# Supplementary material for: Comprehensive analysis of CXXX sequence space reveals that Saccharomyces cerevisiae GGTase-I mainly relies on a2X substrate determinants
Source: G3 (Bethesda). 2024 Jun 5;14(8):jkae121. doi: 10.1093/g3journal/jkae121 (PMC11304957; doi:10.1093/g3journal/jkae121)
Supplement: jkae121_Supplementary_Data [file jkae121_supplementary_data.zip]

Archive with 2 entries (2 files):
- File_S1_G3-2024-404964.xlsx
- File_S2_G3-2024-404964.pdf
