# Supplementary material for: Comprehensive analysis of CXXX sequence space reveals that Saccharomyces cerevisiae GGTase-I mainly relies on a2X substrate determinants
Source: G3 (Bethesda). 2024 Jun 5;14(8):jkae121. doi: 10.1093/g3journal/jkae121 (PMC11304957; doi:10.1093/g3journal/jkae121)
Supplement: jkae121_Supplementary_Data [file jkae121_supplementary_data.zip › File_S1_G3-2024-404964.xlsx]

## Sheet: E.coli plasmid library
8000 Motif	S1	S2	S3	S4	S5	S6	S7	S8	S9	S10	Sum	Frequency			Notes:
CAAA	7	9	4	12	14	8	10	8	5	13	90	0.000122584			1. The raw values for the E. coli plasmid library were first reported in Kim et al, G3 (2023). We did not include SASQ raw values for our calculations of frequency in this study. We also revised one raw value for CASQ (cell D315) to eliminate counting of reads that could not have derived from the TriMix primer. These revisions result in Frequency values that are slightly different than those prev…
CAAC	5	4	5	7	8	7	8	5	4	10	63	8.58085e-05
CAAD	5	4	6	7	4	5	6	9	1	13	60	8.17224e-05
CAAE	4	3	7	9	4	3	6	1	1	8	46	6.26538e-05
CAAF	7	11	4	10	8	8	11	8	3	13	83	0.000113049
CAAG	4	3	8	11	9	6	12	8	1	16	78	0.000106239
CAAH	7	8	3	3	5	6	4	8	8	10	62	8.44465e-05
CAAI	11	5	9	13	7	3	1	12	9	11	81	0.000110325
CAAK	10	5	3	5	10	3	12	4	1	11	64	8.71705e-05
CAAL	5	8	3	3	10	5	6	7	1	12	60	8.17224e-05
CAAM	10	8	5	6	10	6	9	3	7	15	79	0.000107601
CAAN	7	2	5	6	3	11	5	4	5	10	58	7.89983e-05
CAAP	4	9	2	8	7	4	15	7	7	19	82	0.000111687
CAAQ	4	8	5	10	5	2	7	6	5	22	74	0.000100791
CAAR	5	3	1	6	6	1	7	8	2	11	50	6.8102e-05
CAAS	6	9	4	12	7	6	19	3	7	16	89	0.000121222
CAAT	11	5	7	7	7	4	11	7	7	14	80	0.000108963
CAAV	6	5	4	7	9	12	13	7	7	16	86	0.000117135
CAAW	6	3	1	7	10	8	4	9	3	8	59	8.03603e-05
CAAY	11	7	4	3	8	10	12	11	3	19	88	0.000119859
CACA	4	6	4	7	15	6	5	0	3	8	58	7.89983e-05
CACC	7	6	3	6	8	5	10	2	3	22	72	9.80669e-05
CACD	3	7	8	4	12	9	11	5	8	9	76	0.000103515
CACE	13	2	6	7	9	5	10	8	3	15	78	0.000106239
CACF	5	8	6	4	6	4	9	4	4	16	66	8.98946e-05
CACG	5	3	5	8	5	3	8	7	3	10	57	7.76363e-05
CACH	4	5	5	8	6	5	10	4	2	7	56	7.62742e-05
CACI	9	6	9	7	9	0	11	8	6	15	80	0.000108963
CACK	8	11	2	11	5	5	14	7	6	23	92	0.000125308
CACL	12	8	5	8	13	10	14	13	5	23	111	0.000151186
CACM	16	10	4	9	3	7	18	7	1	16	91	0.000123946
CACN	5	4	4	8	3	3	3	9	6	11	56	7.62742e-05
CACP	7	4	10	11	7	4	8	7	6	20	84	0.000114411
CACQ	12	6	11	13	13	16	10	7	10	32	130	0.000177065
CACR	14	8	8	15	8	3	10	11	10	13	100	0.000136204
CACS	10	6	3	8	3	5	8	3	3	17	66	8.98946e-05
CACT	7	11	3	10	14	4	7	6	7	14	83	0.000113049
CACV	10	14	10	16	14	11	20	9	7	22	133	0.000181151
CACW	8	1	3	7	8	5	10	6	7	15	70	9.53428e-05
CACY	9	16	6	4	11	11	13	1	4	19	94	0.000128032
CADA	12	5	7	11	8	5	12	7	6	11	84	0.000114411
CADC	7	3	4	7	10	14	7	3	3	12	70	9.53428e-05
CADD	9	4	0	10	1	2	5	3	9	11	54	7.35501e-05
CADE	11	2	8	6	7	5	9	8	3	9	68	9.26187e-05
CADF	10	11	3	7	8	6	11	9	3	16	84	0.000114411
CADG	4	1	1	11	9	5	3	2	1	10	47	6.40159e-05
CADH	3	6	2	1	10	6	12	2	5	12	59	8.03603e-05
CADI	10	6	9	3	9	11	6	8	1	14	77	0.000104877
CADK	9	3	4	3	5	1	4	6	4	10	49	6.67399e-05
CADL	9	2	5	2	10	0	8	4	8	15	63	8.58085e-05
CADM	15	11	4	9	7	6	12	8	11	23	106	0.000144376
CADN	14	7	8	5	4	9	14	3	3	13	80	0.000108963
CADP	7	9	3	9	7	5	11	7	6	24	88	0.000119859
CADQ	9	12	15	7	14	11	12	5	5	8	98	0.00013348
CADR	12	2	7	4	7	4	13	8	3	10	70	9.53428e-05
CADS	10	8	12	8	3	5	21	6	3	18	94	0.000128032
CADT	7	14	3	9	13	10	6	11	8	13	94	0.000128032
CADV	7	7	7	11	13	10	12	7	2	9	85	0.000115773
CADW	11	5	7	13	2	2	7	10	3	13	73	9.94289e-05
CADY	7	6	7	7	9	5	7	11	9	10	78	0.000106239
CAEA	5	6	5	2	7	4	7	3	2	11	52	7.08261e-05
CAEC	13	5	7	13	10	6	12	6	6	16	94	0.000128032
CAED	4	6	11	11	4	6	8	6	1	20	77	0.000104877
CAEE	2	1	5	9	2	2	3	3	1	8	36	4.90334e-05
CAEF	7	10	5	12	7	2	10	2	6	9	70	9.53428e-05
CAEG	4	0	4	4	4	2	8	3	2	10	41	5.58436e-05
CAEH	4	6	9	6	4	2	12	8	1	13	65	8.85326e-05
CAEI	3	4	5	5	7	4	8	5	6	7	54	7.35501e-05
CAEK	1	7	3	6	3	1	8	2	4	7	42	5.72057e-05
CAEL	11	7	6	5	5	5	4	3	5	10	61	8.30844e-05
CAEM	9	4	2	5	6	3	11	12	3	11	66	8.98946e-05
CAEN	13	4	6	6	4	8	4	7	8	13	73	9.94289e-05
CAEP	11	2	4	7	8	6	4	2	6	14	64	8.71705e-05
CAEQ	17	8	11	5	5	8	17	6	6	25	108	0.0001471
CAER	4	5	3	11	7	9	7	4	2	10	62	8.44465e-05
CAES	6	9	4	6	3	7	10	1	1	9	56	7.62742e-05
CAET	12	4	5	3	7	5	8	3	10	12	69	9.39807e-05
CAEV	8	10	12	5	14	9	14	8	10	17	107	0.000145738
CAEW	4	6	2	1	6	1	4	2	1	5	32	4.35853e-05
CAEY	12	7	13	8	10	6	14	11	3	9	93	0.00012667
CAFA	3	5	3	3	12	6	6	5	2	10	55	7.49122e-05
CAFC	5	10	8	9	13	6	22	11	9	13	106	0.000144376
CAFD	2	4	7	8	5	2	12	6	0	16	62	8.44465e-05
CAFE	0	3	5	9	5	3	8	8	2	9	52	7.08261e-05
CAFF	4	5	2	7	4	4	5	8	0	16	55	7.49122e-05
CAFG	6	2	4	5	6	4	1	3	5	7	43	5.85677e-05
CAFH	10	3	4	6	9	8	14	5	7	19	85	0.000115773
CAFI	14	5	5	4	12	4	6	7	4	10	71	9.67048e-05
CAFK	7	5	3	4	7	4	9	3	2	10	54	7.35501e-05
CAFL	8	7	4	10	8	6	11	8	3	21	86	0.000117135
CAFM	8	6	16	10	10	15	11	4	15	18	113	0.00015391
CAFN	4	11	5	8	5	5	11	4	5	13	71	9.67048e-05
CAFP	8	4	5	7	9	7	5	10	1	15	71	9.67048e-05
CAFQ	10	14	6	5	12	9	16	12	4	21	109	0.000148462
CAFR	6	6	3	3	8	8	7	5	0	19	65	8.85326e-05
CAFS	10	5	4	12	8	2	8	6	5	9	69	9.39807e-05
CAFT	15	8	7	7	19	10	10	10	10	19	115	0.000156635
CAFV	11	8	10	6	8	4	14	5	5	15	86	0.000117135
CAFW	9	8	4	4	6	4	3	4	0	10	52	7.08261e-05
CAFY	14	2	10	7	7	4	15	10	8	19	96	0.000130756
CAGA	7	5	4	14	10	6	12	3	9	13	83	0.000113049
CAGC	10	8	5	5	14	4	9	2	5	7	69	9.39807e-05
CAGD	2	6	1	5	2	3	12	3	4	16	54	7.35501e-05
CAGE	4	2	2	8	1	4	12	6	2	2	43	5.85677e-05
CAGF	6	3	11	4	9	6	2	5	4	11	61	8.30844e-05
CAGG	10	8	4	9	6	5	14	7	3	8	74	0.000100791
CAGH	9	1	5	4	8	3	8	4	6	12	60	8.17224e-05
CAGI	8	9	4	6	5	7	4	6	4	9	62	8.44465e-05
CAGK	3	2	5	0	2	0	13	7	3	9	44	5.99297e-05
CAGL	1	4	7	3	1	2	5	5	1	6	35	4.76714e-05
CAGM	8	4	2	5	2	3	5	11	3	7	50	6.8102e-05
CAGN	4	4	2	9	2	5	3	2	3	10	44	5.99297e-05
CAGP	10	6	2	7	13	8	6	6	9	9	76	0.000103515
CAGQ	6	8	7	12	17	11	11	12	8	17	109	0.000148462
CAGR	6	3	8	3	8	2	7	3	0	9	49	6.67399e-05
CAGS	4	3	3	4	7	5	7	2	5	10	50	6.8102e-05
CAGT	12	6	8	12	4	7	4	1	1	11	66	8.98946e-05
CAGV	9	5	4	0	7	4	6	4	9	10	58	7.89983e-05
CAGW	8	3	3	4	4	3	9	6	1	8	49	6.67399e-05
CAGY	9	6	9	18	3	8	10	11	4	14	92	0.000125308
CAHA	9	2	8	9	2	9	9	5	7	6	66	8.98946e-05
CAHC	11	2	7	6	10	5	5	3	2	11	62	8.44465e-05
CAHD	4	9	7	4	8	3	8	6	4	14	67	9.12567e-05
CAHE	5	5	5	5	10	2	4	5	2	5	48	6.53779e-05
CAHF	16	3	2	7	5	7	13	7	4	12	76	0.000103515
CAHG	2	6	6	5	3	6	14	4	7	22	75	0.000102153
CAHH	5	6	7	6	12	7	9	10	8	22	92	0.000125308
CAHI	6	7	3	4	7	7	13	9	5	10	71	9.67048e-05
CAHK	8	5	4	7	9	4	9	9	8	19	82	0.000111687
CAHL	14	8	6	16	7	7	9	3	7	6	83	0.000113049
CAHM	10	7	7	11	9	10	17	6	6	16	99	0.000134842
CAHN	7	7	4	8	11	10	10	10	8	9	84	0.000114411
CAHP	7	4	2	4	10	2	11	11	7	17	75	0.000102153
CAHQ	4	3	6	8	11	14	16	15	4	15	96	0.000130756
CAHR	4	3	5	7	7	5	10	4	6	13	64	8.71705e-05
CAHS	6	3	7	7	5	5	9	4	3	12	61	8.30844e-05
CAHT	13	11	7	18	2	4	16	11	7	30	119	0.000162083
CAHV	5	5	6	7	17	5	12	7	7	13	84	0.000114411
CAHW	4	7	2	6	14	5	6	4	0	16	64	8.71705e-05
CAHY	15	5	4	10	6	5	8	13	3	10	79	0.000107601
CAIA	5	8	9	9	8	3	8	7	5	11	73	9.94289e-05
CAIC	12	0	10	8	9	4	6	5	7	14	75	0.000102153
CAID	9	9	4	6	14	3	15	7	5	19	91	0.000123946
CAIE	10	13	6	2	8	9	7	4	2	8	69	9.39807e-05
CAIF	14	6	6	6	5	7	11	6	6	15	82	0.000111687
CAIG	8	6	2	5	5	5	4	4	3	9	51	6.9464e-05
CAIH	10	8	15	7	8	6	15	10	5	13	97	0.000132118
CAII	8	11	3	10	9	7	9	6	6	19	88	0.000119859
CAIK	4	5	3	3	9	6	9	2	2	5	48	6.53779e-05
CAIL	5	2	4	7	7	3	15	7	2	11	63	8.58085e-05
CAIM	9	9	12	8	9	5	7	11	2	20	92	0.000125308
CAIN	5	2	0	3	4	6	3	2	2	10	37	5.03955e-05
CAIP	18	11	11	12	17	8	11	19	7	16	130	0.000177065
CAIQ	17	13	6	6	8	5	18	10	7	13	103	0.00014029
CAIR	9	12	3	6	7	10	4	5	6	13	75	0.000102153
CAIS	10	6	4	6	2	1	10	7	3	15	64	8.71705e-05
CAIT	7	4	0	7	9	9	10	3	4	18	71	9.67048e-05
CAIV	13	14	9	3	4	9	16	2	5	18	93	0.00012667
CAIW	10	9	11	11	13	8	9	13	8	16	108	0.0001471
CAIY	11	2	5	12	10	11	20	14	6	26	117	0.000159359
CAKA	5	3	5	6	2	1	3	11	4	10	50	6.8102e-05
CAKC	6	5	4	3	3	8	10	6	7	10	62	8.44465e-05
CAKD	2	3	2	3	5	8	4	5	1	9	42	5.72057e-05
CAKE	7	3	4	4	9	7	5	8	5	13	65	8.85326e-05
CAKF	6	11	4	3	5	10	14	5	3	17	78	0.000106239
CAKG	8	3	5	4	2	4	5	5	1	10	47	6.40159e-05
CAKH	13	7	5	3	3	7	8	6	4	9	65	8.85326e-05
CAKI	4	5	2	13	11	7	6	2	3	9	62	8.44465e-05
CAKK	7	2	0	3	1	2	2	3	4	13	37	5.03955e-05
CAKL	9	10	5	14	9	8	9	9	7	20	100	0.000136204
CAKM	4	9	4	9	10	6	9	13	8	20	92	0.000125308
CAKN	5	5	3	6	6	7	5	4	4	6	51	6.9464e-05
CAKP	9	5	9	9	4	6	8	10	2	11	73	9.94289e-05
CAKQ	13	8	4	13	8	10	15	6	10	22	109	0.000148462
CAKR	4	5	3	10	7	7	12	4	6	15	73	9.94289e-05
CAKS	4	6	2	2	8	8	6	7	0	13	56	7.62742e-05
CAKT	5	7	5	4	7	5	9	3	2	13	60	8.17224e-05
CAKV	5	2	3	11	5	6	10	10	8	12	72	9.80669e-05
CAKW	13	3	4	2	4	2	10	3	4	14	59	8.03603e-05
CAKY	12	11	7	13	10	11	23	8	9	16	120	0.000163445
CALA	13	7	5	12	16	11	14	4	6	22	110	0.000149824
CALC	9	9	13	7	10	7	17	8	6	20	106	0.000144376
CALD	12	6	4	16	12	15	12	9	8	16	110	0.000149824
CALE	10	4	6	6	7	3	5	2	1	20	64	8.71705e-05
CALF	6	7	3	1	11	11	9	8	4	9	69	9.39807e-05
CALG	2	0	8	8	6	4	3	2	4	6	43	5.85677e-05
CALH	6	3	7	8	6	3	6	8	3	11	61	8.30844e-05
CALI	5	4	5	3	12	7	10	5	6	12	69	9.39807e-05
CALK	11	2	10	6	11	2	7	7	4	10	70	9.53428e-05
CALL	8	6	6	6	6	12	5	13	3	24	89	0.000121222
CALM	6	7	5	12	12	8	6	10	12	20	98	0.00013348
CALN	9	2	7	8	7	4	10	8	0	16	71	9.67048e-05
CALP	14	3	8	11	8	10	3	7	3	14	81	0.000110325
CALQ	18	3	12	8	11	8	17	12	9	24	122	0.000166169
CALR	13	5	7	13	18	2	12	12	6	21	109	0.000148462
CALS	5	8	4	4	6	7	9	7	3	9	62	8.44465e-05
CALT	8	4	6	4	8	6	11	5	9	13	74	0.000100791
CALV	8	9	9	14	8	6	14	9	7	17	101	0.000137566
CALW	12	5	3	5	4	5	4	1	2	11	52	7.08261e-05
CALY	17	6	5	6	14	3	23	11	3	11	99	0.000134842
CAMA	9	3	6	8	13	0	8	7	12	22	88	0.000119859
CAMC	7	7	9	10	11	12	14	2	3	14	89	0.000121222
CAMD	12	11	9	15	14	12	18	7	10	15	123	0.000167531
CAME	5	7	9	6	9	8	8	11	9	16	88	0.000119859
CAMF	17	12	5	12	12	9	14	15	7	27	130	0.000177065
CAMG	6	2	2	3	12	3	8	2	9	11	58	7.89983e-05
CAMH	8	6	10	14	7	14	7	6	9	18	99	0.000134842
CAMI	20	11	9	12	13	10	21	10	7	17	130	0.000177065
CAMK	5	6	2	4	6	5	12	6	5	14	65	8.85326e-05
CAML	8	5	7	8	6	7	10	12	5	16	84	0.000114411
CAMM	9	8	6	16	9	10	15	4	9	20	106	0.000144376
CAMN	7	4	4	8	8	1	6	1	3	5	47	6.40159e-05
CAMP	17	11	10	13	10	3	8	16	8	15	111	0.000151186
CAMQ	10	8	13	16	21	13	23	17	12	29	162	0.00022065
CAMR	7	7	6	9	11	7	10	8	2	18	85	0.000115773
CAMS	9	15	10	8	9	11	11	5	3	17	98	0.00013348
CAMT	13	9	8	16	11	6	9	4	7	20	103	0.00014029
CAMV	14	7	13	13	19	11	20	14	5	21	137	0.000186599
CAMW	4	9	2	6	7	5	13	5	7	10	68	9.26187e-05
CAMY	12	7	8	7	9	7	15	5	7	16	93	0.00012667
CANA	9	4	6	8	4	7	15	4	6	19	82	0.000111687
CANC	6	6	2	7	12	6	6	4	9	9	67	9.12567e-05
CAND	0	5	2	4	3	3	9	3	3	10	42	5.72057e-05
CANE	4	3	1	8	4	3	7	5	3	11	49	6.67399e-05
CANF	7	6	5	2	7	3	5	6	5	8	54	7.35501e-05
CANG	4	3	4	6	7	1	8	5	1	11	50	6.8102e-05
CANH	4	4	4	3	4	5	4	0	0	6	34	4.63093e-05
CANI	5	2	3	10	6	3	10	3	3	6	51	6.9464e-05
CANK	2	2	0	4	3	1	3	6	1	7	29	3.94992e-05
CANL	0	5	6	8	1	3	6	5	2	11	47	6.40159e-05
CANM	5	4	6	14	7	2	4	5	6	12	65	8.85326e-05
CANN	2	2	1	2	8	3	7	1	0	7	33	4.49473e-05
CANP	4	1	5	6	7	10	5	2	7	7	54	7.35501e-05
CANQ	8	10	9	8	10	8	10	10	6	19	98	0.00013348
CANR	4	2	3	5	7	4	14	3	1	11	54	7.35501e-05
CANS	6	4	2	9	8	3	4	3	3	9	51	6.9464e-05
CANT	9	4	5	6	12	8	9	5	3	9	70	9.53428e-05
CANV	5	7	3	8	7	3	7	3	2	17	62	8.44465e-05
CANW	3	6	6	6	6	3	2	5	4	11	52	7.08261e-05
CANY	14	4	4	4	12	14	13	8	16	15	104	0.000141652
CAPA	10	5	5	4	8	5	6	4	2	12	61	8.30844e-05
CAPC	11	10	6	13	8	4	14	7	8	15	96	0.000130756
CAPD	14	12	6	9	9	15	28	14	16	19	142	0.00019341
CAPE	11	13	13	11	11	11	16	11	10	24	131	0.000178427
CAPF	5	3	5	6	14	7	7	10	4	9	70	9.53428e-05
CAPG	8	7	5	6	5	7	14	7	6	16	81	0.000110325
CAPH	6	8	7	11	10	9	14	7	4	14	90	0.000122584
CAPI	11	7	7	7	13	5	10	7	6	18	91	0.000123946
CAPK	14	7	4	7	5	4	10	7	2	4	64	8.71705e-05
CAPL	6	4	5	9	5	5	12	6	9	17	78	0.000106239
CAPM	11	7	9	8	8	7	10	7	1	22	90	0.000122584
CAPN	9	1	4	6	9	5	1	4	4	13	56	7.62742e-05
CAPP	13	8	8	8	10	11	12	8	6	32	116	0.000157997
CAPQ	4	15	6	10	12	12	13	12	4	28	116	0.000157997
CAPR	18	4	6	7	11	9	10	7	11	29	112	0.000152548
CAPS	8	3	5	11	8	11	9	9	2	17	83	0.000113049
CAPT	10	9	4	11	8	5	19	11	11	21	109	0.000148462
CAPV	16	18	12	14	11	7	18	13	7	33	149	0.000202944
CAPW	9	6	10	9	9	4	8	8	10	14	87	0.000118497
CAPY	9	10	11	8	9	7	11	6	4	16	91	0.000123946
CAQA	11	5	9	18	15	11	17	15	13	26	140	0.000190686
CAQC	18	18	14	17	12	12	23	15	20	26	175	0.000238357
CAQD	18	11	11	7	17	8	12	10	7	36	137	0.000186599
CAQE	11	8	7	15	11	5	12	6	12	19	106	0.000144376
CAQF	17	6	8	10	13	11	23	6	12	12	118	0.000160721
CAQG	8	11	8	16	15	4	12	6	2	9	91	0.000123946
CAQH	13	16	5	10	7	15	18	15	8	27	134	0.000182513
CAQI	9	5	5	4	11	10	13	9	5	19	90	0.000122584
CAQK	8	6	8	14	10	9	5	9	5	19	93	0.00012667
CAQL	14	9	20	10	20	5	14	16	7	18	133	0.000181151
CAQM	14	11	3	10	9	10	17	10	9	18	111	0.000151186
CAQN	4	9	4	7	7	6	8	2	2	10	59	8.03603e-05
CAQP	14	13	9	11	17	9	12	14	17	17	133	0.000181151
CAQQ	29	19	21	22	34	21	20	17	12	30	225	0.000306459
CAQR	4	6	7	10	3	8	14	8	3	13	76	0.000103515
CAQS	13	10	11	12	6	10	16	8	6	21	113	0.00015391
CAQT	13	12	11	18	13	13	17	10	9	20	136	0.000185237
CAQV	27	10	13	19	28	14	25	14	21	28	199	0.000271046
CAQW	22	8	8	11	12	9	12	15	8	17	122	0.000166169
CAQY	12	6	9	17	11	18	14	6	9	25	127	0.000172979
CARA	9	9	2	3	8	8	8	3	3	17	70	9.53428e-05
CARC	6	6	14	11	7	8	9	7	4	20	92	0.000125308
CARD	2	3	6	5	10	7	8	8	3	9	61	8.30844e-05
CARE	13	4	3	5	9	6	11	3	2	21	77	0.000104877
CARF	5	12	4	15	9	8	7	11	7	15	93	0.00012667
CARG	12	6	5	3	9	5	5	8	2	10	65	8.85326e-05
CARH	6	7	10	7	13	6	8	5	2	18	82	0.000111687
CARI	2	9	7	16	4	5	16	10	1	23	93	0.00012667
CARK	11	2	0	3	3	5	6	5	6	9	50	6.8102e-05
CARL	10	6	6	3	3	5	8	6	1	11	59	8.03603e-05
CARM	8	3	7	11	13	6	10	5	6	11	80	0.000108963
CARN	6	1	6	7	13	7	3	3	3	10	59	8.03603e-05
CARP	10	9	8	11	15	6	7	6	5	9	86	0.000117135
CARQ	13	15	2	15	20	14	16	12	12	34	153	0.000208392
CARR	6	5	4	9	6	4	9	3	3	4	53	7.21881e-05
CARS	3	7	2	8	4	4	7	7	3	8	53	7.21881e-05
CART	5	6	6	8	9	6	12	5	7	17	81	0.000110325
CARV	10	5	11	7	7	9	12	9	8	12	90	0.000122584
CARW	6	5	7	8	6	7	12	7	4	13	75	0.000102153
CARY	9	6	8	9	6	6	9	6	4	18	81	0.000110325
CASA	9	6	11	6	11	4	13	4	1	10	75	0.000102153
CASC	11	9	9	10	10	12	11	5	3	10	90	0.000122584
CASD	9	7	6	10	18	14	9	7	10	16	106	0.000144376
CASE	6	3	4	9	8	5	4	2	2	19	62	8.44465e-05
CASF	13	2	2	10	10	6	8	7	5	9	72	9.80669e-05
CASG	4	5	9	8	15	10	9	7	5	18	90	0.000122584
CASH	3	13	2	10	3	5	11	9	4	17	77	0.000104877
CASI	11	9	6	6	14	11	12	7	6	17	99	0.000134842
CASK	8	4	2	4	1	3	12	4	3	23	64	8.71705e-05
CASL	9	9	4	9	11	7	4	3	6	15	77	0.000104877
CASM	12	10	11	4	12	9	9	8	9	25	109	0.000148462
CASN	5	3	4	6	3	6	5	4	3	8	47	6.40159e-05
CASP	7	2	7	8	6	5	11	9	7	13	75	0.000102153
CASQ	21	18	8	8	7	10	17	10	9	24	132	0.000179789
CASR	11	2	7	12	11	12	7	7	5	17	91	0.000123946
CASS	14	11	6	9	14	4	16	10	8	22	114	0.000155273
CAST	9	7	10	8	13	4	16	7	4	22	100	0.000136204
CASV	16	5	7	10	10	6	16	10	4	20	104	0.000141652
CASW	7	10	15	11	14	11	3	9	1	14	95	0.000129394
CASY	22	9	5	21	8	9	17	8	7	33	139	0.000189324
CATA	5	5	10	8	11	9	7	4	4	18	81	0.000110325
CATC	17	12	8	19	11	4	16	10	6	22	125	0.000170255
CATD	11	2	5	1	7	7	10	3	3	12	61	8.30844e-05
CATE	7	2	3	8	3	7	7	17	6	7	67	9.12567e-05
CATF	11	4	6	10	6	9	12	10	0	16	84	0.000114411
CATG	4	3	6	5	10	7	8	6	3	9	61	8.30844e-05
CATH	10	12	4	9	14	8	11	10	5	21	104	0.000141652
CATI	13	4	4	7	8	10	11	4	6	16	83	0.000113049
CATK	15	13	6	5	8	3	7	9	4	11	81	0.000110325
CATL	14	12	9	7	11	4	11	5	12	20	105	0.000143014
CATM	10	12	5	8	8	9	12	8	9	15	96	0.000130756
CATN	10	3	5	3	9	7	4	2	8	17	68	9.26187e-05
CATP	16	7	8	13	19	5	15	7	5	27	122	0.000166169
CATQ	16	5	12	21	20	17	13	16	2	26	148	0.000201582
CATR	13	9	7	15	6	11	11	9	8	14	103	0.00014029
CATS	9	6	4	11	8	9	11	11	4	13	86	0.000117135
CATT	8	5	5	3	14	12	15	6	5	15	88	0.000119859
CATV	12	10	3	15	2	3	17	17	9	16	104	0.000141652
CATW	13	3	4	5	13	6	18	4	10	19	95	0.000129394
CATY	10	10	11	9	7	8	10	12	3	18	98	0.00013348
CAVA	9	14	6	13	16	7	10	4	3	28	110	0.000149824
CAVC	16	9	5	10	13	7	15	5	13	17	110	0.000149824
CAVD	16	6	8	11	5	4	10	12	3	20	95	0.000129394
CAVE	8	8	2	6	7	7	10	9	4	14	75	0.000102153
CAVF	9	4	7	15	17	15	15	6	4	23	115	0.000156635
CAVG	5	5	6	6	11	4	8	3	1	16	65	8.85326e-05
CAVH	18	13	6	13	8	10	20	11	6	29	134	0.000182513
CAVI	16	6	12	12	19	14	15	14	6	27	141	0.000192048
CAVK	8	4	5	3	6	2	11	1	6	16	62	8.44465e-05
CAVL	11	2	8	10	7	5	8	6	5	18	80	0.000108963
CAVM	16	11	8	17	4	4	10	20	9	22	121	0.000164807
CAVN	8	9	11	10	11	8	12	7	3	24	103	0.00014029
CAVP	18	10	11	16	14	13	20	7	11	24	144	0.000196134
CAVQ	28	15	21	24	19	19	14	8	10	38	196	0.00026696
CAVR	8	9	9	17	12	8	16	5	12	36	132	0.000179789
CAVS	11	6	7	12	5	14	19	11	6	23	114	0.000155273
CAVT	16	14	14	10	20	13	14	14	8	20	143	0.000194772
CAVV	24	13	10	18	13	17	10	19	14	28	166	0.000226099
CAVW	8	4	5	7	5	12	9	14	3	14	81	0.000110325
CAVY	16	8	16	17	17	26	15	7	9	16	147	0.00020022
CAWA	6	4	5	9	10	6	9	7	4	10	70	9.53428e-05
CAWC	9	9	9	6	9	6	6	7	6	15	82	0.000111687
CAWD	8	10	7	13	5	8	14	8	3	17	93	0.00012667
CAWE	11	5	5	9	6	7	14	7	2	8	74	0.000100791
CAWF	8	2	5	2	3	4	8	5	3	11	51	6.9464e-05
CAWG	3	1	10	7	6	3	5	9	3	8	55	7.49122e-05
CAWH	7	0	5	4	4	1	7	8	7	11	54	7.35501e-05
CAWI	4	4	3	7	4	5	12	5	4	12	60	8.17224e-05
CAWK	4	3	0	4	5	1	5	5	2	10	39	5.31195e-05
CAWL	5	4	8	7	7	8	9	3	2	14	67	9.12567e-05
CAWM	9	13	10	10	5	4	9	5	6	20	91	0.000123946
CAWN	3	3	5	2	2	2	10	2	1	11	41	5.58436e-05
CAWP	6	9	12	12	10	12	18	10	2	15	106	0.000144376
CAWQ	15	7	9	4	13	6	14	6	7	24	105	0.000143014
CAWR	2	5	7	7	4	6	5	5	1	22	64	8.71705e-05
CAWS	9	2	3	8	15	9	7	5	12	4	74	0.000100791
CAWT	8	3	10	9	6	5	4	3	6	16	70	9.53428e-05
CAWV	11	15	9	9	9	5	14	7	7	18	104	0.000141652
CAWW	9	9	3	9	2	4	9	3	6	7	61	8.30844e-05
CAWY	17	5	1	4	5	6	8	8	4	9	67	9.12567e-05
CAYA	7	3	8	8	6	1	10	10	8	10	71	9.67048e-05
CAYC	12	7	2	11	11	13	16	11	3	17	103	0.00014029
CAYD	10	9	5	15	5	8	9	9	7	23	100	0.000136204
CAYE	3	5	9	9	4	3	10	10	4	12	69	9.39807e-05
CAYF	9	5	8	5	11	2	12	1	4	13	70	9.53428e-05
CAYG	5	5	4	9	4	5	3	6	4	10	55	7.49122e-05
CAYH	9	8	6	12	9	5	8	4	6	16	83	0.000113049
CAYI	12	11	14	19	15	14	26	10	4	25	150	0.000204306
CAYK	6	8	3	10	9	5	15	6	8	13	83	0.000113049
CAYL	13	4	6	6	12	4	9	6	6	17	83	0.000113049
CAYM	12	11	5	14	11	5	30	13	6	24	131	0.000178427
CAYN	5	8	6	4	4	9	10	8	0	8	62	8.44465e-05
CAYP	13	8	5	7	10	9	11	6	9	18	96	0.000130756
CAYQ	18	11	12	20	12	6	23	17	8	32	159	0.000216564
CAYR	8	7	6	13	8	5	13	9	2	26	97	0.000132118
CAYS	12	14	10	6	4	10	18	18	8	20	120	0.000163445
CAYT	11	11	14	9	16	12	13	11	7	25	129	0.000175703
CAYV	16	9	14	6	14	15	33	24	7	27	165	0.000224737
CAYW	11	7	7	16	8	7	11	5	5	15	92	0.000125308
CAYY	9	4	8	14	5	6	9	5	7	9	76	0.000103515
CCAA	6	5	5	9	5	8	8	5	3	26	80	0.000108963
CCAC	3	5	7	6	9	10	15	11	6	16	88	0.000119859
CCAD	7	6	3	7	7	9	5	6	9	15	74	0.000100791
CCAE	11	3	9	12	2	3	10	4	5	12	71	9.67048e-05
CCAF	15	4	8	12	12	5	11	7	1	17	92	0.000125308
CCAG	6	3	3	2	5	8	9	2	2	7	47	6.40159e-05
CCAH	8	3	2	5	11	7	9	8	3	7	63	8.58085e-05
CCAI	6	8	5	12	10	10	6	8	6	11	82	0.000111687
CCAK	9	5	5	3	2	6	5	3	9	7	54	7.35501e-05
CCAL	8	9	2	8	7	12	13	6	6	15	86	0.000117135
CCAM	7	13	12	11	15	6	4	6	5	22	101	0.000137566
CCAN	5	8	6	6	4	5	6	5	3	8	56	7.62742e-05
CCAP	10	9	10	13	6	3	9	11	7	10	88	0.000119859
CCAQ	9	26	11	11	13	8	19	8	5	21	131	0.000178427
CCAR	5	7	4	8	6	13	8	4	3	12	70	9.53428e-05
CCAS	12	6	6	7	12	10	17	12	8	18	108	0.0001471
CCAT	5	4	7	16	9	7	9	8	4	26	95	0.000129394
CCAV	16	11	2	8	6	8	14	8	11	16	100	0.000136204
CCAW	7	9	8	13	10	7	11	11	11	21	108	0.0001471
CCAY	10	12	7	14	7	13	14	12	10	25	124	0.000168893
CCCA	7	4	4	13	7	9	10	9	14	18	95	0.000129394
CCCC	7	6	4	8	9	5	10	11	3	19	82	0.000111687
CCCD	8	8	6	8	19	7	11	8	13	19	107	0.000145738
CCCE	7	10	5	6	4	10	11	5	4	11	73	9.94289e-05
CCCF	18	7	12	8	2	10	9	7	5	19	97	0.000132118
CCCG	8	2	5	10	14	8	7	4	4	13	75	0.000102153
CCCH	16	2	4	7	11	7	13	6	5	15	86	0.000117135
CCCI	11	15	9	22	13	11	17	4	13	23	138	0.000187961
CCCK	9	6	6	13	7	4	17	11	3	6	82	0.000111687
CCCL	12	5	7	9	11	5	8	10	10	16	93	0.00012667
CCCM	22	12	6	14	15	15	7	7	4	27	129	0.000175703
CCCN	7	6	6	10	5	4	11	5	3	12	69	9.39807e-05
CCCP	16	13	4	15	9	9	8	7	7	11	99	0.000134842
CCCQ	12	8	7	17	22	12	18	11	12	29	148	0.000201582
CCCR	6	8	9	12	5	8	14	15	3	14	94	0.000128032
CCCS	18	6	9	6	8	13	13	6	5	27	111	0.000151186
CCCT	14	6	7	15	7	11	6	4	8	25	103	0.00014029
CCCV	19	10	13	17	18	13	25	13	3	26	157	0.00021384
CCCW	9	7	3	10	10	10	12	9	6	15	91	0.000123946
CCCY	10	11	5	10	12	5	9	8	9	18	97	0.000132118
CCDA	2	2	4	16	2	6	5	3	8	8	56	7.62742e-05
CCDC	10	11	8	13	11	6	20	8	5	27	119	0.000162083
CCDD	7	9	9	5	10	6	15	10	6	17	94	0.000128032
CCDE	13	3	4	5	3	3	7	2	4	3	47	6.40159e-05
CCDF	8	7	3	7	7	7	11	6	7	12	75	0.000102153
CCDG	9	6	3	4	7	4	5	4	6	11	59	8.03603e-05
CCDH	7	8	2	8	3	3	7	5	3	10	56	7.62742e-05
CCDI	14	3	4	4	6	8	7	10	6	13	75	0.000102153
CCDK	4	2	3	6	9	7	12	6	5	5	59	8.03603e-05
CCDL	6	9	10	7	6	1	8	8	1	17	73	9.94289e-05
CCDM	12	9	12	12	14	10	15	12	4	29	129	0.000175703
CCDN	8	10	4	7	4	5	5	1	0	10	54	7.35501e-05
CCDP	9	11	13	5	18	16	8	6	6	18	110	0.000149824
CCDQ	9	14	8	9	13	13	15	8	4	18	111	0.000151186
CCDR	6	6	5	11	12	10	8	9	9	21	97	0.000132118
CCDS	7	6	6	11	12	5	7	8	10	16	88	0.000119859
CCDT	9	9	5	15	8	6	14	13	9	19	107	0.000145738
CCDV	9	7	7	11	8	9	8	9	9	22	99	0.000134842
CCDW	6	7	3	7	11	12	3	9	4	15	77	0.000104877
CCDY	9	6	7	9	9	14	5	9	5	28	101	0.000137566
CCEA	8	3	3	4	4	5	8	14	3	8	60	8.17224e-05
CCEC	7	7	7	5	10	11	21	8	7	18	101	0.000137566
CCED	6	4	5	14	7	6	15	14	3	13	87	0.000118497
CCEE	5	5	3	10	2	5	8	9	3	9	59	8.03603e-05
CCEF	2	4	7	5	8	7	7	3	7	16	66	8.98946e-05
CCEG	6	7	1	8	5	5	7	3	3	12	57	7.76363e-05
CCEH	8	7	7	6	5	4	12	7	4	17	77	0.000104877
CCEI	6	9	6	5	9	3	10	7	3	10	68	9.26187e-05
CCEK	4	2	4	3	4	4	5	5	2	11	44	5.99297e-05
CCEL	6	2	6	3	3	5	5	4	1	15	50	6.8102e-05
CCEM	8	8	4	12	14	6	14	8	0	14	88	0.000119859
CCEN	3	2	5	9	4	2	4	3	0	7	39	5.31195e-05
CCEP	15	7	8	12	8	3	16	6	4	11	90	0.000122584
CCEQ	17	11	7	4	9	13	12	5	9	16	103	0.00014029
CCER	10	5	8	14	12	9	7	10	2	15	92	0.000125308
CCES	9	7	7	8	10	4	11	5	10	14	85	0.000115773
CCET	8	5	8	16	7	6	14	4	5	20	93	0.00012667
CCEV	7	8	6	12	10	11	21	5	10	22	112	0.000152548
CCEW	3	2	6	4	4	2	4	9	9	5	48	6.53779e-05
CCEY	8	11	8	8	12	10	8	3	3	13	84	0.000114411
CCFA	7	10	6	6	1	10	17	4	5	10	76	0.000103515
CCFC	8	3	10	11	7	12	6	6	5	16	84	0.000114411
CCFD	7	3	6	12	6	13	3	4	4	9	67	9.12567e-05
CCFE	9	8	10	4	5	1	8	4	6	11	66	8.98946e-05
CCFF	10	8	4	12	10	14	15	9	5	11	98	0.00013348
CCFG	5	3	6	5	7	3	2	2	4	9	46	6.26538e-05
CCFH	7	9	6	6	10	2	11	4	6	15	76	0.000103515
CCFI	18	8	6	10	11	7	10	8	5	33	116	0.000157997
CCFK	8	5	9	14	5	8	8	6	3	16	82	0.000111687
CCFL	10	10	8	1	9	9	11	10	7	13	88	0.000119859
CCFM	12	6	11	13	16	3	8	11	9	35	124	0.000168893
CCFN	8	11	1	3	9	9	15	7	4	10	77	0.000104877
CCFP	6	9	6	9	7	2	15	9	5	18	86	0.000117135
CCFQ	16	12	10	18	13	4	21	8	9	16	127	0.000172979
CCFR	10	10	6	10	3	6	11	13	6	26	101	0.000137566
CCFS	12	13	11	8	6	5	9	6	6	18	94	0.000128032
CCFT	11	9	14	17	8	9	12	9	9	16	114	0.000155273
CCFV	16	9	10	10	8	5	17	7	5	19	106	0.000144376
CCFW	7	5	4	7	3	7	8	10	4	14	69	9.39807e-05
CCFY	6	6	5	9	11	3	16	9	2	12	79	0.000107601
CCGA	13	2	8	2	7	7	4	3	2	11	59	8.03603e-05
CCGC	9	6	2	4	6	9	10	4	7	14	71	9.67048e-05
CCGD	8	9	9	8	5	1	8	3	3	11	65	8.85326e-05
CCGE	3	5	1	4	5	5	9	11	3	8	54	7.35501e-05
CCGF	9	4	2	8	6	5	8	7	3	16	68	9.26187e-05
CCGG	8	4	2	4	7	1	2	3	1	12	44	5.99297e-05
CCGH	9	6	0	3	3	6	6	4	2	8	47	6.40159e-05
CCGI	1	6	3	8	5	2	4	11	8	7	55	7.49122e-05
CCGK	6	4	7	4	6	3	6	3	2	12	53	7.21881e-05
CCGL	9	4	3	10	11	4	9	9	4	10	73	9.94289e-05
CCGM	14	4	3	9	11	6	10	12	5	16	90	0.000122584
CCGN	4	1	2	0	1	2	8	4	6	5	33	4.49473e-05
CCGP	9	11	6	8	12	11	12	5	8	12	94	0.000128032
CCGQ	11	4	7	15	14	9	11	5	2	18	96	0.000130756
CCGR	4	4	3	4	8	6	7	9	2	9	56	7.62742e-05
CCGS	4	8	10	8	7	5	6	5	8	13	74	0.000100791
CCGT	5	3	9	6	7	5	11	9	3	11	69	9.39807e-05
CCGV	5	16	6	12	8	11	19	12	4	16	109	0.000148462
CCGW	8	2	2	8	4	5	6	7	7	9	58	7.89983e-05
CCGY	11	2	9	7	3	6	13	7	0	14	72	9.80669e-05
CCHA	8	2	5	8	5	2	6	8	4	13	61	8.30844e-05
CCHC	10	5	8	9	8	6	8	5	6	12	77	0.000104877
CCHD	6	6	9	4	4	10	6	6	3	13	67	9.12567e-05
CCHE	19	8	5	11	7	6	14	7	9	21	107	0.000145738
CCHF	14	9	9	6	9	5	22	10	10	11	105	0.000143014
CCHG	10	13	11	10	9	9	6	6	6	15	95	0.000129394
CCHH	5	5	5	7	5	3	14	5	6	21	76	0.000103515
CCHI	4	9	15	13	8	15	16	10	9	21	120	0.000163445
CCHK	5	12	4	4	5	6	10	6	1	6	59	8.03603e-05
CCHL	7	2	7	6	14	8	2	9	7	19	81	0.000110325
CCHM	13	15	10	17	9	17	15	14	6	19	135	0.000183875
CCHN	8	4	4	5	8	9	15	6	6	21	86	0.000117135
CCHP	17	8	3	7	5	5	7	4	8	17	81	0.000110325
CCHQ	10	13	8	8	12	21	12	9	8	25	126	0.000171617
CCHR	14	10	4	4	8	5	10	6	1	11	73	9.94289e-05
CCHS	8	2	8	13	9	6	10	8	5	17	86	0.000117135
CCHT	10	13	6	4	13	10	8	13	8	23	108	0.0001471
CCHV	14	6	8	7	12	7	14	9	9	25	111	0.000151186
CCHW	7	10	4	5	13	6	8	11	4	13	81	0.000110325
CCHY	10	9	6	18	16	14	13	10	10	18	124	0.000168893
CCIA	5	5	7	5	8	3	6	3	4	13	59	8.03603e-05
CCIC	14	4	11	13	12	12	23	10	5	10	114	0.000155273
CCID	13	11	1	9	10	2	6	5	5	15	77	0.000104877
CCIE	8	6	1	8	6	8	11	4	1	20	73	9.94289e-05
CCIF	32	8	10	13	17	6	19	10	13	22	150	0.000204306
CCIG	3	7	5	8	12	6	10	7	2	7	67	9.12567e-05
CCIH	13	7	10	24	8	8	14	9	5	24	122	0.000166169
CCII	13	9	8	12	9	13	8	9	8	22	111	0.000151186
CCIK	10	5	8	15	4	4	8	13	4	14	85	0.000115773
CCIL	16	8	8	7	10	7	20	3	5	19	103	0.00014029
CCIM	6	13	11	13	14	15	13	4	9	27	125	0.000170255
CCIN	10	8	8	5	11	10	9	4	5	20	90	0.000122584
CCIP	8	5	1	10	15	8	11	7	7	22	94	0.000128032
CCIQ	13	13	9	17	14	15	16	9	7	25	138	0.000187961
CCIR	9	3	5	7	7	6	8	6	3	14	68	9.26187e-05
CCIS	3	9	6	23	8	7	12	7	8	17	100	0.000136204
CCIT	17	14	9	9	12	10	15	18	5	18	127	0.000172979
CCIV	6	13	7	11	16	11	13	5	7	17	106	0.000144376
CCIW	9	11	3	15	11	11	11	10	1	10	92	0.000125308
CCIY	13	10	4	10	18	6	11	13	9	15	109	0.000148462
CCKA	11	10	4	2	7	11	8	4	2	14	73	9.94289e-05
CCKC	15	6	2	12	14	3	14	9	4	13	92	0.000125308
CCKD	10	2	6	6	9	2	6	10	1	3	55	7.49122e-05
CCKE	8	2	2	6	3	7	7	1	8	8	52	7.08261e-05
CCKF	14	7	4	7	7	9	9	7	3	14	81	0.000110325
CCKG	3	0	4	6	3	0	6	6	1	10	39	5.31195e-05
CCKH	5	3	2	8	3	6	7	5	2	13	54	7.35501e-05
CCKI	9	10	3	5	4	8	4	4	4	6	57	7.76363e-05
CCKK	4	5	4	8	6	8	7	6	5	19	72	9.80669e-05
CCKL	6	5	4	1	5	5	6	5	4	10	51	6.9464e-05
CCKM	9	4	9	9	6	11	6	7	3	11	75	0.000102153
CCKN	2	1	1	6	4	5	3	6	2	12	42	5.72057e-05
CCKP	9	3	4	3	6	3	3	6	4	17	58	7.89983e-05
CCKQ	11	6	5	12	11	9	13	12	6	19	104	0.000141652
CCKR	5	3	4	5	12	8	8	2	0	7	54	7.35501e-05
CCKS	8	7	3	5	4	8	15	13	3	20	86	0.000117135
CCKT	9	6	9	10	13	8	15	10	5	20	105	0.000143014
CCKV	6	9	5	18	4	6	13	7	3	14	85	0.000115773
CCKW	9	14	8	4	3	3	9	5	8	19	82	0.000111687
CCKY	6	2	4	8	12	5	10	6	3	13	69	9.39807e-05
CCLA	6	9	7	3	11	11	12	10	8	22	99	0.000134842
CCLC	8	7	8	13	16	7	15	5	6	22	107	0.000145738
CCLD	5	9	7	6	9	5	6	3	4	20	74	0.000100791
CCLE	8	5	3	8	3	6	6	3	9	8	59	8.03603e-05
CCLF	4	4	12	5	5	9	12	10	4	11	76	0.000103515
CCLG	11	6	5	5	9	6	11	11	1	11	76	0.000103515
CCLH	13	11	3	9	13	4	12	1	4	21	91	0.000123946
CCLI	5	6	9	8	12	10	16	10	8	16	100	0.000136204
CCLK	8	9	2	6	3	5	7	13	4	10	67	9.12567e-05
CCLL	4	6	6	11	5	3	4	4	5	10	58	7.89983e-05
CCLM	5	5	1	5	5	7	4	6	5	13	56	7.62742e-05
CCLN	4	4	6	8	5	4	8	4	1	7	51	6.9464e-05
CCLP	22	9	6	10	12	10	21	9	4	17	120	0.000163445
CCLQ	16	14	8	9	14	23	10	15	7	19	135	0.000183875
CCLR	3	6	6	2	7	6	8	7	3	11	59	8.03603e-05
CCLS	12	12	4	9	7	11	9	5	8	20	97	0.000132118
CCLT	8	6	12	11	10	5	11	10	14	18	105	0.000143014
CCLV	16	8	14	4	10	6	16	10	5	28	117	0.000159359
CCLW	10	7	2	9	10	4	11	4	10	9	76	0.000103515
CCLY	4	4	8	10	11	5	13	13	0	18	86	0.000117135
CCMA	14	5	7	8	9	6	12	10	3	10	84	0.000114411
CCMC	17	8	10	9	11	4	10	13	10	29	121	0.000164807
CCMD	15	13	11	16	11	9	15	7	5	11	113	0.00015391
CCME	11	2	8	8	9	6	8	3	5	15	75	0.000102153
CCMF	18	10	8	21	17	10	13	10	14	27	148	0.000201582
CCMG	11	3	7	13	9	12	11	4	4	11	85	0.000115773
CCMH	15	5	8	9	17	11	11	14	10	21	121	0.000164807
CCMI	13	13	11	11	13	7	12	5	8	27	120	0.000163445
CCMK	9	5	4	14	11	5	19	8	5	17	97	0.000132118
CCML	10	4	4	11	13	6	9	8	1	24	90	0.000122584
CCMM	11	7	12	7	7	10	21	11	5	25	116	0.000157997
CCMN	6	5	1	4	2	3	12	6	4	9	52	7.08261e-05
CCMP	20	15	10	19	14	6	28	14	7	38	171	0.000232909
CCMQ	17	19	8	25	23	11	21	8	15	32	179	0.000243805
CCMR	23	6	10	11	13	16	16	17	7	12	131	0.000178427
CCMS	12	8	3	9	16	6	11	7	9	17	98	0.00013348
CCMT	17	9	5	12	13	9	8	8	8	16	105	0.000143014
CCMV	18	18	17	14	21	16	20	13	15	37	189	0.000257425
CCMW	5	8	7	12	5	7	16	5	3	19	87	0.000118497
CCMY	15	9	12	16	19	10	26	10	10	17	144	0.000196134
CCNA	4	4	5	5	5	10	10	8	7	11	69	9.39807e-05
CCNC	9	7	5	10	5	11	9	11	4	17	88	0.000119859
CCND	5	6	2	6	6	7	11	4	5	13	65	8.85326e-05
CCNE	5	4	5	4	5	0	9	2	3	11	48	6.53779e-05
CCNF	5	14	10	10	11	3	7	3	7	15	85	0.000115773
CCNG	8	4	6	6	2	3	7	5	3	6	50	6.8102e-05
CCNH	9	6	6	8	2	10	6	2	5	12	66	8.98946e-05
CCNI	10	7	13	5	14	5	13	5	8	19	99	0.000134842
CCNK	5	5	3	8	7	5	4	2	7	8	54	7.35501e-05
CCNL	6	6	3	4	5	5	11	5	3	5	53	7.21881e-05
CCNM	10	11	9	6	13	3	12	6	7	22	99	0.000134842
CCNN	2	4	5	3	1	3	10	6	5	12	51	6.9464e-05
CCNP	9	5	5	7	9	9	2	5	8	18	77	0.000104877
CCNQ	8	13	6	12	8	13	14	16	9	26	125	0.000170255
CCNR	5	6	7	8	2	3	4	9	3	8	55	7.49122e-05
CCNS	10	3	2	5	5	6	4	4	1	8	48	6.53779e-05
CCNT	7	5	7	6	7	11	7	3	3	5	61	8.30844e-05
CCNV	15	3	1	7	11	1	8	5	4	9	64	8.71705e-05
CCNW	2	2	4	3	5	11	3	4	8	7	49	6.67399e-05
CCNY	9	4	5	5	6	7	11	6	1	15	69	9.39807e-05
CCPA	11	8	12	10	10	7	16	6	11	34	125	0.000170255
CCPC	11	10	6	8	14	7	23	13	5	12	109	0.000148462
CCPD	17	8	8	12	8	9	16	9	4	18	109	0.000148462
CCPE	14	10	3	5	8	8	10	11	7	17	93	0.00012667
CCPF	10	8	5	15	9	10	14	6	10	16	103	0.00014029
CCPG	9	5	7	6	9	9	11	9	4	17	86	0.000117135
CCPH	11	3	7	7	6	10	14	12	4	28	102	0.000138928
CCPI	6	1	9	8	3	5	6	15	8	10	71	9.67048e-05
CCPK	7	8	5	4	5	4	13	4	3	16	69	9.39807e-05
CCPL	16	3	9	15	7	6	10	15	12	22	115	0.000156635
CCPM	14	4	7	7	11	5	6	8	4	13	79	0.000107601
CCPN	15	7	13	7	10	9	8	3	0	10	82	0.000111687
CCPP	9	10	9	14	10	20	20	9	5	30	136	0.000185237
CCPQ	19	5	17	11	9	13	23	21	15	29	162	0.00022065
CCPR	6	11	3	12	9	6	13	12	3	21	96	0.000130756
CCPS	13	10	4	11	8	3	13	5	7	14	88	0.000119859
CCPT	13	7	11	21	11	6	22	11	5	14	121	0.000164807
CCPV	13	11	10	18	10	10	22	10	11	33	148	0.000201582
CCPW	10	10	17	13	10	10	17	8	6	10	111	0.000151186
CCPY	14	8	6	13	8	8	21	15	12	37	142	0.00019341
CCQA	7	8	9	8	8	4	14	14	7	21	100	0.000136204
CCQC	18	12	10	24	19	9	24	16	14	25	171	0.000232909
CCQD	7	16	8	15	12	8	20	17	15	34	152	0.00020703
CCQE	17	6	7	10	4	9	5	8	8	22	96	0.000130756
CCQF	8	8	14	17	10	9	17	6	6	15	110	0.000149824
CCQG	11	9	8	8	15	6	8	7	4	14	90	0.000122584
CCQH	16	10	11	12	12	9	19	13	10	27	139	0.000189324
CCQI	15	13	7	9	12	5	16	12	13	22	124	0.000168893
CCQK	11	9	6	4	10	10	13	8	3	12	86	0.000117135
CCQL	16	10	11	5	19	9	19	3	3	17	112	0.000152548
CCQM	8	9	8	5	13	8	13	10	6	25	105	0.000143014
CCQN	7	5	12	9	7	5	11	4	2	22	84	0.000114411
CCQP	20	13	15	9	21	19	19	12	6	26	160	0.000217926
CCQQ	21	16	23	24	21	19	28	20	12	33	217	0.000295563
CCQR	6	8	9	18	17	16	12	20	11	25	142	0.00019341
CCQS	22	14	11	13	20	8	14	11	8	44	165	0.000224737
CCQT	12	16	15	22	24	10	13	14	11	11	148	0.000201582
CCQV	23	20	12	15	24	11	31	20	6	25	187	0.000254701
CCQW	11	4	15	6	15	10	11	9	7	22	110	0.000149824
CCQY	16	12	15	11	13	16	15	12	15	23	148	0.000201582
CCRA	9	7	5	10	2	7	14	7	8	12	81	0.000110325
CCRC	6	8	6	15	8	1	9	4	12	14	83	0.000113049
CCRD	4	7	9	11	8	6	13	6	4	10	78	0.000106239
CCRE	6	2	6	14	4	9	16	6	5	21	89	0.000121222
CCRF	19	5	5	11	16	13	11	12	5	19	116	0.000157997
CCRG	13	6	6	6	11	4	9	9	5	13	82	0.000111687
CCRH	7	8	8	6	20	5	15	7	11	17	104	0.000141652
CCRI	4	9	8	8	4	9	10	6	8	9	75	0.000102153
CCRK	9	3	6	11	9	5	4	6	10	9	72	9.80669e-05
CCRL	13	6	7	10	7	5	16	8	4	33	109	0.000148462
CCRM	16	4	10	7	11	7	13	10	15	24	117	0.000159359
CCRN	2	4	4	6	8	9	8	4	4	13	62	8.44465e-05
CCRP	11	7	9	13	10	9	12	6	5	12	94	0.000128032
CCRQ	22	9	9	10	15	15	12	15	1	37	145	0.000197496
CCRR	7	4	2	13	10	14	14	11	3	19	97	0.000132118
CCRS	6	7	3	8	13	6	8	12	6	24	93	0.00012667
CCRT	14	8	12	13	13	12	10	8	8	16	114	0.000155273
CCRV	14	15	8	14	17	11	22	14	5	23	143	0.000194772
CCRW	9	4	7	9	4	8	17	5	4	12	79	0.000107601
CCRY	15	7	10	7	10	7	13	16	9	25	119	0.000162083
CCSA	5	4	11	9	5	3	13	15	1	12	78	0.000106239
CCSC	7	7	4	9	7	10	9	12	3	16	84	0.000114411
CCSD	4	3	6	3	10	2	7	2	5	10	52	7.08261e-05
CCSE	12	1	5	8	4	7	9	8	7	9	70	9.53428e-05
CCSF	8	2	2	9	9	4	5	8	7	15	69	9.39807e-05
CCSG	5	1	3	6	4	7	9	3	3	12	53	7.21881e-05
CCSH	10	8	5	6	5	8	11	10	7	21	91	0.000123946
CCSI	14	11	12	13	16	12	17	6	10	22	133	0.000181151
CCSK	10	3	6	12	7	5	9	12	7	10	81	0.000110325
CCSL	4	6	9	5	5	5	9	7	6	18	74	0.000100791
CCSM	19	15	13	13	18	9	14	14	3	22	140	0.000190686
CCSN	8	5	3	7	6	4	6	6	3	13	61	8.30844e-05
CCSP	3	6	8	6	4	8	10	2	8	12	67	9.12567e-05
CCSQ	14	12	12	20	17	11	15	14	9	28	152	0.00020703
CCSR	9	4	6	7	5	2	12	11	4	13	73	9.94289e-05
CCSS	13	11	5	10	5	9	13	2	5	23	96	0.000130756
CCST	16	5	13	10	18	4	8	5	18	19	116	0.000157997
CCSV	10	6	13	15	11	8	6	3	7	21	100	0.000136204
CCSW	7	6	10	13	5	5	6	7	3	18	80	0.000108963
CCSY	15	8	5	12	7	9	23	9	6	20	114	0.000155273
CCTA	15	8	12	17	13	1	9	7	4	20	106	0.000144376
CCTC	16	12	11	13	9	13	15	7	5	17	118	0.000160721
CCTD	15	15	12	7	8	8	10	11	6	24	116	0.000157997
CCTE	6	4	7	8	4	7	18	12	6	7	79	0.000107601
CCTF	9	7	12	16	14	5	17	12	6	19	117	0.000159359
CCTG	14	8	9	8	3	13	10	8	5	16	94	0.000128032
CCTH	13	8	6	8	12	5	9	10	6	11	88	0.000119859
CCTI	11	7	8	10	9	12	13	13	11	18	112	0.000152548
CCTK	6	8	14	2	11	4	7	11	11	17	91	0.000123946
CCTL	14	5	4	9	13	5	10	11	6	17	94	0.000128032
CCTM	8	11	6	18	20	6	15	13	11	28	136	0.000185237
CCTN	12	10	8	9	6	7	15	7	6	13	93	0.00012667
CCTP	20	12	13	18	14	12	12	13	9	20	143	0.000194772
CCTQ	26	17	12	7	23	13	19	16	4	45	182	0.000247891
CCTR	13	12	7	8	18	9	16	14	4	18	119	0.000162083
CCTS	12	12	4	16	17	8	9	7	6	20	111	0.000151186
CCTT	17	5	14	14	17	15	19	13	13	31	158	0.000215202
CCTV	15	11	11	8	10	9	26	13	8	27	138	0.000187961
CCTW	12	9	3	12	17	6	5	7	1	17	89	0.000121222
CCTY	21	11	21	15	14	7	21	12	14	23	159	0.000216564
CCVA	21	9	11	12	12	13	18	6	15	21	138	0.000187961
CCVC	19	8	12	11	8	12	17	7	14	22	130	0.000177065
CCVD	16	14	11	12	15	5	16	7	7	24	127	0.000172979
CCVE	7	6	8	13	14	10	4	7	2	22	93	0.00012667
CCVF	13	10	14	9	11	6	16	8	10	31	128	0.000174341
CCVG	5	9	11	4	11	7	9	9	5	19	89	0.000121222
CCVH	15	7	15	14	24	13	17	7	8	30	150	0.000204306
CCVI	13	11	10	9	14	9	19	21	4	27	137	0.000186599
CCVK	9	3	5	12	17	2	12	7	11	24	102	0.000138928
CCVL	7	6	15	7	15	8	14	4	3	17	96	0.000130756
CCVM	18	10	12	20	19	14	17	11	10	25	156	0.000212478
CCVN	7	5	8	8	9	7	12	6	8	23	93	0.00012667
CCVP	19	9	14	15	12	9	20	11	15	29	153	0.000208392
CCVQ	22	22	18	26	18	12	39	21	17	41	236	0.000321441
CCVR	6	12	8	11	8	11	12	15	4	17	104	0.000141652
CCVS	16	5	15	17	14	13	22	11	8	17	138	0.000187961
CCVT	11	16	11	16	9	13	14	13	12	17	132	0.000179789
CCVV	17	17	11	22	26	15	24	20	12	21	185	0.000251977
CCVW	15	8	15	14	8	12	6	9	13	23	123	0.000167531
CCVY	11	17	8	18	7	12	33	15	12	19	152	0.00020703
CCWA	6	5	4	10	3	4	10	3	9	13	67	9.12567e-05
CCWC	8	4	5	9	13	4	12	4	5	18	82	0.000111687
CCWD	16	11	4	12	9	16	7	2	6	13	96	0.000130756
CCWE	16	7	7	9	6	7	12	8	8	18	98	0.00013348
CCWF	7	8	8	10	13	2	12	3	1	12	76	0.000103515
CCWG	5	11	4	10	7	5	11	2	1	18	74	0.000100791
CCWH	8	11	2	11	6	9	11	5	9	16	88	0.000119859
CCWI	3	3	9	13	3	5	9	7	6	12	70	9.53428e-05
CCWK	8	7	5	3	8	3	6	8	2	15	65	8.85326e-05
CCWL	9	10	8	11	10	7	21	5	8	12	101	0.000137566
CCWM	12	8	9	8	13	3	10	10	8	19	100	0.000136204
CCWN	8	1	3	8	5	7	6	6	3	10	57	7.76363e-05
CCWP	6	11	9	11	11	10	16	6	8	16	104	0.000141652
CCWQ	18	15	11	19	10	16	16	14	7	19	145	0.000197496
CCWR	9	10	6	16	7	6	3	9	5	6	77	0.000104877
CCWS	6	7	9	3	12	6	11	11	7	15	87	0.000118497
CCWT	7	5	6	10	7	7	10	6	3	19	80	0.000108963
CCWV	9	6	5	6	17	15	17	5	9	28	117	0.000159359
CCWW	6	6	3	7	5	7	7	8	6	9	64	8.71705e-05
CCWY	16	11	10	12	13	9	12	5	10	20	118	0.000160721
CCYA	13	10	9	6	12	14	18	6	7	23	118	0.000160721
CCYC	13	12	9	18	13	9	24	13	6	21	138	0.000187961
CCYD	17	3	6	10	10	3	4	5	7	17	82	0.000111687
CCYE	8	11	7	12	11	6	13	3	3	8	82	0.000111687
CCYF	16	18	11	9	10	4	11	13	7	16	115	0.000156635
CCYG	15	11	2	4	12	12	3	9	5	20	93	0.00012667
CCYH	7	5	4	3	2	4	7	7	7	12	58	7.89983e-05
CCYI	10	11	13	16	13	6	15	10	14	24	132	0.000179789
CCYK	9	5	6	18	13	5	10	6	6	20	98	0.00013348
CCYL	11	8	8	2	4	1	12	6	5	14	71	9.67048e-05
CCYM	23	15	17	15	14	10	18	11	7	39	169	0.000230185
CCYN	5	4	6	5	5	6	9	2	4	9	55	7.49122e-05
CCYP	2	5	3	16	4	5	15	4	5	25	84	0.000114411
CCYQ	13	5	4	18	9	12	17	13	15	15	121	0.000164807
CCYR	14	8	8	7	7	9	10	8	7	12	90	0.000122584
CCYS	7	3	7	5	10	4	8	8	6	17	75	0.000102153
CCYT	25	12	11	8	18	8	15	9	13	30	149	0.000202944
CCYV	16	12	11	19	12	13	12	12	15	27	149	0.000202944
CCYW	17	4	13	16	15	5	17	12	8	22	129	0.000175703
CCYY	16	11	5	12	20	15	13	12	11	15	130	0.000177065
CDAA	8	2	5	3	4	2	7	2	5	6	44	5.99297e-05
CDAC	3	4	4	8	7	7	9	7	6	14	69	9.39807e-05
CDAD	4	9	10	3	2	8	13	6	5	15	75	0.000102153
CDAE	6	3	5	5	3	6	10	7	6	18	69	9.39807e-05
CDAF	3	9	5	6	7	6	4	8	4	14	66	8.98946e-05
CDAG	7	4	1	5	4	4	11	2	4	3	45	6.12918e-05
CDAH	8	8	10	6	7	5	4	10	1	15	74	0.000100791
CDAI	2	12	7	11	5	6	7	7	8	21	86	0.000117135
CDAK	6	5	6	5	7	2	12	4	9	23	79	0.000107601
CDAL	7	4	11	7	5	6	16	2	0	8	66	8.98946e-05
CDAM	11	6	6	8	5	6	10	5	4	15	76	0.000103515
CDAN	8	5	6	6	9	0	6	10	4	16	70	9.53428e-05
CDAP	6	5	11	10	12	7	14	6	9	15	95	0.000129394
CDAQ	9	5	10	9	7	4	11	12	2	17	86	0.000117135
CDAR	8	10	5	6	6	5	10	7	9	21	87	0.000118497
CDAS	11	7	7	9	8	4	12	7	5	13	83	0.000113049
CDAT	9	6	5	9	9	6	13	8	5	21	91	0.000123946
CDAV	9	2	3	8	12	2	11	7	5	18	77	0.000104877
CDAW	8	4	7	13	10	8	9	6	3	11	79	0.000107601
CDAY	6	9	5	13	11	6	9	7	7	14	87	0.000118497
CDCA	17	4	3	6	7	11	3	7	7	8	73	9.94289e-05
CDCC	8	8	11	13	16	7	11	7	7	24	112	0.000152548
CDCD	4	4	9	6	6	12	11	10	7	21	90	0.000122584
CDCE	3	5	9	7	9	2	10	6	9	11	71	9.67048e-05
CDCF	9	9	4	12	12	12	8	8	6	17	97	0.000132118
CDCG	7	7	5	9	8	6	8	9	4	9	72	9.80669e-05
CDCH	9	6	5	8	7	6	13	13	9	18	94	0.000128032
CDCI	9	11	13	14	8	8	12	10	10	10	105	0.000143014
CDCK	5	2	6	10	11	2	7	8	7	13	71	9.67048e-05
CDCL	6	7	4	2	7	4	7	10	4	13	64	8.71705e-05
CDCM	17	12	13	9	12	9	16	9	10	23	130	0.000177065
CDCN	7	2	6	11	9	13	14	7	4	14	87	0.000118497
CDCP	10	5	6	9	10	6	12	12	11	18	99	0.000134842
CDCQ	11	9	11	9	14	9	10	6	7	15	101	0.000137566
CDCR	7	10	8	13	9	7	14	8	4	15	95	0.000129394
CDCS	11	11	6	7	4	9	16	10	2	17	93	0.00012667
CDCT	15	8	18	17	10	10	18	6	10	26	138	0.000187961
CDCV	10	11	8	13	7	11	13	5	9	13	100	0.000136204
CDCW	9	2	4	11	5	5	15	5	4	18	78	0.000106239
CDCY	8	8	9	14	7	7	18	14	5	25	115	0.000156635
CDDA	13	2	9	8	5	9	8	5	0	13	72	9.80669e-05
CDDC	13	10	7	13	8	6	16	6	6	24	109	0.000148462
CDDD	6	6	3	4	15	7	13	6	3	14	77	0.000104877
CDDE	10	5	10	4	7	9	13	5	5	14	82	0.000111687
CDDF	3	4	7	11	6	3	10	10	3	9	66	8.98946e-05
CDDG	7	6	3	5	5	7	9	0	5	15	62	8.44465e-05
CDDH	7	6	4	4	6	11	8	5	6	16	73	9.94289e-05
CDDI	8	12	7	8	11	5	13	5	5	26	100	0.000136204
CDDK	9	10	9	7	6	8	9	2	3	19	82	0.000111687
CDDL	10	10	3	6	7	5	11	3	4	18	77	0.000104877
CDDM	11	8	2	5	11	6	8	4	3	22	80	0.000108963
CDDN	3	1	1	4	4	2	8	5	1	7	36	4.90334e-05
CDDP	7	15	7	3	13	12	9	11	1	6	84	0.000114411
CDDQ	15	12	7	8	14	9	10	11	7	30	123	0.000167531
CDDR	2	5	7	11	12	3	8	1	1	15	65	8.85326e-05
CDDS	9	4	4	10	2	6	14	10	4	19	82	0.000111687
CDDT	9	4	3	4	5	3	8	8	4	18	66	8.98946e-05
CDDV	10	9	7	7	14	5	14	9	4	12	91	0.000123946
CDDW	3	1	7	6	2	8	8	4	5	9	53	7.21881e-05
CDDY	10	5	8	17	9	6	9	13	6	21	104	0.000141652
CDEA	3	12	3	11	6	3	9	7	5	15	74	0.000100791
CDEC	8	2	6	11	9	13	5	9	1	14	78	0.000106239
CDED	1	7	2	2	9	8	9	6	0	8	52	7.08261e-05
CDEE	5	5	12	8	5	0	12	11	4	6	68	9.26187e-05
CDEF	13	13	6	6	7	5	10	7	10	20	97	0.000132118
CDEG	3	3	3	3	3	14	7	5	2	6	49	6.67399e-05
CDEH	10	6	0	6	9	10	11	8	6	11	77	0.000104877
CDEI	4	2	1	11	9	1	6	6	5	10	55	7.49122e-05
CDEK	4	4	3	10	3	5	4	5	2	7	47	6.40159e-05
CDEL	8	4	1	3	6	9	6	5	8	8	58	7.89983e-05
CDEM	8	8	2	7	10	9	9	5	8	17	83	0.000113049
CDEN	11	10	4	2	4	5	2	6	1	13	58	7.89983e-05
CDEP	15	6	1	5	5	4	10	7	7	13	73	9.94289e-05
CDEQ	14	6	11	15	5	10	13	22	8	30	134	0.000182513
CDER	6	4	5	9	6	4	7	6	0	17	64	8.71705e-05
CDES	3	6	5	2	7	9	7	3	8	13	63	8.58085e-05
CDET	7	11	3	10	8	6	10	8	5	13	81	0.000110325
CDEV	10	7	5	8	15	9	15	8	3	21	101	0.000137566
CDEW	7	5	4	4	3	5	5	1	1	6	41	5.58436e-05
CDEY	4	8	4	7	7	6	11	10	6	9	72	9.80669e-05
CDFA	10	8	4	0	9	3	11	5	4	3	57	7.76363e-05
CDFC	8	3	9	7	11	7	12	6	2	13	78	0.000106239
CDFD	5	4	9	8	4	1	5	6	3	12	57	7.76363e-05
CDFE	4	1	3	4	5	4	4	3	4	1	33	4.49473e-05
CDFF	6	8	10	9	8	3	12	4	2	14	76	0.000103515
CDFG	7	3	4	5	4	3	3	7	1	4	41	5.58436e-05
CDFH	10	8	3	13	9	7	8	8	2	20	88	0.000119859
CDFI	7	10	9	4	14	7	4	10	2	11	78	0.000106239
CDFK	7	10	6	9	14	11	15	6	10	19	107	0.000145738
CDFL	8	6	2	4	9	4	8	3	5	9	58	7.89983e-05
CDFM	12	10	10	6	7	8	8	7	11	17	96	0.000130756
CDFN	2	5	2	1	5	2	4	3	3	4	31	4.22232e-05
CDFP	13	8	9	7	11	3	12	8	4	17	92	0.000125308
CDFQ	6	6	9	17	6	15	14	11	3	27	114	0.000155273
CDFR	2	6	8	4	5	0	9	5	1	9	49	6.67399e-05
CDFS	7	4	5	13	8	5	8	10	10	14	84	0.000114411
CDFT	6	6	5	9	12	8	8	15	12	20	101	0.000137566
CDFV	10	5	5	12	8	7	12	11	3	18	91	0.000123946
CDFW	5	8	2	6	8	5	15	6	1	6	62	8.44465e-05
CDFY	11	12	6	17	10	7	8	4	4	20	99	0.000134842
CDGA	2	3	2	3	11	5	8	3	4	9	50	6.8102e-05
CDGC	16	2	11	7	9	3	7	4	4	14	77	0.000104877
CDGD	6	5	6	5	3	5	3	0	4	10	47	6.40159e-05
CDGE	6	7	7	5	5	6	10	5	2	12	65	8.85326e-05
CDGF	15	5	2	5	5	6	1	5	1	6	51	6.9464e-05
CDGG	8	4	4	9	7	6	6	3	11	12	70	9.53428e-05
CDGH	8	7	1	8	4	2	18	12	3	8	71	9.67048e-05
CDGI	10	5	6	7	5	3	10	5	2	9	62	8.44465e-05
CDGK	10	2	8	1	5	3	3	3	1	12	48	6.53779e-05
CDGL	8	8	6	5	7	9	7	4	2	13	69	9.39807e-05
CDGM	8	6	2	9	4	11	10	9	3	14	76	0.000103515
CDGN	6	8	7	4	2	5	6	4	4	11	57	7.76363e-05
CDGP	8	8	5	6	6	3	8	8	2	12	66	8.98946e-05
CDGQ	9	12	19	11	14	4	13	9	4	19	114	0.000155273
CDGR	9	5	5	11	3	3	2	3	4	14	59	8.03603e-05
CDGS	2	9	3	2	4	7	6	5	6	9	53	7.21881e-05
CDGT	6	10	5	8	8	5	9	6	4	8	69	9.39807e-05
CDGV	9	4	6	10	10	1	4	8	10	15	77	0.000104877
CDGW	2	1	6	1	7	3	3	8	1	6	38	5.17575e-05
CDGY	6	3	6	11	6	13	8	10	4	16	83	0.000113049
CDHA	3	2	10	7	8	6	5	5	1	6	53	7.21881e-05
CDHC	10	8	4	18	16	4	10	11	7	14	102	0.000138928
CDHD	9	2	5	4	5	13	5	5	6	13	67	9.12567e-05
CDHE	9	5	1	5	6	7	9	2	5	15	64	8.71705e-05
CDHF	6	6	5	6	13	4	7	5	7	9	68	9.26187e-05
CDHG	4	3	4	3	6	2	9	3	8	11	53	7.21881e-05
CDHH	4	4	6	4	2	5	3	5	5	7	45	6.12918e-05
CDHI	9	6	7	8	12	4	6	2	3	11	68	9.26187e-05
CDHK	8	1	9	8	4	6	12	5	8	19	80	0.000108963
CDHL	7	7	5	1	6	4	11	5	5	17	68	9.26187e-05
CDHM	10	7	11	10	6	18	20	12	4	21	119	0.000162083
CDHN	6	4	2	5	2	5	6	3	4	10	47	6.40159e-05
CDHP	19	4	11	9	11	9	8	8	7	22	108	0.0001471
CDHQ	15	7	9	12	13	12	10	4	5	19	106	0.000144376
CDHR	18	8	7	15	9	5	12	8	7	20	109	0.000148462
CDHS	7	9	5	5	10	10	9	5	5	7	72	9.80669e-05
CDHT	10	8	7	8	8	7	14	7	7	25	101	0.000137566
CDHV	13	7	9	17	7	10	15	9	9	18	114	0.000155273
CDHW	10	9	2	3	6	8	12	8	5	8	71	9.67048e-05
CDHY	6	7	8	15	11	5	9	5	5	19	90	0.000122584
CDIA	7	4	6	5	13	6	16	5	5	7	74	0.000100791
CDIC	10	9	6	13	10	10	15	9	7	15	104	0.000141652
CDID	7	10	12	7	13	15	8	6	8	15	101	0.000137566
CDIE	14	15	11	8	10	3	9	10	3	9	92	0.000125308
CDIF	14	10	6	9	8	6	13	9	2	13	90	0.000122584
CDIG	2	6	5	7	5	3	8	2	8	11	57	7.76363e-05
CDIH	9	3	12	3	5	8	6	5	5	13	69	9.39807e-05
CDII	9	4	7	14	15	6	14	9	6	12	96	0.000130756
CDIK	8	9	4	7	11	5	16	9	7	24	100	0.000136204
CDIL	10	9	12	9	2	7	8	9	7	19	92	0.000125308
CDIM	11	12	5	15	9	10	12	9	12	16	111	0.000151186
CDIN	7	7	3	11	2	2	4	11	8	22	77	0.000104877
CDIP	9	8	8	11	10	3	9	6	5	12	81	0.000110325
CDIQ	13	11	12	18	10	13	16	5	7	29	134	0.000182513
CDIR	4	9	6	8	9	7	9	6	4	21	83	0.000113049
CDIS	6	10	10	7	15	6	16	5	10	13	98	0.00013348
CDIT	18	13	7	10	8	9	18	10	8	21	122	0.000166169
CDIV	9	7	9	10	8	12	11	8	7	25	106	0.000144376
CDIW	13	11	5	13	7	16	10	9	4	23	111	0.000151186
CDIY	12	8	6	10	16	9	10	13	8	17	109	0.000148462
CDKA	7	10	5	5	9	7	6	6	5	11	71	9.67048e-05
CDKC	16	9	8	9	9	8	10	8	4	17	98	0.00013348
CDKD	8	5	3	6	7	3	3	4	1	9	49	6.67399e-05
CDKE	6	8	3	5	4	3	9	5	8	6	57	7.76363e-05
CDKF	2	3	4	4	4	7	7	10	2	14	57	7.76363e-05
CDKG	7	7	1	1	1	3	5	4	4	10	43	5.85677e-05
CDKH	8	3	1	7	5	0	9	11	1	8	53	7.21881e-05
CDKI	3	3	4	7	4	4	4	5	2	15	51	6.9464e-05
CDKK	3	7	7	9	10	1	8	1	7	18	71	9.67048e-05
CDKL	7	4	5	5	11	1	10	11	5	16	75	0.000102153
CDKM	16	8	7	5	7	12	5	2	0	12	74	0.000100791
CDKN	6	4	4	8	4	0	7	6	6	12	57	7.76363e-05
CDKP	8	2	5	8	7	12	5	7	14	10	78	0.000106239
CDKQ	9	9	9	14	2	10	10	11	5	13	92	0.000125308
CDKR	8	5	3	7	3	6	9	5	3	21	70	9.53428e-05
CDKS	6	7	3	4	8	4	13	7	4	11	67	9.12567e-05
CDKT	9	12	8	8	13	6	7	5	2	9	79	0.000107601
CDKV	6	9	6	4	9	7	8	3	4	13	69	9.39807e-05
CDKW	5	7	5	4	3	6	6	6	7	23	72	9.80669e-05
CDKY	9	3	6	10	8	14	12	8	6	11	87	0.000118497
CDLA	7	6	5	2	5	4	4	6	4	12	55	7.49122e-05
CDLC	4	12	7	3	4	8	8	9	3	8	66	8.98946e-05
CDLD	4	6	3	7	9	10	9	5	0	8	61	8.30844e-05
CDLE	10	7	9	5	5	9	15	5	4	14	83	0.000113049
CDLF	12	4	6	9	3	5	12	6	1	24	82	0.000111687
CDLG	7	8	2	2	4	9	11	4	3	4	54	7.35501e-05
CDLH	5	4	4	14	3	8	4	10	5	8	65	8.85326e-05
CDLI	9	4	9	9	3	1	7	6	4	13	65	8.85326e-05
CDLK	14	5	3	4	8	3	7	3	5	14	66	8.98946e-05
CDLL	13	6	4	9	12	4	14	8	4	23	97	0.000132118
CDLM	12	5	1	10	6	8	14	5	8	16	85	0.000115773
CDLN	5	8	5	4	4	1	9	10	4	12	62	8.44465e-05
CDLP	6	8	6	10	18	11	10	8	10	17	104	0.000141652
CDLQ	15	8	11	9	15	12	15	9	8	24	126	0.000171617
CDLR	5	7	7	7	6	3	14	10	5	7	71	9.67048e-05
CDLS	10	9	4	7	4	8	15	15	5	20	97	0.000132118
CDLT	8	7	6	7	8	7	15	4	5	12	79	0.000107601
CDLV	17	6	4	10	12	5	9	10	3	17	93	0.00012667
CDLW	12	1	3	2	3	3	1	7	4	15	51	6.9464e-05
CDLY	11	8	4	4	14	10	8	5	10	9	83	0.000113049
CDMA	15	5	3	11	11	7	11	8	5	14	90	0.000122584
CDMC	8	12	7	8	12	7	16	15	6	17	108	0.0001471
CDMD	12	5	8	11	4	9	12	13	3	17	94	0.000128032
CDME	6	9	8	7	4	6	8	3	1	10	62	8.44465e-05
CDMF	8	4	5	13	6	4	15	8	3	16	82	0.000111687
CDMG	10	7	1	10	11	7	15	6	8	22	97	0.000132118
CDMH	11	14	14	8	13	11	14	11	5	24	125	0.000170255
CDMI	12	6	4	12	8	7	14	7	7	20	97	0.000132118
CDMK	4	4	3	3	5	3	4	7	7	13	53	7.21881e-05
CDML	7	4	11	13	10	6	6	8	5	14	84	0.000114411
CDMM	10	7	8	13	14	11	13	4	4	19	103	0.00014029
CDMN	3	3	4	6	10	1	13	6	2	11	59	8.03603e-05
CDMP	12	3	5	13	10	10	22	14	15	25	129	0.000175703
CDMQ	8	12	16	19	13	22	17	16	13	27	163	0.000222012
CDMR	21	13	13	18	15	10	22	7	9	32	160	0.000217926
CDMS	7	5	3	12	14	7	12	13	4	19	96	0.000130756
CDMT	9	11	13	14	11	8	22	11	6	23	128	0.000174341
CDMV	21	11	11	17	19	14	26	14	4	27	164	0.000223375
CDMW	5	9	6	13	8	3	8	7	7	16	82	0.000111687
CDMY	9	11	6	20	15	4	11	10	7	23	116	0.000157997
CDNA	8	5	6	8	9	4	16	6	2	9	73	9.94289e-05
CDNC	3	4	8	4	7	13	11	2	4	8	64	8.71705e-05
CDND	8	6	5	11	8	1	4	7	3	11	64	8.71705e-05
CDNE	2	3	4	9	7	6	5	2	2	10	50	6.8102e-05
CDNF	6	1	2	5	5	6	7	6	4	12	54	7.35501e-05
CDNG	4	2	5	4	5	3	5	1	1	10	40	5.44816e-05
CDNH	4	2	2	2	4	3	3	2	0	6	28	3.81371e-05
CDNI	13	0	3	4	4	6	5	1	1	6	43	5.85677e-05
CDNK	3	3	0	7	3	4	6	1	2	11	40	5.44816e-05
CDNL	17	5	7	6	4	1	5	5	4	9	63	8.58085e-05
CDNM	2	5	6	5	5	2	5	4	8	12	54	7.35501e-05
CDNN	2	4	14	9	5	4	5	5	2	16	66	8.98946e-05
CDNP	8	4	6	9	4	6	8	6	4	14	69	9.39807e-05
CDNQ	11	3	3	4	8	8	9	10	9	11	76	0.000103515
CDNR	4	4	4	1	4	4	6	4	3	6	40	5.44816e-05
CDNS	4	4	9	6	5	6	6	3	5	18	66	8.98946e-05
CDNT	6	7	11	7	8	12	5	7	4	9	76	0.000103515
CDNV	15	7	8	7	7	2	11	5	5	13	80	0.000108963
CDNW	8	6	8	10	2	2	4	2	7	8	57	7.76363e-05
CDNY	5	4	8	3	6	3	6	6	3	11	55	7.49122e-05
CDPA	7	10	4	7	12	3	11	9	7	15	85	0.000115773
CDPC	10	6	5	5	6	11	7	8	6	18	82	0.000111687
CDPD	20	9	11	8	6	7	13	5	5	14	98	0.00013348
CDPE	6	6	9	10	11	6	8	7	11	14	88	0.000119859
CDPF	10	5	9	11	9	1	7	7	1	13	73	9.94289e-05
CDPG	11	9	6	8	15	4	10	10	8	23	104	0.000141652
CDPH	12	2	6	12	16	9	14	8	4	10	93	0.00012667
CDPI	7	5	12	8	11	5	18	6	4	14	90	0.000122584
CDPK	5	5	3	6	3	8	5	2	2	8	47	6.40159e-05
CDPL	10	5	10	7	8	4	6	14	3	21	88	0.000119859
CDPM	17	10	8	13	10	12	12	8	7	14	111	0.000151186
CDPN	5	5	6	5	5	3	7	5	2	9	52	7.08261e-05
CDPP	17	7	10	18	11	10	13	8	8	20	122	0.000166169
CDPQ	9	13	9	8	21	18	24	20	3	24	149	0.000202944
CDPR	10	11	10	5	14	14	15	8	1	23	111	0.000151186
CDPS	17	6	5	13	10	15	12	9	9	16	112	0.000152548
CDPT	8	9	7	4	8	4	7	10	5	15	77	0.000104877
CDPV	13	9	9	14	19	9	11	14	3	21	122	0.000166169
CDPW	13	9	5	11	3	7	12	5	2	13	80	0.000108963
CDPY	12	13	3	7	15	18	18	17	7	28	138	0.000187961
CDQA	10	10	10	9	18	8	12	12	5	22	116	0.000157997
CDQC	24	15	5	11	21	14	15	17	10	27	159	0.000216564
CDQD	15	9	12	13	10	7	14	12	16	28	136	0.000185237
CDQE	12	10	7	10	11	14	17	10	13	28	132	0.000179789
CDQF	16	9	13	13	6	9	17	11	6	16	116	0.000157997
CDQG	17	7	6	17	16	13	10	13	8	18	125	0.000170255
CDQH	11	12	6	7	7	14	12	10	5	17	101	0.000137566
CDQI	9	9	17	16	8	13	24	13	4	19	132	0.000179789
CDQK	6	5	3	3	11	4	9	6	7	16	70	9.53428e-05
CDQL	22	7	14	6	14	8	26	14	11	27	149	0.000202944
CDQM	12	12	12	13	11	18	21	16	13	32	160	0.000217926
CDQN	8	3	7	6	8	3	2	1	2	12	52	7.08261e-05
CDQP	18	10	7	17	11	12	25	19	22	26	167	0.000227461
CDQQ	33	9	22	12	21	12	29	9	17	35	199	0.000271046
CDQR	17	12	13	15	18	2	19	13	6	34	149	0.000202944
CDQS	11	6	5	6	20	10	17	12	13	26	126	0.000171617
CDQT	12	7	5	10	11	7	13	10	6	18	99	0.000134842
CDQV	18	14	9	12	19	14	21	9	8	14	138	0.000187961
CDQW	14	11	3	6	10	6	13	5	3	15	86	0.000117135
CDQY	27	12	14	14	11	11	14	8	14	16	141	0.000192048
CDRA	9	7	7	8	9	3	10	7	3	9	72	9.80669e-05
CDRC	8	10	9	2	9	6	15	7	7	23	96	0.000130756
CDRD	14	11	9	14	10	9	8	9	6	12	102	0.000138928
CDRE	8	21	6	11	8	6	10	10	6	21	107	0.000145738
CDRF	8	2	5	10	7	6	12	5	5	16	76	0.000103515
CDRG	13	2	5	8	6	5	12	5	8	13	77	0.000104877
CDRH	5	3	8	8	8	8	5	11	1	11	68	9.26187e-05
CDRI	9	3	6	3	10	10	9	6	6	17	79	0.000107601
CDRK	4	6	4	4	3	6	12	7	2	15	63	8.58085e-05
CDRL	7	9	5	7	5	3	9	7	2	21	75	0.000102153
CDRM	11	8	13	13	12	16	19	12	10	26	140	0.000190686
CDRN	2	4	8	4	6	5	9	2	8	9	57	7.76363e-05
CDRP	12	7	7	10	13	3	15	8	8	14	97	0.000132118
CDRQ	11	7	12	13	9	4	10	11	9	10	96	0.000130756
CDRR	11	6	5	9	10	4	19	3	0	24	91	0.000123946
CDRS	10	4	5	8	8	3	4	2	6	9	59	8.03603e-05
CDRT	6	6	6	6	7	14	5	3	7	13	73	9.94289e-05
CDRV	21	7	9	15	9	6	14	9	7	16	113	0.00015391
CDRW	5	5	6	6	12	11	14	6	3	12	80	0.000108963
CDRY	14	10	6	11	10	7	8	9	2	21	98	0.00013348
CDSA	15	7	1	6	5	4	8	3	7	21	77	0.000104877
CDSC	10	7	6	10	11	6	17	6	8	18	99	0.000134842
CDSD	8	4	9	3	7	11	17	6	4	17	86	0.000117135
CDSE	8	4	2	5	10	2	8	9	8	9	65	8.85326e-05
CDSF	8	13	10	15	16	19	10	9	10	17	127	0.000172979
CDSG	13	1	2	2	3	6	7	0	3	15	52	7.08261e-05
CDSH	11	10	6	12	5	9	11	16	4	24	108	0.0001471
CDSI	3	3	7	14	15	7	13	5	3	14	84	0.000114411
CDSK	10	6	4	10	3	9	11	9	1	15	78	0.000106239
CDSL	9	8	8	8	7	5	12	9	4	15	85	0.000115773
CDSM	8	10	10	12	21	11	12	11	8	18	121	0.000164807
CDSN	2	5	3	2	7	12	11	4	1	7	54	7.35501e-05
CDSP	14	5	6	10	10	12	9	6	3	17	92	0.000125308
CDSQ	19	8	7	8	11	16	15	9	5	21	119	0.000162083
CDSR	4	5	3	5	4	2	8	5	5	12	53	7.21881e-05
CDSS	9	5	3	8	6	6	6	7	5	16	71	9.67048e-05
CDST	10	7	8	5	6	6	14	6	6	29	97	0.000132118
CDSV	7	5	5	7	4	13	12	10	6	28	97	0.000132118
CDSW	7	7	3	9	9	12	14	4	3	16	84	0.000114411
CDSY	10	4	4	12	9	10	9	10	5	19	92	0.000125308
CDTA	8	6	4	10	19	7	10	8	9	12	93	0.00012667
CDTC	3	7	12	8	13	10	17	5	6	19	100	0.000136204
CDTD	11	11	10	9	8	9	17	6	4	13	98	0.00013348
CDTE	11	5	8	9	5	7	10	3	7	15	80	0.000108963
CDTF	4	4	2	5	3	6	6	4	3	6	43	5.85677e-05
CDTG	14	5	10	9	2	6	4	5	3	14	72	9.80669e-05
CDTH	13	12	8	16	5	12	13	8	10	19	116	0.000157997
CDTI	8	8	11	15	9	10	16	8	4	24	113	0.00015391
CDTK	8	6	7	4	6	9	13	5	2	16	76	0.000103515
CDTL	4	5	3	6	4	4	18	4	2	8	58	7.89983e-05
CDTM	10	8	11	14	17	11	14	9	4	13	111	0.000151186
CDTN	8	3	5	4	11	7	8	6	1	9	62	8.44465e-05
CDTP	12	3	7	13	6	5	12	7	5	19	89	0.000121222
CDTQ	27	11	10	21	12	10	21	9	11	18	150	0.000204306
CDTR	6	10	13	10	12	6	7	8	1	21	94	0.000128032
CDTS	11	8	4	14	5	7	16	15	11	23	114	0.000155273
CDTT	17	4	16	8	15	10	17	6	4	22	119	0.000162083
CDTV	14	9	12	11	9	8	18	13	7	24	125	0.000170255
CDTW	13	7	7	8	9	7	12	10	11	23	107	0.000145738
CDTY	12	8	7	14	11	11	11	9	6	22	111	0.000151186
CDVA	2	9	11	15	5	8	24	4	3	24	105	0.000143014
CDVC	11	6	9	2	12	6	7	10	4	14	81	0.000110325
CDVD	13	10	12	13	11	3	17	7	4	21	111	0.000151186
CDVE	4	7	12	8	14	14	13	10	11	10	103	0.00014029
CDVF	9	5	12	9	8	9	21	10	5	20	108	0.0001471
CDVG	7	2	8	16	8	12	12	7	9	15	96	0.000130756
CDVH	15	10	4	16	9	9	20	11	11	21	126	0.000171617
CDVI	14	14	15	22	16	12	14	15	4	32	158	0.000215202
CDVK	14	5	8	12	10	6	6	9	5	20	95	0.000129394
CDVL	13	9	10	6	15	6	22	11	9	24	125	0.000170255
CDVM	10	7	12	12	18	13	16	9	6	24	127	0.000172979
CDVN	11	12	10	10	6	12	15	4	7	21	108	0.0001471
CDVP	18	14	10	11	21	14	14	11	5	21	139	0.000189324
CDVQ	19	17	6	21	26	21	17	17	9	29	182	0.000247891
CDVR	12	15	9	12	14	8	14	15	6	18	123	0.000167531
CDVS	9	12	8	14	17	9	10	10	10	29	128	0.000174341
CDVT	12	7	9	13	10	14	16	9	6	15	111	0.000151186
CDVV	6	13	12	21	17	9	28	9	10	23	148	0.000201582
CDVW	14	8	16	12	11	10	19	8	8	18	124	0.000168893
CDVY	23	9	8	23	11	14	31	16	13	29	177	0.000241081
CDWA	4	9	4	4	4	10	9	10	3	11	68	9.26187e-05
CDWC	8	12	5	10	9	6	18	2	4	14	88	0.000119859
CDWD	7	5	6	12	4	7	9	15	9	19	93	0.00012667
CDWE	5	5	3	6	6	3	7	6	5	10	56	7.62742e-05
CDWF	2	6	8	6	5	6	7	6	5	13	64	8.71705e-05
CDWG	7	6	4	4	5	4	8	12	5	16	71	9.67048e-05
CDWH	8	6	0	9	14	4	12	3	5	9	70	9.53428e-05
CDWI	4	8	2	5	6	7	11	2	2	5	52	7.08261e-05
CDWK	5	4	7	5	5	6	6	6	6	4	54	7.35501e-05
CDWL	9	7	7	15	7	5	16	3	2	19	90	0.000122584
CDWM	7	11	6	3	11	8	10	5	3	16	80	0.000108963
CDWN	4	2	1	4	4	2	6	7	2	3	35	4.76714e-05
CDWP	9	10	9	13	12	13	15	13	4	14	112	0.000152548
CDWQ	8	7	3	17	12	7	15	8	5	15	97	0.000132118
CDWR	10	5	8	4	9	6	7	11	8	14	82	0.000111687
CDWS	13	4	9	2	11	11	12	7	7	15	91	0.000123946
CDWT	3	5	4	7	5	10	10	9	3	12	68	9.26187e-05
CDWV	8	7	5	11	8	9	12	8	9	18	95	0.000129394
CDWW	10	2	5	5	8	7	10	5	5	16	73	9.94289e-05
CDWY	9	2	4	7	7	3	8	4	1	14	59	8.03603e-05
CDYA	10	10	8	5	12	9	7	5	6	10	82	0.000111687
CDYC	8	9	3	7	14	4	10	5	9	18	87	0.000118497
CDYD	9	4	8	6	8	5	14	6	5	7	72	9.80669e-05
CDYE	8	12	6	9	8	5	4	6	9	17	84	0.000114411
CDYF	6	10	11	3	8	11	16	4	9	25	103	0.00014029
CDYG	10	5	7	8	7	2	8	7	2	5	61	8.30844e-05
CDYH	8	4	6	4	2	2	9	5	3	13	56	7.62742e-05
CDYI	21	6	7	14	12	11	8	8	7	21	115	0.000156635
CDYK	7	5	5	8	4	6	10	8	6	10	69	9.39807e-05
CDYL	7	11	1	6	11	14	5	4	3	8	70	9.53428e-05
CDYM	14	7	15	13	13	10	18	7	8	29	134	0.000182513
CDYN	11	4	4	4	9	3	8	3	3	15	64	8.71705e-05
CDYP	11	5	7	10	7	3	5	7	4	20	79	0.000107601
CDYQ	11	5	12	14	13	17	21	8	12	37	150	0.000204306
CDYR	11	5	5	9	12	4	12	7	7	14	86	0.000117135
CDYS	8	13	7	11	14	12	12	13	10	15	115	0.000156635
CDYT	17	14	16	7	6	13	18	10	6	20	127	0.000172979
CDYV	16	7	7	13	7	5	15	6	6	15	97	0.000132118
CDYW	7	9	6	3	5	4	6	1	3	7	51	6.9464e-05
CDYY	9	6	7	14	9	9	18	3	9	14	98	0.00013348
CEAA	8	3	2	4	8	9	7	9	0	10	60	8.17224e-05
CEAC	9	10	7	14	10	3	11	9	5	18	96	0.000130756
CEAD	5	4	5	6	6	4	7	6	4	12	59	8.03603e-05
CEAE	4	11	8	8	12	6	6	6	10	10	81	0.000110325
CEAF	5	3	7	10	6	3	5	9	4	12	64	8.71705e-05
CEAG	6	8	0	0	3	4	2	4	1	4	32	4.35853e-05
CEAH	5	3	2	10	10	1	7	3	4	16	61	8.30844e-05
CEAI	12	5	4	8	8	2	18	9	4	13	83	0.000113049
CEAK	11	5	6	6	6	8	13	5	6	7	73	9.94289e-05
CEAL	7	0	3	6	6	7	4	4	4	4	45	6.12918e-05
CEAM	6	3	4	6	10	7	5	9	6	14	70	9.53428e-05
CEAN	4	1	2	6	3	0	9	6	2	4	37	5.03955e-05
CEAP	6	8	9	6	8	3	14	7	6	8	75	0.000102153
CEAQ	10	10	7	14	4	12	9	6	3	26	101	0.000137566
CEAR	3	5	8	7	3	1	10	7	2	10	56	7.62742e-05
CEAS	5	8	6	11	7	7	10	3	6	16	79	0.000107601
CEAT	18	9	6	10	13	12	12	8	9	17	114	0.000155273
CEAV	11	5	5	4	8	5	5	4	9	11	67	9.12567e-05
CEAW	9	6	3	5	5	0	3	10	1	15	57	7.76363e-05
CEAY	10	6	3	6	3	4	8	6	2	13	61	8.30844e-05
CECA	5	2	6	4	9	2	4	0	4	10	46	6.26538e-05
CECC	12	9	10	11	13	11	11	4	6	20	107	0.000145738
CECD	7	6	10	6	9	1	5	12	3	13	72	9.80669e-05
CECE	6	5	5	8	4	12	7	7	3	15	72	9.80669e-05
CECF	6	14	9	14	11	0	13	10	8	13	98	0.00013348
CECG	16	6	3	7	8	4	13	2	4	17	80	0.000108963
CECH	9	6	5	5	4	3	3	10	5	18	68	9.26187e-05
CECI	7	8	8	4	7	10	7	9	8	19	87	0.000118497
CECK	8	4	10	9	9	8	7	5	2	12	74	0.000100791
CECL	13	10	7	7	6	4	6	8	3	17	81	0.000110325
CECM	6	10	8	6	17	6	14	8	6	24	105	0.000143014
CECN	3	4	3	9	9	3	6	6	5	13	61	8.30844e-05
CECP	5	9	7	5	10	11	14	7	7	14	89	0.000121222
CECQ	18	7	5	7	7	11	16	15	7	20	113	0.00015391
CECR	6	5	7	6	6	12	13	4	11	15	85	0.000115773
CECS	10	4	6	4	8	5	9	4	5	10	65	8.85326e-05
CECT	7	7	14	10	12	14	21	13	16	17	131	0.000178427
CECV	21	6	13	10	10	9	12	4	2	22	109	0.000148462
CECW	5	6	2	5	6	8	8	7	1	11	59	8.03603e-05
CECY	18	10	1	7	10	5	21	7	5	15	99	0.000134842
CEDA	3	2	1	5	5	7	8	5	1	11	48	6.53779e-05
CEDC	3	2	2	5	6	1	9	10	4	11	53	7.21881e-05
CEDD	6	5	3	4	4	5	7	4	0	12	50	6.8102e-05
CEDE	7	9	4	9	12	5	12	8	2	9	77	0.000104877
CEDF	8	9	2	9	4	8	9	8	3	5	65	8.85326e-05
CEDG	6	4	7	4	9	4	3	7	4	6	54	7.35501e-05
CEDH	6	4	3	5	1	6	5	7	14	13	64	8.71705e-05
CEDI	10	5	7	10	7	4	12	7	3	17	82	0.000111687
CEDK	5	3	0	3	2	2	7	2	1	7	32	4.35853e-05
CEDL	5	4	2	4	7	2	7	8	5	15	59	8.03603e-05
CEDM	16	9	10	11	7	11	9	3	11	18	105	0.000143014
CEDN	6	1	4	9	9	7	7	3	2	12	60	8.17224e-05
CEDP	7	11	5	8	9	12	8	8	5	18	91	0.000123946
CEDQ	13	5	7	12	10	11	11	5	8	13	95	0.000129394
CEDR	14	8	8	3	8	9	14	5	9	30	108	0.0001471
CEDS	5	1	4	8	4	4	8	2	12	12	60	8.17224e-05
CEDT	9	3	8	16	9	3	15	3	4	12	82	0.000111687
CEDV	11	8	8	11	10	11	13	13	4	17	106	0.000144376
CEDW	7	2	1	5	5	5	7	2	3	11	48	6.53779e-05
CEDY	13	2	7	7	14	13	11	5	7	17	96	0.000130756
CEEA	7	7	4	3	7	9	17	9	6	14	83	0.000113049
CEEC	7	3	3	5	2	5	5	6	1	9	46	6.26538e-05
CEED	9	2	9	2	5	6	7	3	5	15	63	8.58085e-05
CEEE	5	14	4	4	6	4	5	7	7	11	67	9.12567e-05
CEEF	4	2	1	2	4	2	4	4	2	9	34	4.63093e-05
CEEG	4	4	0	3	4	4	7	1	6	9	42	5.72057e-05
CEEH	3	5	4	4	7	6	10	4	3	10	56	7.62742e-05
CEEI	8	2	5	9	12	6	14	5	4	13	78	0.000106239
CEEK	4	2	4	3	2	5	6	7	1	7	41	5.58436e-05
CEEL	8	9	2	7	8	1	4	0	5	9	53	7.21881e-05
CEEM	7	5	5	2	8	14	10	12	5	16	84	0.000114411
CEEN	4	2	1	4	5	5	4	3	1	2	31	4.22232e-05
CEEP	7	3	8	7	3	8	7	5	1	10	59	8.03603e-05
CEEQ	11	4	6	9	9	9	12	5	5	22	92	0.000125308
CEER	9	2	5	4	6	1	8	1	5	7	48	6.53779e-05
CEES	3	6	2	7	2	2	5	2	3	10	42	5.72057e-05
CEET	1	8	9	3	2	12	4	7	4	13	63	8.58085e-05
CEEV	5	5	5	6	5	4	14	8	4	10	66	8.98946e-05
CEEW	9	1	1	5	6	10	5	6	3	10	56	7.62742e-05
CEEY	10	9	7	6	5	8	11	3	10	13	82	0.000111687
CEFA	7	2	4	4	1	3	1	3	2	3	30	4.08612e-05
CEFC	9	5	7	5	6	2	7	3	9	10	63	8.58085e-05
CEFD	8	5	2	9	3	4	10	10	6	11	68	9.26187e-05
CEFE	14	8	3	5	3	4	8	3	4	6	58	7.89983e-05
CEFF	8	6	5	9	4	14	17	11	1	10	85	0.000115773
CEFG	5	1	4	2	4	2	4	8	2	4	36	4.90334e-05
CEFH	3	5	6	8	3	12	11	4	3	18	73	9.94289e-05
CEFI	6	8	10	12	6	4	7	9	6	15	83	0.000113049
CEFK	7	0	6	5	2	2	4	3	5	9	43	5.85677e-05
CEFL	5	8	7	11	16	3	7	4	7	19	87	0.000118497
CEFM	12	5	4	9	15	10	13	10	6	25	109	0.000148462
CEFN	6	3	5	8	8	5	10	5	3	9	62	8.44465e-05
CEFP	10	6	4	8	9	3	8	8	4	17	77	0.000104877
CEFQ	10	12	15	14	11	8	16	4	9	21	120	0.000163445
CEFR	14	6	8	11	13	5	12	2	4	22	97	0.000132118
CEFS	10	14	7	5	4	6	10	6	2	14	78	0.000106239
CEFT	8	9	5	12	5	6	8	10	7	17	87	0.000118497
CEFV	7	7	5	6	9	7	10	6	11	13	81	0.000110325
CEFW	10	9	3	1	6	4	7	4	6	9	59	8.03603e-05
CEFY	6	11	8	6	6	6	14	8	4	24	93	0.00012667
CEGA	13	2	1	5	5	3	10	4	3	9	55	7.49122e-05
CEGC	11	6	3	12	7	8	10	11	11	17	96	0.000130756
CEGD	7	2	5	7	3	4	3	3	6	16	56	7.62742e-05
CEGE	7	5	4	4	1	1	8	7	3	13	53	7.21881e-05
CEGF	6	4	5	8	1	6	7	5	4	16	62	8.44465e-05
CEGG	3	0	4	3	5	4	9	6	4	8	46	6.26538e-05
CEGH	6	5	2	8	3	5	8	6	5	10	58	7.89983e-05
CEGI	4	5	5	5	2	4	6	4	5	11	51	6.9464e-05
CEGK	5	3	6	9	11	7	6	4	2	11	64	8.71705e-05
CEGL	5	2	5	7	3	4	5	4	4	15	54	7.35501e-05
CEGM	11	4	4	6	5	5	11	6	5	14	71	9.67048e-05
CEGN	5	3	4	3	0	1	5	2	5	2	30	4.08612e-05
CEGP	5	2	7	1	3	3	9	6	5	10	51	6.9464e-05
CEGQ	10	14	4	13	7	17	11	13	6	20	115	0.000156635
CEGR	3	4	2	9	8	5	8	6	1	9	55	7.49122e-05
CEGS	6	4	2	5	5	5	7	6	3	9	52	7.08261e-05
CEGT	3	5	3	2	9	9	7	6	3	9	56	7.62742e-05
CEGV	7	4	7	5	4	4	9	5	8	17	70	9.53428e-05
CEGW	8	6	6	6	7	6	6	2	1	16	64	8.71705e-05
CEGY	14	2	6	6	3	6	16	8	7	13	81	0.000110325
CEHA	8	2	7	4	1	6	13	1	4	11	57	7.76363e-05
CEHC	8	7	7	4	10	6	12	10	7	13	84	0.000114411
CEHD	8	6	1	2	7	1	6	12	6	21	70	9.53428e-05
CEHE	3	6	4	4	4	2	9	4	2	5	43	5.85677e-05
CEHF	11	11	9	4	6	10	8	12	10	16	97	0.000132118
CEHG	11	7	8	7	1	10	5	3	4	8	64	8.71705e-05
CEHH	7	5	5	10	2	9	7	8	1	9	63	8.58085e-05
CEHI	14	8	5	5	6	6	5	8	4	19	80	0.000108963
CEHK	9	2	3	3	7	3	5	4	7	12	55	7.49122e-05
CEHL	6	4	4	6	5	7	10	8	5	10	65	8.85326e-05
CEHM	10	6	6	6	8	6	14	6	5	17	84	0.000114411
CEHN	7	4	2	6	5	4	3	1	10	7	49	6.67399e-05
CEHP	6	7	4	10	3	6	12	16	7	24	95	0.000129394
CEHQ	21	6	8	15	20	6	19	4	7	26	132	0.000179789
CEHR	6	2	2	5	10	7	6	5	2	15	60	8.17224e-05
CEHS	9	5	4	7	4	8	15	10	1	17	80	0.000108963
CEHT	11	4	9	12	10	6	22	8	5	10	97	0.000132118
CEHV	12	11	10	9	9	11	12	11	3	14	102	0.000138928
CEHW	7	4	5	12	6	7	6	1	6	19	73	9.94289e-05
CEHY	8	9	10	8	11	3	11	13	4	21	98	0.00013348
CEIA	5	3	3	8	12	3	10	2	11	12	69	9.39807e-05
CEIC	8	7	2	7	7	6	8	4	3	18	70	9.53428e-05
CEID	5	6	2	9	1	4	6	3	1	8	45	6.12918e-05
CEIE	7	4	3	6	6	4	3	7	1	10	51	6.9464e-05
CEIF	6	1	5	3	4	7	5	6	7	11	55	7.49122e-05
CEIG	7	7	3	10	5	1	7	7	1	12	60	8.17224e-05
CEIH	8	6	4	6	4	8	6	8	4	11	65	8.85326e-05
CEII	9	7	6	2	8	7	5	6	4	14	68	9.26187e-05
CEIK	5	7	7	6	11	2	12	3	0	15	68	9.26187e-05
CEIL	22	5	3	8	1	7	7	5	2	17	77	0.000104877
CEIM	9	13	8	13	11	8	11	12	2	21	108	0.0001471
CEIN	5	1	7	4	5	4	3	8	4	13	54	7.35501e-05
CEIP	17	8	1	7	8	10	15	5	11	21	103	0.00014029
CEIQ	16	9	12	9	10	12	10	7	7	13	105	0.000143014
CEIR	12	9	9	11	5	4	8	7	5	11	81	0.000110325
CEIS	8	10	6	6	12	10	6	5	1	13	77	0.000104877
CEIT	12	3	9	3	8	0	10	3	11	16	75	0.000102153
CEIV	10	12	12	10	10	11	12	9	5	11	102	0.000138928
CEIW	7	1	7	8	4	2	10	9	7	13	68	9.26187e-05
CEIY	9	12	3	4	10	10	6	5	6	18	83	0.000113049
CEKA	3	1	3	3	5	3	8	2	3	6	37	5.03955e-05
CEKC	5	3	7	2	4	8	7	8	0	8	52	7.08261e-05
CEKD	1	6	1	2	2	3	6	1	1	7	30	4.08612e-05
CEKE	7	3	3	1	1	4	6	10	8	10	53	7.21881e-05
CEKF	6	5	4	6	3	3	5	7	6	11	56	7.62742e-05
CEKG	5	4	10	9	5	6	6	8	5	6	64	8.71705e-05
CEKH	4	5	5	6	7	3	12	5	0	5	52	7.08261e-05
CEKI	6	4	5	11	7	8	5	6	1	13	66	8.98946e-05
CEKK	2	7	2	9	6	5	7	1	2	5	46	6.26538e-05
CEKL	4	3	3	5	4	6	7	5	5	7	49	6.67399e-05
CEKM	19	13	2	13	10	4	4	6	8	12	91	0.000123946
CEKN	4	3	2	7	1	4	3	3	2	7	36	4.90334e-05
CEKP	7	3	5	6	3	6	12	2	1	3	48	6.53779e-05
CEKQ	8	6	6	2	7	6	4	5	3	18	65	8.85326e-05
CEKR	1	5	7	2	5	4	1	5	3	5	38	5.17575e-05
CEKS	11	7	4	6	5	5	10	8	2	15	73	9.94289e-05
CEKT	14	7	9	6	8	15	16	5	9	15	104	0.000141652
CEKV	14	1	6	11	9	5	5	7	1	10	69	9.39807e-05
CEKW	7	4	5	3	0	3	9	3	3	8	45	6.12918e-05
CEKY	8	9	10	7	14	6	5	6	4	10	79	0.000107601
CELA	8	3	6	2	12	1	8	15	7	4	66	8.98946e-05
CELC	5	7	10	3	8	3	5	12	5	11	69	9.39807e-05
CELD	13	1	5	2	6	2	7	4	3	12	55	7.49122e-05
CELE	10	2	5	7	0	9	7	9	5	11	65	8.85326e-05
CELF	10	4	7	8	5	7	7	7	9	10	74	0.000100791
CELG	6	4	4	5	6	3	6	4	1	10	49	6.67399e-05
CELH	5	5	4	2	8	2	3	4	1	13	47	6.40159e-05
CELI	3	5	8	7	4	2	6	6	11	10	62	8.44465e-05
CELK	7	3	2	5	7	4	10	6	4	9	57	7.76363e-05
CELL	9	8	3	6	11	9	9	2	3	14	74	0.000100791
CELM	11	5	6	2	9	5	7	6	3	7	61	8.30844e-05
CELN	3	2	2	3	2	3	3	5	0	6	29	3.94992e-05
CELP	13	8	16	9	10	13	11	10	5	23	118	0.000160721
CELQ	10	15	9	8	13	13	24	10	12	14	128	0.000174341
CELR	4	4	4	4	2	6	7	5	4	9	49	6.67399e-05
CELS	6	8	6	5	10	3	6	3	5	8	60	8.17224e-05
CELT	7	5	6	4	13	11	9	7	8	20	90	0.000122584
CELV	13	7	10	10	14	17	19	11	15	14	130	0.000177065
CELW	4	6	5	3	3	6	4	6	2	8	47	6.40159e-05
CELY	6	6	7	8	14	8	6	6	10	4	75	0.000102153
CEMA	12	3	3	4	16	10	17	11	8	13	97	0.000132118
CEMC	8	4	6	5	11	8	11	5	5	17	80	0.000108963
CEMD	16	4	3	6	11	6	19	6	12	17	100	0.000136204
CEME	12	5	5	11	10	5	5	5	5	13	76	0.000103515
CEMF	8	7	5	7	3	9	12	4	8	11	74	0.000100791
CEMG	1	3	2	4	2	5	1	3	3	6	30	4.08612e-05
CEMH	7	5	9	10	13	10	6	4	6	16	86	0.000117135
CEMI	9	6	2	11	14	7	8	13	6	27	103	0.00014029
CEMK	0	3	3	9	1	8	8	6	6	17	61	8.30844e-05
CEML	11	9	7	6	10	4	17	7	3	14	88	0.000119859
CEMM	18	9	10	16	13	5	11	4	9	24	119	0.000162083
CEMN	5	4	0	3	1	3	8	7	3	6	40	5.44816e-05
CEMP	9	9	9	10	11	6	9	3	5	20	91	0.000123946
CEMQ	7	15	11	11	16	7	14	8	9	18	116	0.000157997
CEMR	11	12	4	9	9	4	7	10	5	21	92	0.000125308
CEMS	9	4	12	10	10	4	12	11	11	15	98	0.00013348
CEMT	9	8	7	6	7	9	10	3	3	14	76	0.000103515
CEMV	21	6	11	23	17	14	15	17	6	16	146	0.000198858
CEMW	7	8	11	11	18	4	12	5	6	15	97	0.000132118
CEMY	9	5	5	8	8	15	7	15	4	24	100	0.000136204
CENA	2	3	2	1	1	3	2	5	2	9	30	4.08612e-05
CENC	8	4	4	1	7	5	9	0	5	13	56	7.62742e-05
CEND	7	3	5	1	2	0	3	5	3	10	39	5.31195e-05
CENE	3	1	4	3	2	5	2	7	1	8	36	4.90334e-05
CENF	9	4	3	6	1	5	7	1	2	9	47	6.40159e-05
CENG	5	2	4	5	5	4	8	1	2	8	44	5.99297e-05
CENH	3	5	4	1	2	2	1	2	0	1	21	2.86028e-05
CENI	8	8	6	4	5	3	6	1	2	14	57	7.76363e-05
CENK	3	4	3	8	5	3	3	3	2	10	44	5.99297e-05
CENL	2	5	2	4	3	1	4	3	7	9	40	5.44816e-05
CENM	12	7	3	4	7	9	8	12	2	8	72	9.80669e-05
CENN	3	3	0	0	4	4	6	0	2	10	32	4.35853e-05
CENP	6	2	2	7	5	11	11	6	7	20	77	0.000104877
CENQ	3	2	6	1	7	4	6	5	4	8	46	6.26538e-05
CENR	1	4	0	6	2	2	4	1	1	7	28	3.81371e-05
CENS	0	6	4	5	6	3	3	6	6	6	45	6.12918e-05
CENT	8	6	2	2	13	4	16	9	5	6	71	9.67048e-05
CENV	7	4	4	11	3	4	14	0	4	13	64	8.71705e-05
CENW	2	3	0	4	1	4	1	6	3	8	32	4.35853e-05
CENY	9	2	5	2	6	6	9	8	1	9	57	7.76363e-05
CEPA	5	9	7	4	6	7	5	8	2	12	65	8.85326e-05
CEPC	12	7	2	5	6	6	8	9	2	10	67	9.12567e-05
CEPD	10	15	8	9	8	11	12	11	11	10	105	0.000143014
CEPE	7	10	9	16	7	6	13	4	8	9	89	0.000121222
CEPF	11	4	7	8	7	4	5	7	6	11	70	9.53428e-05
CEPG	6	5	7	14	9	4	10	6	8	16	85	0.000115773
CEPH	5	7	4	6	8	9	13	5	6	14	77	0.000104877
CEPI	10	6	13	11	9	3	9	4	6	14	85	0.000115773
CEPK	4	5	2	5	5	6	2	7	1	8	45	6.12918e-05
CEPL	14	5	14	16	5	3	17	9	7	19	109	0.000148462
CEPM	9	7	5	6	4	13	8	12	10	14	88	0.000119859
CEPN	5	11	6	11	2	6	7	5	4	10	67	9.12567e-05
CEPP	5	7	10	13	6	8	16	11	9	19	104	0.000141652
CEPQ	19	9	10	13	4	11	10	11	8	24	119	0.000162083
CEPR	7	10	7	13	8	5	10	10	6	17	93	0.00012667
CEPS	4	3	4	3	1	10	7	7	3	12	54	7.35501e-05
CEPT	7	4	7	6	4	8	12	6	3	17	74	0.000100791
CEPV	11	1	7	18	12	8	20	7	9	24	117	0.000159359
CEPW	8	7	1	11	6	6	10	4	9	22	84	0.000114411
CEPY	7	10	9	6	11	3	6	3	4	17	76	0.000103515
CEQA	10	6	11	9	10	13	21	17	5	29	131	0.000178427
CEQC	17	7	8	10	9	12	8	7	11	16	105	0.000143014
CEQD	9	6	9	11	8	5	14	10	4	14	90	0.000122584
CEQE	16	10	8	8	14	13	14	12	6	10	111	0.000151186
CEQF	13	10	5	11	15	7	18	11	3	23	116	0.000157997
CEQG	12	6	13	11	16	12	15	6	8	13	112	0.000152548
CEQH	10	13	13	8	12	7	16	11	4	22	116	0.000157997
CEQI	17	9	11	5	14	7	8	5	2	14	92	0.000125308
CEQK	8	3	3	7	20	5	11	4	0	9	70	9.53428e-05
CEQL	25	9	4	9	5	12	22	9	10	18	123	0.000167531
CEQM	9	9	3	11	4	11	9	10	9	16	91	0.000123946
CEQN	3	6	2	9	7	4	8	2	4	7	52	7.08261e-05
CEQP	16	9	6	16	13	14	15	15	12	28	144	0.000196134
CEQQ	25	15	16	20	21	29	27	19	11	35	218	0.000296925
CEQR	17	12	10	14	10	9	19	15	17	23	146	0.000198858
CEQS	7	18	11	25	14	9	10	11	11	24	140	0.000190686
CEQT	10	8	9	7	9	17	13	14	9	24	120	0.000163445
CEQV	13	15	10	24	10	13	15	8	7	30	145	0.000197496
CEQW	5	1	5	9	7	5	11	7	3	18	71	9.67048e-05
CEQY	13	10	12	7	14	11	17	13	14	23	134	0.000182513
CERA	10	8	8	6	4	9	10	6	7	12	80	0.000108963
CERC	12	5	8	11	10	6	13	5	3	16	89	0.000121222
CERD	10	5	4	4	7	5	12	3	2	6	58	7.89983e-05
CERE	8	6	7	10	9	5	12	6	4	13	80	0.000108963
CERF	6	4	6	9	6	5	8	2	4	11	61	8.30844e-05
CERG	2	2	4	4	6	4	7	1	3	10	43	5.85677e-05
CERH	9	12	3	11	7	8	15	6	3	14	88	0.000119859
CERI	18	6	6	12	19	11	13	9	13	14	121	0.000164807
CERK	5	7	7	5	6	6	7	4	11	15	73	9.94289e-05
CERL	9	5	3	11	6	13	9	3	4	18	81	0.000110325
CERM	6	4	8	7	9	6	11	6	6	13	76	0.000103515
CERN	5	1	4	0	7	5	12	9	5	14	62	8.44465e-05
CERP	16	3	13	12	4	9	9	8	10	18	102	0.000138928
CERQ	20	16	10	7	13	10	16	8	4	18	122	0.000166169
CERR	10	15	3	9	9	6	17	5	7	14	95	0.000129394
CERS	9	6	11	3	5	6	9	7	3	23	82	0.000111687
CERT	15	10	7	15	11	6	9	8	4	17	102	0.000138928
CERV	21	15	15	12	10	10	11	5	3	26	128	0.000174341
CERW	13	11	1	2	9	6	7	5	3	13	70	9.53428e-05
CERY	7	3	6	6	7	7	15	5	3	15	74	0.000100791
CESA	4	4	7	12	8	10	5	10	5	15	80	0.000108963
CESC	5	6	4	6	7	5	7	3	7	10	60	8.17224e-05
CESD	5	2	11	7	4	6	10	4	4	18	71	9.67048e-05
CESE	6	1	5	8	5	2	6	3	7	5	48	6.53779e-05
CESF	3	4	3	4	4	4	6	8	2	8	46	6.26538e-05
CESG	1	5	7	5	2	7	4	2	4	10	47	6.40159e-05
CESH	6	6	8	5	6	3	9	7	2	9	61	8.30844e-05
CESI	6	6	8	6	10	2	5	5	1	11	60	8.17224e-05
CESK	7	4	1	7	5	4	13	5	3	12	61	8.30844e-05
CESL	7	5	3	5	9	4	9	5	4	14	65	8.85326e-05
CESM	7	13	5	8	11	7	13	12	4	11	91	0.000123946
CESN	5	5	4	10	2	2	7	2	2	18	57	7.76363e-05
CESP	9	4	6	5	8	7	10	6	4	10	69	9.39807e-05
CESQ	10	5	9	13	13	11	15	11	1	31	119	0.000162083
CESR	10	7	3	11	3	4	5	3	1	23	70	9.53428e-05
CESS	13	6	3	9	4	6	6	5	9	9	70	9.53428e-05
CEST	8	6	5	12	7	15	13	9	4	18	97	0.000132118
CESV	17	11	9	10	16	14	18	8	9	26	138	0.000187961
CESW	5	3	2	5	5	12	4	8	6	8	58	7.89983e-05
CESY	18	6	11	10	17	7	7	14	3	22	115	0.000156635
CETA	10	2	7	5	8	1	15	5	5	19	77	0.000104877
CETC	11	11	8	8	12	10	14	5	6	13	98	0.00013348
CETD	10	7	10	12	9	11	19	6	7	21	112	0.000152548
CETE	8	5	3	6	7	11	20	9	5	16	90	0.000122584
CETF	5	5	3	16	4	11	7	5	13	19	88	0.000119859
CETG	9	6	5	9	8	7	6	5	5	8	68	9.26187e-05
CETH	20	1	4	14	7	5	15	8	3	15	92	0.000125308
CETI	18	8	15	15	10	10	13	11	4	24	128	0.000174341
CETK	11	7	8	7	9	8	13	11	4	14	92	0.000125308
CETL	5	5	4	3	12	3	11	7	3	5	58	7.89983e-05
CETM	15	7	4	14	12	5	16	4	8	20	105	0.000143014
CETN	2	1	3	6	5	4	6	4	4	11	46	6.26538e-05
CETP	10	10	8	7	11	6	14	6	6	16	94	0.000128032
CETQ	12	18	12	15	21	12	16	11	8	28	153	0.000208392
CETR	5	5	0	8	5	2	9	4	7	7	52	7.08261e-05
CETS	5	10	6	3	5	4	13	4	9	13	72	9.80669e-05
CETT	10	13	5	9	17	4	20	5	7	35	125	0.000170255
CETV	11	6	11	9	14	9	23	7	9	18	117	0.000159359
CETW	6	3	4	7	6	7	4	6	4	9	56	7.62742e-05
CETY	6	8	8	12	8	9	13	9	9	12	94	0.000128032
CEVA	10	4	4	8	6	7	9	5	10	17	80	0.000108963
CEVC	11	9	8	8	9	11	14	5	10	20	105	0.000143014
CEVD	9	6	4	10	8	2	12	1	6	14	72	9.80669e-05
CEVE	13	11	1	10	7	9	18	7	8	18	102	0.000138928
CEVF	2	13	18	11	13	13	14	10	7	26	127	0.000172979
CEVG	7	3	6	3	5	5	9	8	3	8	57	7.76363e-05
CEVH	10	3	11	11	8	5	9	8	4	16	85	0.000115773
CEVI	9	12	10	5	9	4	12	13	6	19	99	0.000134842
CEVK	14	7	4	9	8	6	14	3	12	10	87	0.000118497
CEVL	8	6	5	15	7	9	9	11	5	13	88	0.000119859
CEVM	5	10	6	8	9	9	13	18	9	19	106	0.000144376
CEVN	8	3	5	9	11	4	7	7	5	10	69	9.39807e-05
CEVP	14	13	12	16	7	15	21	12	11	20	141	0.000192048
CEVQ	20	5	12	15	16	14	25	12	8	29	156	0.000212478
CEVR	5	11	9	6	12	9	14	6	3	18	93	0.00012667
CEVS	9	6	4	8	5	4	8	11	6	14	75	0.000102153
CEVT	14	16	7	12	8	3	13	11	4	27	115	0.000156635
CEVV	13	10	5	22	14	10	22	9	9	29	143	0.000194772
CEVW	11	5	9	9	12	4	14	9	2	17	92	0.000125308
CEVY	12	13	11	9	10	10	8	12	10	24	119	0.000162083
CEWA	7	5	6	5	7	3	4	3	5	15	60	8.17224e-05
CEWC	8	8	10	8	3	2	7	4	7	12	69	9.39807e-05
CEWD	5	5	12	9	13	10	9	7	14	18	102	0.000138928
CEWE	7	1	1	5	2	8	9	3	6	7	49	6.67399e-05
CEWF	6	5	4	4	4	2	6	5	1	13	50	6.8102e-05
CEWG	6	2	1	2	2	2	3	5	1	4	28	3.81371e-05
CEWH	9	7	9	5	5	6	8	7	1	14	71	9.67048e-05
CEWI	6	3	3	6	5	14	9	2	4	6	58	7.89983e-05
CEWK	3	2	4	4	6	1	1	4	1	11	37	5.03955e-05
CEWL	2	4	5	5	1	6	4	3	5	10	45	6.12918e-05
CEWM	6	8	7	9	6	5	7	1	2	22	73	9.94289e-05
CEWN	4	2	2	5	1	5	4	2	2	6	33	4.49473e-05
CEWP	5	2	10	4	6	3	7	8	3	14	62	8.44465e-05
CEWQ	11	4	9	12	12	10	7	7	3	13	88	0.000119859
CEWR	2	6	3	8	10	5	7	6	9	7	63	8.58085e-05
CEWS	6	3	2	8	1	4	2	2	3	8	39	5.31195e-05
CEWT	11	5	5	11	6	14	7	3	5	16	83	0.000113049
CEWV	11	7	5	11	5	16	6	8	6	15	90	0.000122584
CEWW	7	3	2	6	6	7	8	4	6	13	62	8.44465e-05
CEWY	8	5	6	9	5	10	8	5	7	15	78	0.000106239
CEYA	5	8	5	3	8	3	8	5	4	10	59	8.03603e-05
CEYC	7	7	7	6	3	8	9	7	9	13	76	0.000103515
CEYD	7	3	5	10	7	6	13	5	4	8	68	9.26187e-05
CEYE	8	6	5	12	6	6	7	9	4	8	71	9.67048e-05
CEYF	4	4	3	11	9	4	7	8	5	14	69	9.39807e-05
CEYG	2	10	2	7	4	9	10	6	3	11	64	8.71705e-05
CEYH	8	7	3	6	13	5	12	7	3	14	78	0.000106239
CEYI	11	11	15	6	12	10	12	12	6	19	114	0.000155273
CEYK	7	4	7	4	2	3	4	2	2	14	49	6.67399e-05
CEYL	8	9	5	5	5	10	7	7	11	19	86	0.000117135
CEYM	17	7	17	5	15	8	12	4	10	15	110	0.000149824
CEYN	4	4	7	11	6	4	7	5	3	5	56	7.62742e-05
CEYP	16	9	8	10	10	6	11	11	4	19	104	0.000141652
CEYQ	13	7	6	9	11	10	9	9	11	18	103	0.00014029
CEYR	12	4	5	4	5	3	6	3	3	5	50	6.8102e-05
CEYS	7	9	1	9	7	5	9	5	6	11	69	9.39807e-05
CEYT	11	12	10	12	11	11	14	9	8	31	129	0.000175703
CEYV	17	7	5	9	11	7	10	7	3	9	85	0.000115773
CEYW	6	4	5	5	10	3	8	6	6	11	64	8.71705e-05
CEYY	14	6	8	10	5	9	13	3	11	12	91	0.000123946
CFAA	4	3	2	2	3	9	2	4	2	12	43	5.85677e-05
CFAC	5	7	2	7	4	5	7	6	4	12	59	8.03603e-05
CFAD	6	5	6	5	8	4	4	6	4	16	64	8.71705e-05
CFAE	5	3	2	8	5	4	9	10	6	6	58	7.89983e-05
CFAF	7	1	4	7	5	11	4	3	4	14	60	8.17224e-05
CFAG	5	2	3	4	5	5	8	5	4	7	48	6.53779e-05
CFAH	10	0	2	5	8	4	8	7	4	18	66	8.98946e-05
CFAI	1	8	6	4	12	2	10	5	12	20	80	0.000108963
CFAK	8	3	4	6	4	8	7	8	4	12	64	8.71705e-05
CFAL	5	4	5	5	8	4	7	5	4	10	57	7.76363e-05
CFAM	7	2	3	9	10	7	10	9	3	12	72	9.80669e-05
CFAN	5	1	3	8	5	4	5	7	8	10	56	7.62742e-05
CFAP	4	6	8	5	9	5	9	5	0	3	54	7.35501e-05
CFAQ	7	4	3	4	4	10	16	12	4	13	77	0.000104877
CFAR	5	4	4	12	2	12	7	5	5	8	64	8.71705e-05
CFAS	13	3	9	11	9	7	7	5	3	11	78	0.000106239
CFAT	10	8	10	9	6	10	13	6	3	12	87	0.000118497
CFAV	16	5	4	9	10	9	10	7	5	19	94	0.000128032
CFAW	3	4	2	7	3	12	7	5	6	9	58	7.89983e-05
CFAY	13	9	5	7	9	8	9	10	6	20	96	0.000130756
CFCA	11	3	2	5	5	7	14	5	5	21	78	0.000106239
CFCC	12	8	8	6	14	8	18	9	12	16	111	0.000151186
CFCD	6	8	11	11	5	10	14	8	3	22	98	0.00013348
CFCE	6	5	4	6	6	7	8	8	2	18	70	9.53428e-05
CFCF	5	8	10	7	12	4	7	13	7	17	90	0.000122584
CFCG	5	2	0	3	5	10	6	4	1	5	41	5.58436e-05
CFCH	5	6	11	12	8	12	7	8	11	13	93	0.00012667
CFCI	8	7	6	18	8	9	16	9	5	12	98	0.00013348
CFCK	8	1	4	4	4	8	7	11	5	13	65	8.85326e-05
CFCL	1	6	5	8	6	9	7	3	5	12	62	8.44465e-05
CFCM	14	4	10	12	16	9	15	9	6	21	116	0.000157997
CFCN	21	6	13	2	11	4	7	4	5	13	86	0.000117135
CFCP	13	7	4	8	7	8	11	12	9	10	89	0.000121222
CFCQ	25	11	14	18	12	11	22	8	12	20	153	0.000208392
CFCR	7	10	0	6	8	3	7	8	1	11	61	8.30844e-05
CFCS	12	4	8	9	9	6	12	7	2	18	87	0.000118497
CFCT	11	14	4	7	10	13	12	7	10	13	101	0.000137566
CFCV	10	7	12	5	5	14	13	7	9	23	105	0.000143014
CFCW	7	5	12	18	11	4	10	2	8	15	92	0.000125308
CFCY	9	10	9	11	5	3	9	5	7	8	76	0.000103515
CFDA	7	3	0	7	7	3	6	1	6	9	49	6.67399e-05
CFDC	4	6	8	8	8	13	9	6	6	13	81	0.000110325
CFDD	6	9	5	4	5	4	4	6	2	8	53	7.21881e-05
CFDE	8	5	2	7	7	2	3	4	2	8	48	6.53779e-05
CFDF	8	3	12	13	6	10	18	9	5	20	104	0.000141652
CFDG	5	1	4	5	5	5	7	5	7	9	53	7.21881e-05
CFDH	3	3	2	4	3	7	1	8	4	10	45	6.12918e-05
CFDI	6	5	8	6	9	3	9	7	5	15	73	9.94289e-05
CFDK	7	6	6	1	6	1	5	5	3	4	44	5.99297e-05
CFDL	4	4	5	4	8	6	4	2	1	9	47	6.40159e-05
CFDM	11	6	5	8	9	10	16	11	5	13	94	0.000128032
CFDN	6	0	3	4	5	5	3	6	2	16	50	6.8102e-05
CFDP	7	5	4	11	8	5	16	5	2	13	76	0.000103515
CFDQ	7	12	6	10	7	7	19	10	6	19	103	0.00014029
CFDR	8	9	10	9	4	8	11	7	8	11	85	0.000115773
CFDS	9	7	2	3	7	7	4	6	2	8	55	7.49122e-05
CFDT	5	10	5	10	5	6	11	12	7	9	80	0.000108963
CFDV	12	4	6	15	11	13	11	7	2	20	101	0.000137566
CFDW	9	13	9	7	6	8	10	6	3	6	77	0.000104877
CFDY	14	6	12	14	11	12	10	15	2	23	119	0.000162083
CFEA	3	7	0	2	8	2	2	2	2	12	40	5.44816e-05
CFEC	3	3	15	12	11	3	14	10	3	11	85	0.000115773
CFED	7	3	0	3	2	5	4	6	5	10	45	6.12918e-05
CFEE	1	5	5	9	5	4	2	7	0	6	44	5.99297e-05
CFEF	9	1	7	4	12	3	8	4	1	6	55	7.49122e-05
CFEG	8	4	1	5	3	4	2	2	0	7	36	4.90334e-05
CFEH	1	4	2	3	1	6	7	1	4	7	36	4.90334e-05
CFEI	10	7	11	11	9	8	3	6	8	12	85	0.000115773
CFEK	6	4	3	4	4	1	13	4	1	6	46	6.26538e-05
CFEL	4	10	3	7	6	2	4	3	5	20	64	8.71705e-05
CFEM	3	3	1	4	10	5	10	8	3	14	61	8.30844e-05
CFEN	4	4	3	4	6	2	4	8	2	6	43	5.85677e-05
CFEP	6	4	6	1	3	8	10	3	4	6	51	6.9464e-05
CFEQ	13	8	11	14	12	4	15	7	4	23	111	0.000151186
CFER	6	5	8	1	2	6	4	1	2	3	38	5.17575e-05
CFES	7	4	7	9	10	10	13	8	4	11	83	0.000113049
CFET	6	6	9	3	10	7	4	4	6	11	66	8.98946e-05
CFEV	12	5	4	10	10	8	19	12	7	18	105	0.000143014
CFEW	7	4	8	15	4	4	6	5	7	10	70	9.53428e-05
CFEY	5	4	2	7	9	7	14	4	6	13	71	9.67048e-05
CFFA	7	7	7	8	5	2	5	5	4	17	67	9.12567e-05
CFFC	12	3	10	9	7	5	10	7	2	12	77	0.000104877
CFFD	3	3	2	3	6	6	6	7	4	12	52	7.08261e-05
CFFE	6	6	3	2	4	4	6	5	1	13	50	6.8102e-05
CFFF	14	3	4	4	4	6	7	5	7	10	64	8.71705e-05
CFFG	5	3	1	4	3	6	10	5	2	9	48	6.53779e-05
CFFH	7	5	9	8	5	8	11	5	2	12	72	9.80669e-05
CFFI	14	7	9	12	19	11	11	17	6	19	125	0.000170255
CFFK	4	3	8	1	2	4	10	10	2	8	52	7.08261e-05
CFFL	6	6	10	20	10	2	14	9	3	15	95	0.000129394
CFFM	12	12	6	17	10	13	13	14	7	14	118	0.000160721
CFFN	9	7	4	4	5	4	6	5	1	16	61	8.30844e-05
CFFP	12	5	4	15	10	3	9	8	6	25	97	0.000132118
CFFQ	13	8	7	16	10	16	11	15	4	25	125	0.000170255
CFFR	8	2	6	15	10	5	5	6	10	12	79	0.000107601
CFFS	6	4	8	4	8	13	9	8	6	8	74	0.000100791
CFFT	9	10	8	17	14	5	9	12	9	22	115	0.000156635
CFFV	13	3	6	5	10	10	11	5	4	17	84	0.000114411
CFFW	5	8	2	1	15	4	7	5	3	7	57	7.76363e-05
CFFY	8	8	10	19	9	11	7	8	7	19	106	0.000144376
CFGA	1	6	8	5	4	3	6	5	4	10	52	7.08261e-05
CFGC	8	9	5	4	10	7	4	1	2	11	61	8.30844e-05
CFGD	2	3	6	7	5	1	5	6	1	16	52	7.08261e-05
CFGE	10	5	6	5	10	8	1	4	3	19	71	9.67048e-05
CFGF	5	8	2	7	11	6	9	3	5	15	71	9.67048e-05
CFGG	3	5	2	4	3	3	8	4	5	8	45	6.12918e-05
CFGH	5	8	4	9	11	2	13	14	7	8	81	0.000110325
CFGI	2	4	4	9	1	3	14	9	2	12	60	8.17224e-05
CFGK	9	4	4	6	6	3	4	3	1	5	45	6.12918e-05
CFGL	5	5	5	7	9	2	9	5	5	13	65	8.85326e-05
CFGM	11	4	9	12	7	1	10	13	8	10	85	0.000115773
CFGN	2	2	1	5	2	3	2	2	1	7	27	3.67751e-05
CFGP	8	3	3	5	6	1	13	7	5	11	62	8.44465e-05
CFGQ	9	3	4	11	10	6	10	10	3	18	84	0.000114411
CFGR	6	4	6	9	7	5	13	8	3	14	75	0.000102153
CFGS	4	7	3	2	6	1	4	4	1	7	39	5.31195e-05
CFGT	8	4	5	8	3	3	9	6	4	11	61	8.30844e-05
CFGV	4	6	2	10	9	3	4	3	6	7	54	7.35501e-05
CFGW	2	6	6	3	1	1	8	2	6	7	42	5.72057e-05
CFGY	9	9	9	4	9	2	6	0	1	13	62	8.44465e-05
CFHA	13	4	4	11	4	2	4	7	4	14	67	9.12567e-05
CFHC	10	10	9	13	12	5	17	8	7	19	110	0.000149824
CFHD	8	10	4	9	3	10	14	4	4	11	77	0.000104877
CFHE	6	6	2	1	12	7	14	1	3	17	69	9.39807e-05
CFHF	8	6	7	4	6	3	12	9	1	18	74	0.000100791
CFHG	8	2	4	6	4	3	4	7	2	4	44	5.99297e-05
CFHH	6	0	8	5	2	5	2	4	3	11	46	6.26538e-05
CFHI	14	6	5	12	6	7	4	9	9	8	80	0.000108963
CFHK	2	3	9	9	6	5	12	6	2	18	72	9.80669e-05
CFHL	9	9	11	6	8	2	11	5	6	11	78	0.000106239
CFHM	12	6	9	8	6	4	8	9	6	22	90	0.000122584
CFHN	11	4	4	3	11	3	5	5	3	8	57	7.76363e-05
CFHP	17	5	2	6	7	6	13	12	6	11	85	0.000115773
CFHQ	16	8	18	12	7	8	19	9	5	18	120	0.000163445
CFHR	6	4	4	10	6	1	3	4	6	3	47	6.40159e-05
CFHS	10	8	8	5	8	10	14	3	5	10	81	0.000110325
CFHT	13	6	11	8	11	15	10	4	1	18	97	0.000132118
CFHV	8	8	7	11	6	13	9	10	10	20	102	0.000138928
CFHW	10	5	4	8	6	2	10	8	3	5	61	8.30844e-05
CFHY	5	6	7	11	7	13	9	3	4	9	74	0.000100791
CFIA	6	11	9	9	8	7	8	4	4	14	80	0.000108963
CFIC	12	5	7	9	11	11	10	13	4	22	104	0.000141652
CFID	12	6	6	14	8	3	10	5	6	17	87	0.000118497
CFIE	6	3	4	1	5	4	12	3	2	10	50	6.8102e-05
CFIF	11	3	9	15	10	14	14	7	12	12	107	0.000145738
CFIG	5	4	2	4	7	5	5	6	0	2	40	5.44816e-05
CFIH	16	9	6	10	10	6	12	5	8	16	98	0.00013348
CFII	7	10	14	15	11	6	8	14	11	22	118	0.000160721
CFIK	4	9	4	5	7	6	7	7	1	22	72	9.80669e-05
CFIL	9	8	9	12	8	3	16	7	7	9	88	0.000119859
CFIM	5	14	12	18	7	9	15	4	10	18	112	0.000152548
CFIN	11	4	11	15	14	4	7	10	5	9	90	0.000122584
CFIP	7	9	5	5	5	7	13	6	1	21	79	0.000107601
CFIQ	13	12	10	16	14	11	19	10	10	20	135	0.000183875
CFIR	11	5	9	8	4	2	8	7	6	5	65	8.85326e-05
CFIS	8	15	10	20	3	12	12	18	6	22	126	0.000171617
CFIT	15	12	14	20	18	12	24	16	6	28	165	0.000224737
CFIV	16	7	3	8	7	5	14	4	9	27	100	0.000136204
CFIW	8	4	7	4	4	5	11	4	2	17	66	8.98946e-05
CFIY	11	16	11	11	5	16	20	6	11	38	145	0.000197496
CFKA	5	7	5	2	6	4	10	4	1	20	64	8.71705e-05
CFKC	13	11	6	9	5	5	14	3	4	15	85	0.000115773
CFKD	7	6	5	10	5	7	3	4	6	7	60	8.17224e-05
CFKE	4	1	1	7	4	4	8	5	7	11	52	7.08261e-05
CFKF	9	5	3	9	7	5	7	10	1	10	66	8.98946e-05
CFKG	6	5	4	10	10	3	7	7	3	8	63	8.58085e-05
CFKH	5	9	3	5	6	6	9	2	5	3	53	7.21881e-05
CFKI	5	6	8	6	7	3	2	4	0	11	52	7.08261e-05
CFKK	6	2	6	2	5	3	5	7	3	12	51	6.9464e-05
CFKL	7	5	1	7	6	5	3	4	3	11	52	7.08261e-05
CFKM	10	7	12	5	10	9	21	9	2	16	101	0.000137566
CFKN	13	7	2	14	6	6	5	6	7	18	84	0.000114411
CFKP	9	3	6	6	8	7	10	8	4	19	80	0.000108963
CFKQ	6	10	5	9	13	5	6	9	4	7	74	0.000100791
CFKR	2	4	8	4	3	3	3	6	5	13	51	6.9464e-05
CFKS	10	6	5	11	7	8	14	6	8	9	84	0.000114411
CFKT	14	3	5	6	8	5	13	8	10	13	85	0.000115773
CFKV	7	11	5	11	13	11	12	7	8	11	96	0.000130756
CFKW	8	8	3	2	10	3	8	4	1	10	57	7.76363e-05
CFKY	14	5	6	15	3	7	9	8	6	28	101	0.000137566
CFLA	7	1	3	5	4	6	4	9	2	8	49	6.67399e-05
CFLC	11	7	6	6	6	2	13	10	5	17	83	0.000113049
CFLD	11	5	6	10	12	4	9	6	8	13	84	0.000114411
CFLE	8	2	7	4	4	3	4	9	5	1	47	6.40159e-05
CFLF	13	5	4	5	4	6	5	11	0	12	65	8.85326e-05
CFLG	3	3	9	5	5	4	4	5	2	11	51	6.9464e-05
CFLH	5	1	5	3	9	3	13	4	5	16	64	8.71705e-05
CFLI	6	6	2	5	6	1	3	7	7	14	57	7.76363e-05
CFLK	1	4	2	4	9	6	4	6	4	7	47	6.40159e-05
CFLL	5	8	7	7	9	13	8	2	8	16	83	0.000113049
CFLM	16	2	6	9	3	8	14	6	7	18	89	0.000121222
CFLN	3	7	3	4	9	5	6	5	5	7	54	7.35501e-05
CFLP	10	9	9	8	8	4	15	4	5	19	91	0.000123946
CFLQ	22	10	15	4	7	8	10	11	6	17	110	0.000149824
CFLR	10	5	5	9	6	6	11	6	2	8	68	9.26187e-05
CFLS	5	8	2	8	1	4	2	2	3	4	39	5.31195e-05
CFLT	17	10	2	8	11	6	15	7	7	11	94	0.000128032
CFLV	11	9	4	10	16	15	14	21	13	27	140	0.000190686
CFLW	12	2	6	8	6	10	13	5	6	13	81	0.000110325
CFLY	10	5	5	7	2	12	9	10	8	17	85	0.000115773
CFMA	6	7	8	13	8	6	11	10	4	21	94	0.000128032
CFMC	13	7	16	18	14	8	21	11	12	17	137	0.000186599
CFMD	8	8	6	6	8	6	19	10	8	22	101	0.000137566
CFME	6	7	2	13	3	4	15	7	6	8	71	9.67048e-05
CFMF	7	10	7	9	15	12	18	10	6	35	129	0.000175703
CFMG	9	2	3	7	6	1	12	6	6	17	69	9.39807e-05
CFMH	12	6	3	7	14	3	10	8	7	13	83	0.000113049
CFMI	6	15	7	9	6	0	16	7	5	15	86	0.000117135
CFMK	8	10	2	9	3	3	13	2	6	6	62	8.44465e-05
CFML	6	2	10	9	4	11	17	7	3	7	76	0.000103515
CFMM	11	3	7	8	11	17	17	5	12	19	110	0.000149824
CFMN	10	8	6	9	4	3	8	8	6	9	71	9.67048e-05
CFMP	18	13	13	6	14	8	24	15	4	23	138	0.000187961
CFMQ	24	10	11	11	21	20	21	19	16	35	188	0.000256063
CFMR	8	5	4	6	6	9	10	7	6	8	69	9.39807e-05
CFMS	15	14	9	16	17	9	13	12	7	29	141	0.000192048
CFMT	6	7	8	21	13	12	19	19	3	23	131	0.000178427
CFMV	15	11	16	8	18	19	11	12	5	19	134	0.000182513
CFMW	12	12	6	7	8	6	14	5	7	14	91	0.000123946
CFMY	14	17	10	12	10	10	21	12	3	24	133	0.000181151
CFNA	6	5	2	2	6	3	5	11	2	9	51	6.9464e-05
CFNC	7	8	4	6	8	1	7	8	7	18	74	0.000100791
CFND	11	4	3	4	6	1	4	0	1	7	41	5.58436e-05
CFNE	4	2	6	3	5	5	3	3	1	9	41	5.58436e-05
CFNF	12	1	4	3	5	8	14	2	3	19	71	9.67048e-05
CFNG	0	2	1	2	1	5	4	8	1	5	29	3.94992e-05
CFNH	4	7	9	3	2	5	10	1	2	4	47	6.40159e-05
CFNI	7	1	2	4	4	9	4	4	3	11	49	6.67399e-05
CFNK	10	2	4	8	14	7	6	3	3	19	76	0.000103515
CFNL	4	3	4	6	3	9	1	3	4	12	49	6.67399e-05
CFNM	7	2	7	3	11	3	9	5	0	14	61	8.30844e-05
CFNN	5	2	2	6	6	3	2	7	7	6	46	6.26538e-05
CFNP	3	9	7	14	9	3	6	6	3	13	73	9.94289e-05
CFNQ	12	10	13	7	10	13	8	9	5	5	92	0.000125308
CFNR	4	3	2	1	3	9	8	4	4	11	49	6.67399e-05
CFNS	7	7	1	5	6	9	10	3	1	9	58	7.89983e-05
CFNT	12	2	5	6	6	1	9	6	4	8	59	8.03603e-05
CFNV	7	16	3	13	19	5	6	20	4	24	117	0.000159359
CFNW	5	5	6	6	6	7	8	10	5	9	67	9.12567e-05
CFNY	6	10	5	9	7	2	8	5	6	11	69	9.39807e-05
CFPA	9	4	5	5	10	7	5	11	4	18	78	0.000106239
CFPC	9	17	12	16	12	5	18	9	9	26	133	0.000181151
CFPD	9	7	5	10	14	7	8	5	7	21	93	0.00012667
CFPE	9	10	11	5	4	10	7	8	8	12	84	0.000114411
CFPF	2	8	7	6	9	9	9	8	3	10	71	9.67048e-05
CFPG	3	4	2	7	7	7	11	4	5	10	60	8.17224e-05
CFPH	5	7	5	7	10	11	14	13	3	18	93	0.00012667
CFPI	6	5	6	12	8	5	7	8	3	8	68	9.26187e-05
CFPK	3	6	5	11	7	4	12	11	5	6	70	9.53428e-05
CFPL	11	8	4	7	10	7	15	6	5	15	88	0.000119859
CFPM	6	14	4	10	8	7	6	9	10	14	88	0.000119859
CFPN	5	1	3	5	6	3	4	4	5	8	44	5.99297e-05
CFPP	10	7	3	16	7	13	17	19	5	26	123	0.000167531
CFPQ	10	6	7	10	12	6	9	11	6	29	106	0.000144376
CFPR	14	2	7	9	12	5	25	7	5	28	114	0.000155273
CFPS	12	11	12	14	12	16	9	11	7	17	121	0.000164807
CFPT	10	9	13	7	5	10	13	8	8	17	100	0.000136204
CFPV	16	10	7	9	19	8	17	12	10	24	132	0.000179789
CFPW	6	9	3	7	5	9	3	5	4	4	55	7.49122e-05
CFPY	13	7	14	6	12	9	10	7	11	12	101	0.000137566
CFQA	8	8	5	4	8	6	8	7	4	12	70	9.53428e-05
CFQC	13	9	2	8	10	12	19	20	10	27	130	0.000177065
CFQD	11	8	5	8	7	10	7	8	5	14	83	0.000113049
CFQE	11	13	6	9	13	9	23	15	6	28	133	0.000181151
CFQF	13	7	9	13	10	6	15	10	8	25	116	0.000157997
CFQG	7	10	3	7	10	4	13	5	15	15	89	0.000121222
CFQH	13	3	1	12	13	6	9	8	8	20	93	0.00012667
CFQI	21	7	15	15	10	8	10	15	5	20	126	0.000171617
CFQK	7	6	8	9	11	4	12	4	2	13	76	0.000103515
CFQL	13	3	2	12	7	14	13	2	5	9	80	0.000108963
CFQM	14	8	9	11	10	10	15	7	5	19	108	0.0001471
CFQN	12	6	4	9	7	2	9	2	3	12	66	8.98946e-05
CFQP	24	9	13	17	14	10	24	2	7	24	144	0.000196134
CFQQ	30	9	9	16	10	16	27	11	10	26	164	0.000223375
CFQR	15	4	7	12	3	9	13	8	11	18	100	0.000136204
CFQS	22	15	11	11	19	9	14	16	9	33	159	0.000216564
CFQT	10	9	3	7	10	13	8	12	7	18	97	0.000132118
CFQV	28	8	6	21	18	14	23	18	8	41	185	0.000251977
CFQW	10	15	9	12	3	5	15	8	5	13	95	0.000129394
CFQY	19	8	8	8	16	8	16	9	11	24	127	0.000172979
CFRA	6	2	3	6	11	3	8	2	4	19	64	8.71705e-05
CFRC	11	8	6	3	1	5	6	12	7	13	72	9.80669e-05
CFRD	6	5	3	6	3	2	8	5	4	8	50	6.8102e-05
CFRE	7	8	4	6	1	2	5	2	6	8	49	6.67399e-05
CFRF	12	3	6	9	4	7	11	6	8	15	81	0.000110325
CFRG	4	2	2	5	8	2	6	8	5	6	48	6.53779e-05
CFRH	11	12	3	4	8	7	9	10	2	15	81	0.000110325
CFRI	8	9	4	5	5	3	9	9	2	22	76	0.000103515
CFRK	8	4	7	5	3	6	11	3	9	11	67	9.12567e-05
CFRL	9	5	2	5	6	12	9	7	1	16	72	9.80669e-05
CFRM	14	9	6	9	9	2	20	10	5	19	103	0.00014029
CFRN	4	2	4	3	5	1	6	4	5	6	40	5.44816e-05
CFRP	13	8	8	15	8	8	10	6	6	19	101	0.000137566
CFRQ	14	9	11	13	6	10	19	7	14	15	118	0.000160721
CFRR	4	4	1	9	3	5	4	3	0	11	44	5.99297e-05
CFRS	8	7	3	9	6	6	7	5	6	13	70	9.53428e-05
CFRT	2	5	10	11	9	20	16	10	5	25	113	0.00015391
CFRV	11	18	6	5	15	9	13	17	8	24	126	0.000171617
CFRW	4	4	4	9	3	5	7	2	8	12	58	7.89983e-05
CFRY	13	2	9	14	14	8	15	7	6	18	106	0.000144376
CFSA	8	7	3	8	9	2	5	8	6	10	66	8.98946e-05
CFSC	10	6	5	7	10	7	8	7	6	10	76	0.000103515
CFSD	5	2	7	5	4	7	7	0	4	13	54	7.35501e-05
CFSE	8	7	5	11	11	3	11	8	3	9	76	0.000103515
CFSF	11	7	6	10	6	9	4	13	8	19	93	0.00012667
CFSG	1	2	6	6	8	4	7	6	2	15	57	7.76363e-05
CFSH	5	7	4	10	5	12	11	1	2	13	70	9.53428e-05
CFSI	10	6	12	6	14	14	8	10	7	19	106	0.000144376
CFSK	4	1	6	8	6	7	5	6	4	2	49	6.67399e-05
CFSL	3	3	3	3	4	5	7	5	5	11	49	6.67399e-05
CFSM	15	16	7	14	14	8	12	15	6	23	130	0.000177065
CFSN	6	4	4	4	2	5	6	0	3	6	40	5.44816e-05
CFSP	8	6	5	14	13	7	14	14	5	25	111	0.000151186
CFSQ	14	10	4	14	10	7	12	5	18	15	109	0.000148462
CFSR	8	5	4	16	10	9	15	5	4	19	95	0.000129394
CFSS	15	9	11	7	11	14	9	16	7	17	116	0.000157997
CFST	6	6	9	3	7	12	18	3	6	30	100	0.000136204
CFSV	7	11	8	3	13	7	13	10	2	7	81	0.000110325
CFSW	7	2	6	10	3	3	5	5	2	9	52	7.08261e-05
CFSY	10	11	9	5	16	11	17	11	8	29	127	0.000172979
CFTA	9	6	4	5	6	9	9	2	7	24	81	0.000110325
CFTC	8	4	5	7	11	14	12	9	4	17	91	0.000123946
CFTD	13	3	5	9	11	8	15	13	8	18	103	0.00014029
CFTE	5	8	8	7	12	7	11	5	3	9	75	0.000102153
CFTF	20	12	16	8	20	15	19	7	10	22	149	0.000202944
CFTG	9	9	4	8	13	7	9	4	7	14	84	0.000114411
CFTH	13	11	5	12	16	9	14	10	9	13	112	0.000152548
CFTI	15	7	8	9	7	17	13	10	5	21	112	0.000152548
CFTK	6	8	3	9	13	10	10	9	3	16	87	0.000118497
CFTL	8	18	10	8	12	13	22	11	5	23	130	0.000177065
CFTM	14	8	8	10	21	16	17	8	8	23	133	0.000181151
CFTN	2	1	1	5	8	2	13	4	0	7	43	5.85677e-05
CFTP	9	9	8	18	13	5	12	7	3	22	106	0.000144376
CFTQ	11	13	13	13	19	17	22	14	7	15	144	0.000196134
CFTR	9	7	4	16	12	5	13	4	8	15	93	0.00012667
CFTS	15	7	10	7	15	8	23	13	10	23	131	0.000178427
CFTT	15	14	15	11	6	11	18	8	9	36	143	0.000194772
CFTV	14	8	11	15	8	7	13	16	10	39	141	0.000192048
CFTW	18	5	6	13	6	4	16	6	7	14	95	0.000129394
CFTY	21	18	10	7	14	12	9	8	8	16	123	0.000167531
CFVA	15	13	5	7	13	7	15	11	5	12	103	0.00014029
CFVC	17	7	7	8	11	8	13	10	6	22	109	0.000148462
CFVD	10	12	4	3	7	6	6	2	8	9	67	9.12567e-05
CFVE	8	5	7	11	11	7	10	7	10	11	87	0.000118497
CFVF	10	10	7	11	12	10	15	12	9	31	127	0.000172979
CFVG	6	7	6	5	12	6	11	4	6	14	77	0.000104877
CFVH	7	12	6	6	17	9	12	4	15	14	102	0.000138928
CFVI	12	13	6	11	7	8	18	8	9	16	108	0.0001471
CFVK	11	14	9	8	5	7	3	9	5	19	90	0.000122584
CFVL	9	6	7	10	5	8	13	11	8	25	102	0.000138928
CFVM	10	11	6	17	22	12	16	10	7	13	124	0.000168893
CFVN	10	3	6	6	3	3	12	5	5	15	68	9.26187e-05
CFVP	12	11	11	11	5	8	11	10	10	23	112	0.000152548
CFVQ	26	11	17	15	14	8	7	13	5	19	135	0.000183875
CFVR	4	8	5	10	10	8	22	9	5	13	94	0.000128032
CFVS	9	8	7	21	6	10	18	4	8	14	105	0.000143014
CFVT	16	13	14	10	8	9	19	16	15	26	146	0.000198858
CFVV	18	12	18	13	17	10	16	6	7	35	152	0.00020703
CFVW	11	8	11	7	12	7	10	6	6	25	103	0.00014029
CFVY	14	6	9	11	5	8	20	9	5	22	109	0.000148462
CFWA	8	5	6	2	3	7	11	11	4	20	77	0.000104877
CFWC	6	2	4	4	4	4	6	6	5	16	57	7.76363e-05
CFWD	6	6	1	5	6	3	9	3	5	11	55	7.49122e-05
CFWE	13	3	3	9	8	3	9	9	6	11	74	0.000100791
CFWF	4	7	5	9	5	9	4	5	2	7	57	7.76363e-05
CFWG	11	4	4	10	6	2	8	4	4	9	62	8.44465e-05
CFWH	9	6	6	12	8	11	10	15	7	14	98	0.00013348
CFWI	6	4	0	8	8	3	8	2	6	11	56	7.62742e-05
CFWK	5	5	5	3	6	6	7	2	6	13	58	7.89983e-05
CFWL	10	11	7	3	10	3	15	2	3	24	88	0.000119859
CFWM	8	4	7	21	6	10	7	5	6	17	91	0.000123946
CFWN	9	1	3	3	4	7	4	5	5	14	55	7.49122e-05
CFWP	8	8	1	6	6	4	13	2	7	11	66	8.98946e-05
CFWQ	18	12	12	22	14	12	18	10	9	17	144	0.000196134
CFWR	7	3	8	1	13	6	13	8	9	16	84	0.000114411
CFWS	8	9	11	6	7	3	13	10	6	7	80	0.000108963
CFWT	2	8	6	9	1	5	9	12	2	14	68	9.26187e-05
CFWV	10	6	9	7	11	2	13	9	7	15	89	0.000121222
CFWW	5	6	4	5	9	6	14	1	4	10	64	8.71705e-05
CFWY	16	11	7	3	8	4	10	3	2	10	74	0.000100791
CFYA	8	9	6	8	8	9	13	5	6	10	82	0.000111687
CFYC	6	9	5	8	11	6	5	2	9	22	83	0.000113049
CFYD	9	5	7	8	13	6	10	7	9	20	94	0.000128032
CFYE	7	6	1	5	9	4	10	8	2	9	61	8.30844e-05
CFYF	12	6	2	8	4	6	13	10	5	21	87	0.000118497
CFYG	11	9	5	6	7	3	10	11	3	8	73	9.94289e-05
CFYH	4	9	6	7	4	7	8	8	7	16	76	0.000103515
CFYI	9	8	6	16	10	12	8	10	10	18	107	0.000145738
CFYK	17	2	4	6	5	8	13	5	4	14	78	0.000106239
CFYL	9	10	8	4	3	1	8	4	7	15	69	9.39807e-05
CFYM	13	9	14	13	12	10	11	7	6	24	119	0.000162083
CFYN	2	4	8	2	5	5	8	2	6	22	64	8.71705e-05
CFYP	8	7	15	16	7	10	7	7	10	19	106	0.000144376
CFYQ	24	12	16	11	21	15	16	19	14	23	171	0.000232909
CFYR	8	4	4	4	0	4	11	4	5	12	56	7.62742e-05
CFYS	11	14	7	8	13	12	15	7	4	16	107	0.000145738
CFYT	16	7	9	12	11	9	22	16	3	16	121	0.000164807
CFYV	16	6	8	8	14	5	7	9	5	19	97	0.000132118
CFYW	4	7	5	12	10	9	16	10	4	18	95	0.000129394
[truncated: 6,001 more rows]

## Sheet: Naïve yeast plasmid library
8000 Motif	S1	S2	S3	S4	S5	S6	S7	S8	S9	S10	Sum	Frequency
CAAA	8	15	9	1	2	3	11	3	0	6	58	8.53113e-05
CAAC	9	12	5	4	9	1	10	2	6	7	65	9.56075e-05
CAAD	8	13	6	2	6	6	11	5	4	2	63	9.26657e-05
CAAE	4	10	14	2	5	7	11	6	12	7	78	0.000114729
CAAF	18	15	10	4	6	7	11	6	8	5	90	0.00013238
CAAG	9	13	15	0	7	2	11	6	7	4	74	0.000108845
CAAH	7	11	7	1	5	6	9	2	5	3	56	8.23695e-05
CAAI	16	12	10	1	1	2	3	1	1	4	51	7.50151e-05
CAAK	8	10	13	2	5	3	13	0	6	2	62	9.11948e-05
CAAL	9	10	5	0	7	11	13	7	2	3	67	9.85493e-05
CAAM	15	4	17	3	6	5	11	4	7	8	80	0.000117671
CAAN	7	6	4	1	3	2	7	1	2	3	36	5.29518e-05
CAAP	18	10	8	2	2	4	4	2	6	7	63	9.26657e-05
CAAQ	13	16	16	2	6	5	10	8	7	12	95	0.000139734
CAAR	7	7	5	0	1	3	5	2	3	7	40	5.88354e-05
CAAS	8	15	3	3	1	7	7	8	5	4	61	8.9724e-05
CAAT	12	20	18	3	8	5	10	4	10	3	93	0.000136792
CAAV	12	11	7	1	0	7	18	8	9	2	75	0.000110316
CAAW	10	10	3	2	6	6	6	3	5	2	53	7.79569e-05
CAAY	15	20	8	0	7	10	13	6	13	5	97	0.000142676
CACA	7	8	8	3	5	2	5	7	3	5	53	7.79569e-05
CACC	23	15	13	2	7	5	9	2	5	8	89	0.000130909
CACD	13	14	5	8	6	3	9	5	4	5	72	0.000105904
CACE	6	14	6	1	4	4	9	3	8	6	61	8.9724e-05
CACF	21	14	9	3	2	5	6	6	12	5	83	0.000122083
CACG	8	13	6	5	0	3	3	4	5	6	53	7.79569e-05
CACH	11	5	5	2	7	12	5	5	2	3	57	8.38404e-05
CACI	6	13	8	4	8	6	7	3	12	5	72	0.000105904
CACK	19	19	14	3	7	6	16	8	4	4	100	0.000147088
CACL	22	13	8	4	6	5	8	7	5	7	85	0.000125025
CACM	17	16	13	2	6	7	12	8	15	7	103	0.000151501
CACN	14	5	4	1	4	0	6	2	4	4	44	6.47189e-05
CACP	17	15	11	1	5	15	6	5	10	7	92	0.000135321
CACQ	22	21	15	3	7	7	14	9	18	10	126	0.000185331
CACR	10	23	11	1	4	4	11	7	9	8	88	0.000129438
CACS	15	15	9	4	3	1	10	1	6	4	68	0.00010002
CACT	13	19	4	4	4	8	17	7	5	4	85	0.000125025
CACV	17	17	8	6	10	12	14	5	15	10	114	0.000167681
CACW	18	8	7	5	4	4	7	6	6	3	68	0.00010002
CACY	14	7	10	0	5	1	15	7	11	7	77	0.000113258
CADA	8	14	4	0	4	7	5	2	3	8	55	8.08987e-05
CADC	9	15	11	0	4	7	10	2	10	8	76	0.000111787
CADD	12	13	5	3	5	10	3	6	2	4	63	9.26657e-05
CADE	10	13	9	2	1	5	11	5	5	4	65	9.56075e-05
CADF	9	8	11	0	6	6	15	6	10	5	76	0.000111787
CADG	13	8	6	4	3	4	5	2	4	2	51	7.50151e-05
CADH	11	10	1	4	3	5	6	7	4	4	55	8.08987e-05
CADI	16	17	11	2	5	6	8	0	6	5	76	0.000111787
CADK	11	14	6	2	6	0	11	4	9	1	64	9.41366e-05
CADL	11	11	14	0	8	4	6	7	5	4	70	0.000102962
CADM	14	18	9	0	2	12	7	5	17	7	91	0.00013385
CADN	7	15	13	1	7	11	9	3	7	5	78	0.000114729
CADP	18	14	10	2	4	7	9	10	9	16	99	0.000145618
CADQ	17	19	15	1	5	8	13	9	6	12	105	0.000154443
CADR	10	15	7	3	4	6	18	2	3	7	75	0.000110316
CADS	18	8	5	2	6	5	11	2	5	5	67	9.85493e-05
CADT	9	16	12	1	7	8	14	5	10	6	88	0.000129438
CADV	16	13	14	4	11	7	16	2	9	7	99	0.000145618
CADW	9	9	9	0	3	2	6	4	12	3	57	8.38404e-05
CADY	9	13	5	8	8	6	20	7	3	8	87	0.000127967
CAEA	7	4	2	4	0	5	5	9	10	5	51	7.50151e-05
CAEC	14	19	25	1	6	10	13	8	10	11	117	0.000172093
CAED	9	11	9	1	7	7	12	2	3	8	69	0.000101491
CAEE	7	6	6	0	3	5	3	0	6	4	40	5.88354e-05
CAEF	18	12	10	4	7	5	12	2	9	7	86	0.000126496
CAEG	5	8	5	0	2	3	7	2	4	1	37	5.44227e-05
CAEH	16	12	12	3	6	4	12	6	4	5	80	0.000117671
CAEI	20	11	10	2	3	4	8	7	2	4	71	0.000104433
CAEK	7	9	3	0	5	5	6	5	3	6	49	7.20733e-05
CAEL	5	7	10	3	3	4	7	5	5	4	53	7.79569e-05
CAEM	16	14	12	2	5	10	11	11	10	7	98	0.000144147
CAEN	12	1	1	0	6	4	8	0	2	5	39	5.73645e-05
CAEP	21	10	19	6	3	4	13	5	9	5	95	0.000139734
CAEQ	19	27	9	6	7	10	10	2	7	8	105	0.000154443
CAER	7	7	13	2	4	5	11	5	6	6	66	9.70784e-05
CAES	9	17	8	4	6	5	8	7	8	2	74	0.000108845
CAET	12	12	13	2	8	2	10	6	3	4	72	0.000105904
CAEV	14	15	8	4	8	11	13	9	5	10	97	0.000142676
CAEW	7	13	11	0	1	3	6	1	6	4	52	7.6486e-05
CAEY	28	21	12	3	4	8	10	5	8	8	107	0.000157385
CAFA	13	16	10	0	3	7	11	2	2	6	70	0.000102962
CAFC	6	12	16	2	4	13	15	1	7	10	86	0.000126496
CAFD	7	7	12	2	3	1	4	2	8	5	51	7.50151e-05
CAFE	11	12	4	0	5	3	5	8	4	4	56	8.23695e-05
CAFF	8	12	6	4	4	3	10	9	3	5	64	9.41366e-05
CAFG	6	7	1	1	1	2	2	2	4	2	28	4.11848e-05
CAFH	16	5	6	1	8	5	7	6	8	7	69	0.000101491
CAFI	8	6	11	5	6	6	12	9	3	6	72	0.000105904
CAFK	10	16	7	2	7	1	10	1	6	7	67	9.85493e-05
CAFL	15	7	7	1	1	10	4	5	4	3	57	8.38404e-05
CAFM	17	19	12	1	5	11	9	3	8	8	93	0.000136792
CAFN	12	2	7	0	6	8	10	1	7	4	57	8.38404e-05
CAFP	16	7	7	0	7	6	15	5	11	9	83	0.000122083
CAFQ	17	19	8	3	6	5	10	5	10	7	90	0.00013238
CAFR	8	9	12	0	4	4	8	6	5	5	61	8.9724e-05
CAFS	8	10	10	2	9	6	11	4	7	7	74	0.000108845
CAFT	15	19	23	5	8	8	15	8	12	18	131	0.000192686
CAFV	14	17	14	2	4	8	7	8	1	5	80	0.000117671
CAFW	9	8	5	2	5	4	6	0	5	3	47	6.91316e-05
CAFY	12	6	10	3	8	7	10	2	10	11	79	0.0001162
CAGA	11	9	7	3	3	10	1	8	4	1	57	8.38404e-05
CAGC	15	18	5	1	2	3	8	2	3	6	63	9.26657e-05
CAGD	9	15	10	5	2	6	8	1	2	2	60	8.82531e-05
CAGE	10	4	1	3	6	4	0	2	5	4	39	5.73645e-05
CAGF	6	9	7	2	9	6	10	2	8	4	63	9.26657e-05
CAGG	13	8	6	2	2	1	3	1	2	1	39	5.73645e-05
CAGH	10	10	6	2	1	7	10	6	5	4	61	8.9724e-05
CAGI	6	13	9	2	5	3	12	5	5	2	62	9.11948e-05
CAGK	9	9	1	2	3	3	7	5	4	2	45	6.61898e-05
CAGL	9	8	12	3	1	6	12	2	2	1	56	8.23695e-05
CAGM	11	6	6	2	2	2	8	0	5	2	44	6.47189e-05
CAGN	6	4	6	0	1	3	4	2	3	2	31	4.55974e-05
CAGP	15	11	8	4	3	6	9	4	7	7	74	0.000108845
CAGQ	21	24	6	3	4	7	11	2	4	5	87	0.000127967
CAGR	6	14	5	0	3	3	3	3	3	1	41	6.03063e-05
CAGS	15	12	10	2	3	5	3	2	6	6	64	9.41366e-05
CAGT	6	13	12	2	3	3	15	5	7	6	72	0.000105904
CAGV	17	9	9	2	6	7	7	5	7	3	72	0.000105904
CAGW	5	4	2	1	4	1	5	3	3	3	31	4.55974e-05
CAGY	19	11	10	1	5	9	10	3	10	7	85	0.000125025
CAHA	16	10	1	1	2	1	6	5	4	4	50	7.35442e-05
CAHC	7	7	2	0	2	3	11	1	7	4	44	6.47189e-05
CAHD	12	7	11	3	3	4	14	2	6	6	68	0.00010002
CAHE	6	8	10	1	1	3	7	1	3	0	40	5.88354e-05
CAHF	11	8	5	3	5	8	8	3	8	2	61	8.9724e-05
CAHG	12	15	8	5	4	7	9	6	2	5	73	0.000107375
CAHH	13	14	4	3	9	3	9	6	11	4	76	0.000111787
CAHI	6	11	12	1	1	9	14	4	4	8	70	0.000102962
CAHK	14	13	6	3	4	7	5	4	2	7	65	9.56075e-05
CAHL	22	14	8	3	5	3	9	2	5	5	76	0.000111787
CAHM	13	20	13	4	5	8	15	6	13	3	100	0.000147088
CAHN	11	18	9	4	4	7	7	7	9	5	81	0.000119142
CAHP	13	21	5	2	4	6	8	2	9	4	74	0.000108845
CAHQ	17	25	11	5	10	9	13	5	4	10	109	0.000160326
CAHR	17	12	11	0	3	9	11	2	5	7	77	0.000113258
CAHS	6	13	9	0	6	3	9	6	6	3	61	8.9724e-05
CAHT	19	11	13	1	6	11	19	7	17	3	107	0.000157385
CAHV	13	15	13	1	3	5	15	8	6	8	87	0.000127967
CAHW	5	7	6	1	5	6	5	3	2	2	42	6.17772e-05
CAHY	16	11	7	2	4	6	18	6	10	8	88	0.000129438
CAIA	12	11	12	0	2	1	10	1	8	2	59	8.67822e-05
CAIC	9	11	11	2	4	2	10	2	6	2	59	8.67822e-05
CAID	15	8	10	3	3	9	13	9	9	7	86	0.000126496
CAIE	14	19	15	1	6	5	7	2	12	10	91	0.00013385
CAIF	15	5	7	3	3	6	7	1	9	5	61	8.9724e-05
CAIG	8	4	9	2	2	4	9	4	6	3	51	7.50151e-05
CAIH	17	14	12	3	12	18	9	7	6	4	102	0.00015003
CAII	17	3	6	2	5	2	8	3	4	3	53	7.79569e-05
CAIK	5	11	7	1	5	8	10	0	5	5	57	8.38404e-05
CAIL	11	8	5	0	6	8	4	2	7	7	58	8.53113e-05
CAIM	13	15	6	2	1	2	16	3	6	9	73	0.000107375
CAIN	5	4	5	0	2	5	10	5	3	1	40	5.88354e-05
CAIP	19	14	11	6	4	17	13	7	11	7	109	0.000160326
CAIQ	16	24	17	8	4	5	16	12	11	10	123	0.000180919
CAIR	11	9	6	2	5	8	9	8	8	3	69	0.000101491
CAIS	19	14	9	1	1	5	2	5	5	4	65	9.56075e-05
CAIT	15	22	9	7	4	9	10	5	9	5	95	0.000139734
CAIV	7	20	9	0	4	4	10	11	13	7	85	0.000125025
CAIW	12	18	9	1	7	11	7	4	12	7	88	0.000129438
CAIY	10	19	11	3	8	13	13	8	13	8	106	0.000155914
CAKA	7	10	10	1	4	4	7	3	8	3	57	8.38404e-05
CAKC	2	5	6	2	3	5	12	1	3	4	43	6.3248e-05
CAKD	6	8	7	2	3	7	7	3	8	1	52	7.6486e-05
CAKE	6	7	4	3	3	4	4	5	8	2	46	6.76607e-05
CAKF	3	14	5	0	4	6	8	2	22	4	68	0.00010002
CAKG	2	11	10	3	2	6	4	2	5	3	48	7.06025e-05
CAKH	11	7	9	1	1	6	6	4	9	5	59	8.67822e-05
CAKI	7	16	8	2	10	2	8	4	5	2	64	9.41366e-05
CAKK	3	6	4	0	2	2	4	0	1	1	23	3.38303e-05
CAKL	18	8	11	1	4	7	8	6	7	9	79	0.0001162
CAKM	18	16	16	0	3	10	11	6	6	7	93	0.000136792
CAKN	13	7	2	0	2	2	7	9	1	4	47	6.91316e-05
CAKP	8	11	6	0	6	4	8	5	5	4	57	8.38404e-05
CAKQ	18	16	13	6	4	8	12	8	5	6	96	0.000141205
CAKR	11	8	12	3	2	5	8	8	5	5	67	9.85493e-05
CAKS	15	16	7	0	1	5	11	1	8	3	67	9.85493e-05
CAKT	11	16	10	1	3	6	13	4	4	7	75	0.000110316
CAKV	11	10	4	3	6	3	10	5	5	3	60	8.82531e-05
CAKW	6	8	4	2	3	5	10	7	5	1	51	7.50151e-05
CAKY	7	24	21	3	7	10	21	6	16	5	120	0.000176506
CALA	14	5	10	1	2	7	3	8	5	6	61	8.9724e-05
CALC	13	9	9	2	6	6	8	3	9	8	73	0.000107375
CALD	16	20	15	4	4	8	7	7	7	6	94	0.000138263
CALE	13	10	5	4	6	5	8	5	5	4	65	9.56075e-05
CALF	8	5	4	2	1	6	9	5	6	0	46	6.76607e-05
CALG	8	7	1	1	4	0	5	4	0	2	32	4.70683e-05
CALH	9	9	11	3	5	1	5	3	5	3	54	7.94278e-05
CALI	11	8	8	0	3	1	9	9	10	8	67	9.85493e-05
CALK	9	7	5	0	5	6	6	2	4	5	49	7.20733e-05
CALL	9	8	7	0	2	3	15	4	6	3	57	8.38404e-05
CALM	12	10	9	2	8	4	6	5	5	5	66	9.70784e-05
CALN	4	9	2	1	3	3	10	4	7	7	50	7.35442e-05
CALP	12	12	10	2	4	7	10	6	12	9	84	0.000123554
CALQ	19	19	12	1	14	9	16	9	12	5	116	0.000170623
CALR	18	14	13	3	7	6	14	4	9	8	96	0.000141205
CALS	13	6	13	2	6	3	5	3	4	6	61	8.9724e-05
CALT	7	9	5	0	3	3	8	3	6	5	49	7.20733e-05
CALV	18	20	10	3	7	6	5	4	13	5	91	0.00013385
CALW	9	5	4	4	3	4	6	6	5	0	46	6.76607e-05
CALY	18	23	10	1	4	5	7	7	9	3	87	0.000127967
CAMA	13	8	14	6	8	3	10	5	13	12	92	0.000135321
CAMC	15	13	8	2	3	8	12	7	7	7	82	0.000120613
CAMD	14	21	8	2	10	9	17	7	5	7	100	0.000147088
CAME	10	10	13	0	1	10	12	11	12	4	83	0.000122083
CAMF	23	23	14	3	4	6	19	10	8	13	123	0.000180919
CAMG	17	9	9	2	0	7	9	3	8	5	69	0.000101491
CAMH	13	11	13	2	1	6	10	2	4	11	73	0.000107375
CAMI	10	23	11	4	13	7	18	5	13	8	112	0.000164739
CAMK	8	11	11	4	3	8	12	3	7	4	71	0.000104433
CAML	12	10	5	2	8	7	21	7	6	11	89	0.000130909
CAMM	8	14	5	1	11	4	13	1	9	6	72	0.000105904
CAMN	13	9	5	0	3	6	9	6	6	6	63	9.26657e-05
CAMP	9	14	7	0	7	7	14	3	15	9	85	0.000125025
CAMQ	20	20	22	6	6	10	22	4	18	16	144	0.000211807
CAMR	15	15	7	2	2	6	12	4	9	4	76	0.000111787
CAMS	7	12	5	4	2	5	14	5	5	3	62	9.11948e-05
CAMT	10	22	17	2	10	11	15	4	10	6	107	0.000157385
CAMV	24	25	22	4	8	15	18	8	8	9	141	0.000207395
CAMW	14	5	8	3	6	4	4	6	2	12	64	9.41366e-05
CAMY	12	17	7	0	5	3	13	4	6	9	76	0.000111787
CANA	8	12	6	1	7	4	8	4	5	1	56	8.23695e-05
CANC	10	6	6	2	2	2	6	4	6	2	46	6.76607e-05
CAND	6	7	13	5	3	3	7	2	4	2	52	7.6486e-05
CANE	7	6	7	1	0	6	2	5	4	5	43	6.3248e-05
CANF	9	12	3	4	8	7	13	2	13	4	75	0.000110316
CANG	6	10	6	0	4	4	7	1	5	4	47	6.91316e-05
CANH	4	9	6	1	0	1	5	0	6	2	34	5.00101e-05
CANI	8	5	1	2	6	2	4	0	3	7	38	5.58936e-05
CANK	7	6	3	0	3	2	11	2	3	0	37	5.44227e-05
CANL	7	7	5	2	0	5	9	6	3	3	47	6.91316e-05
CANM	14	8	9	2	1	7	4	2	4	6	57	8.38404e-05
CANN	5	8	2	0	3	0	5	6	4	3	36	5.29518e-05
CANP	6	8	7	0	3	6	6	3	7	5	51	7.50151e-05
CANQ	17	14	13	1	4	5	15	5	9	9	92	0.000135321
CANR	7	3	8	0	3	0	7	1	4	7	40	5.88354e-05
CANS	10	7	9	1	3	4	11	6	2	2	55	8.08987e-05
CANT	4	9	10	0	1	1	8	2	5	3	43	6.3248e-05
CANV	7	4	6	3	2	10	2	5	5	4	48	7.06025e-05
CANW	12	10	3	0	4	4	3	4	7	6	53	7.79569e-05
CANY	14	10	5	3	4	3	11	3	8	4	65	9.56075e-05
CAPA	8	13	6	3	2	4	9	3	4	7	59	8.67822e-05
CAPC	10	18	10	2	5	5	7	6	10	6	79	0.0001162
CAPD	27	21	20	3	6	10	24	12	4	9	136	0.00020004
CAPE	19	23	15	4	5	10	19	6	9	6	116	0.000170623
CAPF	8	14	9	1	2	3	15	7	5	2	66	9.70784e-05
CAPG	16	16	5	0	5	2	9	7	7	4	71	0.000104433
CAPH	11	12	8	2	11	3	8	6	2	8	71	0.000104433
CAPI	10	15	8	1	10	6	5	5	10	6	76	0.000111787
CAPK	7	15	9	3	4	6	14	2	7	4	71	0.000104433
CAPL	9	7	2	4	6	4	8	5	5	2	52	7.6486e-05
CAPM	11	16	11	3	5	11	14	3	5	5	84	0.000123554
CAPN	8	15	10	1	3	9	9	4	4	6	69	0.000101491
CAPP	19	26	8	3	12	7	11	5	14	8	113	0.00016621
CAPQ	34	25	12	2	11	9	15	5	14	12	139	0.000204453
CAPR	12	12	6	3	5	6	6	7	8	7	72	0.000105904
CAPS	17	20	4	2	5	9	16	7	9	8	97	0.000142676
CAPT	17	19	4	3	4	11	14	10	8	7	97	0.000142676
CAPV	15	17	11	1	7	13	15	5	15	14	113	0.00016621
CAPW	14	12	15	0	3	9	8	3	7	3	74	0.000108845
CAPY	16	14	17	1	7	7	7	3	11	8	91	0.00013385
CAQA	33	28	20	2	8	19	19	11	16	6	162	0.000238283
CAQC	16	17	14	2	29	10	8	10	16	12	134	0.000197099
CAQD	17	25	17	8	8	13	22	7	13	12	142	0.000208866
CAQE	15	12	13	2	4	9	13	9	9	7	93	0.000136792
CAQF	14	10	11	3	6	11	9	7	11	6	88	0.000129438
CAQG	20	16	13	3	6	10	12	6	12	6	104	0.000152972
CAQH	27	19	16	5	8	8	11	7	13	7	121	0.000177977
CAQI	12	21	14	5	4	9	10	2	6	11	94	0.000138263
CAQK	12	23	20	1	9	12	10	6	8	11	112	0.000164739
CAQL	21	19	16	7	8	8	12	3	14	6	114	0.000167681
CAQM	10	24	15	2	4	9	17	14	13	9	117	0.000172093
CAQN	4	14	2	0	3	3	2	1	9	1	39	5.73645e-05
CAQP	15	21	16	3	8	4	16	9	13	5	110	0.000161797
CAQQ	43	39	21	11	12	13	28	14	14	24	219	0.000322124
CAQR	10	12	15	1	7	8	14	7	15	13	102	0.00015003
CAQS	10	13	9	1	4	9	19	7	5	5	82	0.000120613
CAQT	21	15	19	1	9	12	18	3	7	6	111	0.000163268
CAQV	32	26	21	6	12	11	24	12	10	10	164	0.000241225
CAQW	24	24	15	5	8	10	20	8	9	12	135	0.000198569
CAQY	20	21	15	6	10	12	24	6	12	10	136	0.00020004
CARA	10	11	7	3	5	1	12	2	8	6	65	9.56075e-05
CARC	10	19	12	4	8	6	10	5	8	5	87	0.000127967
CARD	4	9	7	2	4	9	6	4	3	3	51	7.50151e-05
CARE	6	13	2	4	4	7	11	4	3	3	57	8.38404e-05
CARF	18	10	5	3	2	5	8	6	5	11	73	0.000107375
CARG	13	12	6	1	4	5	5	1	1	3	51	7.50151e-05
CARH	13	8	9	3	5	9	7	3	4	4	65	9.56075e-05
CARI	9	8	16	7	10	11	11	9	8	4	93	0.000136792
CARK	9	7	15	4	4	3	8	1	6	3	60	8.82531e-05
CARL	3	4	12	1	3	10	8	8	5	5	59	8.67822e-05
CARM	8	13	13	5	5	2	6	2	6	11	71	0.000104433
CARN	9	9	11	3	3	1	7	4	3	0	50	7.35442e-05
CARP	17	15	13	1	5	6	10	6	9	8	90	0.00013238
CARQ	18	21	15	7	10	10	12	7	7	10	117	0.000172093
CARR	11	9	6	0	6	4	9	3	3	2	53	7.79569e-05
CARS	9	17	12	1	4	4	6	2	9	5	69	0.000101491
CART	7	17	8	0	6	5	9	2	12	3	69	0.000101491
CARV	15	8	12	3	7	7	12	3	8	8	83	0.000122083
CARW	8	12	5	2	7	2	8	0	8	3	55	8.08987e-05
CARY	11	17	12	2	5	8	6	4	10	4	79	0.0001162
CASA	10	13	6	6	5	5	6	9	8	5	73	0.000107375
CASC	9	11	9	4	5	7	12	4	9	8	78	0.000114729
CASD	18	15	16	6	10	6	9	11	8	9	108	0.000158856
CASE	8	14	5	3	5	5	4	3	2	4	53	7.79569e-05
CASF	12	17	1	3	6	7	10	4	5	4	69	0.000101491
CASG	9	9	9	4	5	5	8	4	5	3	61	8.9724e-05
CASH	10	13	9	4	6	7	10	2	5	4	70	0.000102962
CASI	18	10	9	2	8	11	7	5	8	7	85	0.000125025
CASK	10	11	11	2	0	6	6	3	4	2	55	8.08987e-05
CASL	13	11	9	1	1	7	5	5	10	11	73	0.000107375
CASM	19	17	15	1	17	14	12	12	12	6	125	0.000183861
CASN	14	14	4	1	7	5	5	2	3	5	60	8.82531e-05
CASP	14	17	8	1	5	9	9	5	5	6	79	0.0001162
CASQ	29	12	16	1	9	10	15	12	12	8	124	0.00018239
CASR	22	10	8	3	4	7	3	3	7	6	73	0.000107375
CASS	9	17	9	2	8	5	7	4	7	7	75	0.000110316
CAST	21	18	14	2	4	4	16	11	12	5	107	0.000157385
CASV	18	28	12	3	8	7	8	6	18	18	126	0.000185331
CASW	12	19	10	0	4	2	8	3	7	2	67	9.85493e-05
CASY	7	19	7	1	8	11	14	2	9	7	85	0.000125025
CATA	5	14	5	1	1	7	4	4	4	6	51	7.50151e-05
CATC	17	17	11	4	8	7	19	7	8	9	107	0.000157385
CATD	10	7	11	2	6	4	4	3	8	4	59	8.67822e-05
CATE	5	8	12	3	3	8	13	6	7	3	68	0.00010002
CATF	14	25	10	4	3	7	6	7	15	7	98	0.000144147
CATG	12	10	6	2	7	11	13	4	6	6	77	0.000113258
CATH	10	18	15	4	3	6	10	1	2	5	74	0.000108845
CATI	17	15	7	4	6	6	16	7	7	2	87	0.000127967
CATK	12	18	9	3	7	6	9	8	5	8	85	0.000125025
CATL	11	16	12	5	4	5	17	4	2	12	88	0.000129438
CATM	13	15	18	1	9	10	11	1	7	4	89	0.000130909
CATN	16	12	2	2	4	7	11	5	7	7	73	0.000107375
CATP	27	18	18	5	9	5	18	6	9	9	124	0.00018239
CATQ	28	13	18	6	15	9	21	7	13	8	138	0.000202982
CATR	8	10	12	4	6	9	13	9	6	8	85	0.000125025
CATS	12	18	10	1	4	7	9	8	6	5	80	0.000117671
CATT	14	17	12	0	8	4	9	4	14	4	86	0.000126496
CATV	18	24	10	2	4	5	13	12	10	4	102	0.00015003
CATW	12	14	11	4	10	5	16	3	10	11	96	0.000141205
CATY	19	18	11	3	3	7	8	7	12	7	95	0.000139734
CAVA	9	18	11	2	8	7	6	3	11	8	83	0.000122083
CAVC	23	15	18	4	6	5	9	6	8	4	98	0.000144147
CAVD	15	13	16	2	3	5	16	5	7	5	87	0.000127967
CAVE	14	15	13	7	7	10	19	9	7	9	110	0.000161797
CAVF	14	17	9	1	7	10	12	8	10	8	96	0.000141205
CAVG	13	8	8	1	5	2	11	6	9	2	65	9.56075e-05
CAVH	20	14	8	6	7	17	17	5	4	10	108	0.000158856
CAVI	12	13	11	3	11	10	15	16	10	5	106	0.000155914
CAVK	11	11	3	2	4	6	11	2	9	6	65	9.56075e-05
CAVL	13	20	10	2	7	2	15	9	4	6	88	0.000129438
CAVM	17	19	9	4	6	8	15	8	16	12	114	0.000167681
CAVN	14	12	9	3	5	3	8	1	5	3	63	9.26657e-05
CAVP	17	19	10	4	13	3	18	8	10	11	113	0.00016621
CAVQ	33	26	13	4	9	13	20	10	17	8	153	0.000225045
CAVR	22	21	9	4	9	4	12	10	14	5	110	0.000161797
CAVS	23	25	13	1	10	13	14	8	15	12	134	0.000197099
CAVT	20	25	17	1	7	14	12	7	14	11	128	0.000188273
CAVV	12	24	24	1	15	10	16	8	7	9	126	0.000185331
CAVW	11	9	11	3	3	8	9	6	12	4	76	0.000111787
CAVY	20	20	8	2	13	5	12	13	18	5	116	0.000170623
CAWA	12	13	6	2	5	9	7	7	9	5	75	0.000110316
CAWC	14	8	10	1	2	6	4	5	4	4	58	8.53113e-05
CAWD	18	15	7	2	3	7	12	2	7	11	84	0.000123554
CAWE	12	11	9	3	10	10	7	7	5	2	76	0.000111787
CAWF	13	7	5	2	2	1	4	7	4	3	48	7.06025e-05
CAWG	2	8	8	0	5	0	10	5	5	6	49	7.20733e-05
CAWH	7	13	5	0	1	3	7	8	6	3	53	7.79569e-05
CAWI	12	7	5	2	6	6	9	1	7	2	57	8.38404e-05
CAWK	3	9	1	1	3	1	7	4	7	3	39	5.73645e-05
CAWL	6	9	7	2	6	1	9	3	7	5	55	8.08987e-05
CAWM	8	13	12	2	2	2	14	12	8	11	84	0.000123554
CAWN	5	8	3	1	4	6	6	6	5	10	54	7.94278e-05
CAWP	10	13	3	1	1	8	7	4	3	3	53	7.79569e-05
CAWQ	12	17	14	3	10	10	10	7	14	8	105	0.000154443
CAWR	11	9	5	3	3	5	5	7	3	8	59	8.67822e-05
CAWS	8	16	10	1	2	5	10	3	4	5	64	9.41366e-05
CAWT	12	12	7	0	5	6	7	7	4	3	63	9.26657e-05
CAWV	15	10	18	3	8	3	13	8	10	7	95	0.000139734
CAWW	4	9	2	0	4	0	6	5	8	4	42	6.17772e-05
CAWY	9	11	6	0	3	4	6	7	3	1	50	7.35442e-05
CAYA	10	15	9	3	5	5	14	4	7	2	74	0.000108845
CAYC	13	10	12	2	4	8	14	6	10	9	88	0.000129438
CAYD	19	18	8	5	7	12	15	12	8	7	111	0.000163268
CAYE	4	13	5	2	6	6	9	6	10	10	71	0.000104433
CAYF	18	21	6	2	4	8	14	7	7	13	100	0.000147088
CAYG	12	8	9	0	3	5	4	1	2	5	49	7.20733e-05
CAYH	14	14	7	1	3	7	14	8	11	4	83	0.000122083
CAYI	30	21	12	1	6	8	19	8	11	11	127	0.000186802
CAYK	18	17	7	2	1	9	16	5	7	2	84	0.000123554
CAYL	19	10	3	6	10	4	15	7	11	1	86	0.000126496
CAYM	20	15	13	2	7	5	12	10	8	7	99	0.000145618
CAYN	3	11	9	2	5	5	13	4	4	3	59	8.67822e-05
CAYP	17	17	11	1	4	11	11	14	8	13	107	0.000157385
CAYQ	31	18	20	9	17	10	21	12	13	9	160	0.000235342
CAYR	7	13	11	3	6	3	10	6	12	3	74	0.000108845
CAYS	27	15	20	5	14	9	12	7	13	7	129	0.000189744
CAYT	24	30	13	2	12	10	14	7	10	10	132	0.000194157
CAYV	28	18	16	4	8	7	16	6	13	14	130	0.000191215
CAYW	15	16	11	1	3	9	10	4	11	3	83	0.000122083
CAYY	5	11	10	0	6	5	9	6	4	5	61	8.9724e-05
CCAA	19	9	12	0	3	8	14	4	7	7	83	0.000122083
CCAC	9	14	10	4	5	4	4	4	12	7	73	0.000107375
CCAD	17	13	11	0	8	10	9	0	6	7	81	0.000119142
CCAE	7	10	7	4	10	5	7	7	10	7	74	0.000108845
CCAF	15	15	16	3	3	6	18	12	14	2	104	0.000152972
CCAG	6	2	6	1	3	3	5	3	8	2	39	5.73645e-05
CCAH	7	17	14	3	9	9	15	5	10	5	94	0.000138263
CCAI	10	18	10	1	2	7	13	14	7	3	85	0.000125025
CCAK	13	15	4	3	3	2	7	4	4	2	57	8.38404e-05
CCAL	16	14	8	3	10	5	11	4	14	11	96	0.000141205
CCAM	15	19	11	1	11	7	14	5	4	7	94	0.000138263
CCAN	6	10	6	2	1	6	11	3	5	2	52	7.6486e-05
CCAP	10	17	11	2	11	5	14	3	19	7	99	0.000145618
CCAQ	16	41	19	3	8	9	18	10	8	11	143	0.000210336
CCAR	11	6	11	3	6	7	8	2	4	0	58	8.53113e-05
CCAS	14	13	10	4	4	4	11	0	19	2	81	0.000119142
CCAT	14	9	9	1	4	4	14	4	4	2	65	9.56075e-05
CCAV	9	19	16	1	5	4	17	7	7	7	92	0.000135321
CCAW	12	10	18	0	5	9	10	4	9	4	81	0.000119142
CCAY	16	22	8	6	7	8	14	6	11	13	111	0.000163268
CCCA	8	7	11	4	3	9	12	4	13	3	74	0.000108845
CCCC	14	15	13	2	3	7	11	3	9	7	84	0.000123554
CCCD	20	21	8	0	5	3	10	8	10	9	94	0.000138263
CCCE	6	21	8	1	4	3	6	7	13	3	72	0.000105904
CCCF	18	19	11	3	9	8	14	4	4	5	95	0.000139734
CCCG	5	5	8	3	8	4	11	2	5	2	53	7.79569e-05
CCCH	10	16	7	3	4	9	10	2	9	9	79	0.0001162
CCCI	17	31	14	2	3	16	11	3	10	8	115	0.000169152
CCCK	10	17	10	1	1	9	15	3	8	5	79	0.0001162
CCCL	10	8	6	0	6	8	6	6	4	6	60	8.82531e-05
CCCM	23	16	14	6	6	14	19	10	23	8	139	0.000204453
CCCN	6	14	4	4	8	6	7	3	9	4	65	9.56075e-05
CCCP	13	22	11	1	5	3	12	8	9	9	93	0.000136792
CCCQ	18	29	24	2	9	11	15	3	22	10	143	0.000210336
CCCR	20	21	5	1	0	7	11	8	9	9	91	0.00013385
CCCS	9	15	9	4	12	10	12	15	10	8	104	0.000152972
CCCT	16	13	14	3	0	6	12	5	19	2	90	0.00013238
CCCV	26	23	11	5	20	10	23	12	14	6	150	0.000220633
CCCW	9	8	8	2	9	0	13	1	3	1	54	7.94278e-05
CCCY	19	23	13	1	3	5	18	14	9	12	117	0.000172093
CCDA	8	4	10	1	7	8	6	2	1	3	50	7.35442e-05
CCDC	20	24	5	2	5	6	12	4	14	5	97	0.000142676
CCDD	10	12	8	2	7	5	9	3	5	9	70	0.000102962
CCDE	11	8	9	0	5	6	14	4	3	12	72	0.000105904
CCDF	10	12	7	4	7	11	6	4	7	8	76	0.000111787
CCDG	11	8	5	2	1	2	3	2	9	6	49	7.20733e-05
CCDH	12	9	7	3	1	4	13	2	5	5	61	8.9724e-05
CCDI	16	22	19	4	7	4	16	8	14	3	113	0.00016621
CCDK	6	20	6	2	2	4	5	4	9	5	63	9.26657e-05
CCDL	13	14	2	0	7	8	9	13	7	7	80	0.000117671
CCDM	14	9	8	8	4	13	10	8	7	7	88	0.000129438
CCDN	22	14	1	0	7	0	8	11	3	2	68	0.00010002
CCDP	15	13	7	4	3	1	12	5	4	4	68	0.00010002
CCDQ	15	10	10	5	10	8	14	6	11	10	99	0.000145618
CCDR	14	20	12	2	6	5	13	5	12	2	91	0.00013385
CCDS	5	9	7	0	2	8	15	7	5	12	70	0.000102962
CCDT	18	17	9	3	6	8	16	3	12	7	99	0.000145618
CCDV	21	20	13	1	10	10	13	5	15	12	120	0.000176506
CCDW	8	12	6	0	0	4	10	5	2	3	50	7.35442e-05
CCDY	9	10	14	5	6	10	20	6	6	5	91	0.00013385
CCEA	11	18	6	2	4	5	15	3	7	8	79	0.0001162
CCEC	9	18	7	2	3	2	13	13	3	3	73	0.000107375
CCED	10	19	12	6	4	3	9	3	4	7	77	0.000113258
CCEE	1	5	8	2	0	2	7	2	3	6	36	5.29518e-05
CCEF	10	14	9	0	7	3	4	2	5	5	59	8.67822e-05
CCEG	8	10	8	2	6	4	10	7	8	2	65	9.56075e-05
CCEH	9	18	3	3	5	7	9	5	5	13	77	0.000113258
CCEI	8	9	4	3	3	8	8	1	4	5	53	7.79569e-05
CCEK	9	7	7	1	7	7	4	5	5	5	57	8.38404e-05
CCEL	11	22	7	7	3	4	8	3	14	4	83	0.000122083
CCEM	14	11	9	1	4	5	7	3	6	7	67	9.85493e-05
CCEN	8	9	3	2	4	2	4	3	1	2	38	5.58936e-05
CCEP	17	23	11	2	8	6	12	6	10	9	104	0.000152972
CCEQ	15	27	16	6	11	6	19	12	9	15	136	0.00020004
CCER	13	13	9	2	9	2	7	8	7	4	74	0.000108845
CCES	13	21	13	2	8	6	18	5	17	4	107	0.000157385
CCET	16	17	12	3	7	6	11	5	18	9	104	0.000152972
CCEV	17	10	10	5	10	6	11	3	5	6	83	0.000122083
CCEW	10	10	6	3	3	5	3	1	6	6	53	7.79569e-05
CCEY	9	21	13	2	2	10	13	11	11	3	95	0.000139734
CCFA	11	10	5	0	6	5	9	4	2	2	54	7.94278e-05
CCFC	10	14	9	3	2	7	9	0	4	6	64	9.41366e-05
CCFD	12	9	11	2	8	10	10	5	7	3	77	0.000113258
CCFE	7	5	6	0	6	3	11	4	7	4	53	7.79569e-05
CCFF	10	12	5	1	6	4	13	4	6	6	67	9.85493e-05
CCFG	9	8	7	1	6	0	9	4	11	3	58	8.53113e-05
CCFH	9	16	3	4	4	5	7	3	5	4	60	8.82531e-05
CCFI	21	30	15	4	9	12	12	6	16	7	132	0.000194157
CCFK	12	8	5	2	6	3	14	1	8	4	63	9.26657e-05
CCFL	10	15	15	2	7	7	7	4	6	1	74	0.000108845
CCFM	26	11	12	2	7	8	12	2	14	6	100	0.000147088
CCFN	10	7	6	1	6	2	15	1	1	3	52	7.6486e-05
CCFP	14	8	5	1	7	6	8	3	9	5	66	9.70784e-05
CCFQ	24	14	10	2	11	8	13	9	10	6	107	0.000157385
CCFR	8	21	13	1	5	2	14	3	10	8	85	0.000125025
CCFS	16	7	16	1	3	7	6	9	8	5	78	0.000114729
CCFT	22	16	10	1	8	11	20	10	10	4	112	0.000164739
CCFV	22	14	13	3	4	6	12	4	12	8	98	0.000144147
CCFW	8	9	10	2	5	7	6	1	3	2	53	7.79569e-05
CCFY	18	17	21	1	5	6	14	6	10	11	109	0.000160326
CCGA	11	12	4	0	2	2	18	1	3	0	53	7.79569e-05
CCGC	19	9	15	2	4	3	9	7	5	6	79	0.0001162
CCGD	13	11	5	3	5	5	7	2	5	10	66	9.70784e-05
CCGE	11	8	3	1	5	6	5	5	3	5	52	7.6486e-05
CCGF	6	9	5	0	3	2	7	3	6	1	42	6.17772e-05
CCGG	10	4	2	1	2	2	3	0	3	2	29	4.26557e-05
CCGH	7	7	3	1	5	8	11	1	7	3	53	7.79569e-05
CCGI	7	5	9	0	4	1	7	7	4	4	48	7.06025e-05
CCGK	6	5	3	1	5	1	4	1	7	5	38	5.58936e-05
CCGL	4	12	12	2	5	4	6	1	6	5	57	8.38404e-05
CCGM	20	9	7	4	3	7	15	7	11	3	86	0.000126496
CCGN	6	5	2	0	3	2	1	2	2	0	23	3.38303e-05
CCGP	16	18	8	4	4	6	12	7	9	2	86	0.000126496
CCGQ	14	11	14	1	5	5	12	8	4	8	82	0.000120613
CCGR	11	13	9	2	2	6	8	4	3	3	61	8.9724e-05
CCGS	7	6	12	1	4	7	10	1	5	9	62	9.11948e-05
CCGT	13	14	11	3	3	4	6	3	6	5	68	0.00010002
CCGV	16	22	10	2	1	7	15	8	6	10	97	0.000142676
CCGW	10	5	1	0	5	3	4	1	6	1	36	5.29518e-05
CCGY	8	10	9	1	2	1	8	6	4	4	53	7.79569e-05
CCHA	10	9	3	2	4	7	11	8	6	2	62	9.11948e-05
CCHC	10	10	14	4	10	3	9	4	4	4	72	0.000105904
CCHD	8	9	8	3	3	6	11	8	5	5	66	9.70784e-05
CCHE	19	15	5	4	2	6	11	11	7	5	85	0.000125025
CCHF	14	10	11	1	9	4	9	7	8	11	84	0.000123554
CCHG	12	9	5	2	3	9	5	4	6	3	58	8.53113e-05
CCHH	16	20	17	1	9	4	9	7	14	2	99	0.000145618
CCHI	24	12	16	2	5	5	19	8	14	11	116	0.000170623
CCHK	6	9	5	0	5	6	5	5	6	1	48	7.06025e-05
CCHL	10	16	11	4	0	6	9	5	6	10	77	0.000113258
CCHM	8	17	11	0	12	16	18	15	10	10	117	0.000172093
CCHN	15	16	11	1	6	7	13	3	12	3	87	0.000127967
CCHP	13	11	9	6	7	6	6	4	4	8	74	0.000108845
CCHQ	25	20	19	1	10	13	13	8	13	9	131	0.000192686
CCHR	21	10	6	3	5	5	12	8	12	9	91	0.00013385
CCHS	12	17	9	2	5	4	9	6	9	6	79	0.0001162
CCHT	22	26	15	5	8	16	21	3	11	15	142	0.000208866
CCHV	15	24	12	3	11	5	14	4	11	10	109	0.000160326
CCHW	8	8	6	7	2	8	16	3	8	9	75	0.000110316
CCHY	22	14	14	3	9	6	13	3	6	17	107	0.000157385
CCIA	11	10	3	1	2	5	7	4	5	6	54	7.94278e-05
CCIC	14	16	12	1	3	5	12	8	5	5	81	0.000119142
CCID	14	13	7	4	7	9	6	5	9	7	81	0.000119142
CCIE	8	16	6	4	3	7	9	11	2	2	68	0.00010002
CCIF	23	14	10	2	6	6	7	8	6	4	86	0.000126496
CCIG	12	11	8	1	6	7	2	6	9	4	66	9.70784e-05
CCIH	24	10	18	2	4	6	13	6	8	7	98	0.000144147
CCII	10	16	13	4	5	9	12	7	4	8	88	0.000129438
CCIK	17	15	10	3	9	7	19	4	7	5	96	0.000141205
CCIL	11	12	6	3	6	2	10	11	11	6	78	0.000114729
CCIM	17	15	9	2	2	9	18	6	8	6	92	0.000135321
CCIN	15	17	8	1	8	13	7	8	8	8	93	0.000136792
CCIP	14	24	14	1	9	2	5	5	12	9	95	0.000139734
CCIQ	18	16	9	2	5	13	20	7	12	11	113	0.00016621
CCIR	9	12	9	1	5	4	13	4	11	6	74	0.000108845
CCIS	28	18	16	2	12	5	15	10	7	6	119	0.000175035
CCIT	13	8	8	3	9	10	15	9	19	12	106	0.000155914
CCIV	21	10	13	1	6	8	17	9	6	13	104	0.000152972
CCIW	12	10	9	3	4	11	12	1	3	3	68	0.00010002
CCIY	17	24	17	5	14	3	15	8	10	6	119	0.000175035
CCKA	17	3	3	1	4	6	8	2	7	8	59	8.67822e-05
CCKC	16	16	16	1	9	5	10	5	15	5	98	0.000144147
CCKD	3	10	6	0	5	3	8	3	8	4	50	7.35442e-05
CCKE	7	9	3	2	1	4	2	1	0	1	30	4.41265e-05
CCKF	2	12	5	0	6	1	3	1	1	4	35	5.1481e-05
CCKG	4	5	7	0	5	2	6	2	3	2	36	5.29518e-05
CCKH	8	9	10	0	4	1	6	1	7	4	50	7.35442e-05
CCKI	10	13	4	1	2	5	5	1	8	8	57	8.38404e-05
CCKK	8	5	9	6	3	5	6	5	5	2	54	7.94278e-05
CCKL	6	14	7	4	9	3	16	1	8	4	72	0.000105904
CCKM	17	16	8	4	1	6	7	2	5	2	68	0.00010002
CCKN	12	8	5	4	4	6	6	3	3	6	57	8.38404e-05
CCKP	7	16	11	0	0	6	6	2	5	7	60	8.82531e-05
CCKQ	17	14	8	4	4	11	14	15	12	12	111	0.000163268
CCKR	4	5	4	1	5	3	3	6	2	4	37	5.44227e-05
CCKS	10	12	7	7	5	2	7	9	6	11	76	0.000111787
CCKT	18	15	10	2	12	10	11	3	12	8	101	0.000148559
CCKV	17	16	13	3	10	8	17	11	8	8	111	0.000163268
CCKW	10	6	4	1	3	2	6	2	4	3	41	6.03063e-05
CCKY	21	14	7	0	7	2	14	2	8	9	84	0.000123554
CCLA	7	16	6	1	10	8	6	12	10	1	77	0.000113258
CCLC	21	11	10	4	8	11	8	5	19	8	105	0.000154443
CCLD	14	7	10	1	4	7	16	4	9	4	76	0.000111787
CCLE	13	15	4	1	3	2	16	5	6	5	70	0.000102962
CCLF	10	10	7	1	8	3	8	3	8	6	64	9.41366e-05
CCLG	10	15	11	1	6	5	15	3	5	10	81	0.000119142
CCLH	8	23	10	5	6	6	7	5	4	5	79	0.0001162
CCLI	14	12	4	2	6	5	11	9	15	4	82	0.000120613
CCLK	11	8	13	3	1	6	6	7	3	4	62	9.11948e-05
CCLL	10	14	8	8	2	8	8	7	8	6	79	0.0001162
CCLM	14	19	7	0	4	8	11	5	10	6	84	0.000123554
CCLN	6	7	7	0	1	5	4	2	3	6	41	6.03063e-05
CCLP	26	18	9	5	6	9	13	8	21	8	123	0.000180919
CCLQ	18	29	13	6	5	8	19	5	12	9	124	0.00018239
CCLR	8	9	10	1	2	6	4	0	7	7	54	7.94278e-05
CCLS	16	11	6	1	6	5	19	5	13	3	85	0.000125025
CCLT	11	19	11	1	5	8	9	8	10	5	87	0.000127967
CCLV	23	21	12	1	6	10	17	1	11	8	110	0.000161797
CCLW	9	9	13	2	5	7	9	2	6	4	66	9.70784e-05
CCLY	6	15	4	0	8	6	16	7	8	7	77	0.000113258
CCMA	11	16	3	0	1	4	6	3	10	6	60	8.82531e-05
CCMC	21	35	11	2	13	4	10	5	12	6	119	0.000175035
CCMD	19	13	12	3	6	5	9	7	14	5	93	0.000136792
CCME	12	15	9	2	4	2	8	1	15	7	75	0.000110316
CCMF	23	22	13	0	5	8	21	9	16	13	130	0.000191215
CCMG	12	8	17	2	2	7	14	3	10	3	78	0.000114729
CCMH	20	22	14	2	7	8	15	6	16	6	116	0.000170623
CCMI	13	20	13	2	8	11	13	4	9	11	104	0.000152972
CCMK	12	12	8	6	4	4	14	1	4	13	78	0.000114729
CCML	10	16	8	1	4	6	16	6	9	12	88	0.000129438
CCMM	17	14	8	3	7	9	14	14	11	9	106	0.000155914
CCMN	9	12	11	2	4	6	10	6	5	2	67	9.85493e-05
CCMP	21	20	18	6	8	9	18	7	12	13	132	0.000194157
CCMQ	29	37	13	5	10	16	24	18	23	17	192	0.00028241
CCMR	18	7	8	2	4	6	10	2	11	5	73	0.000107375
CCMS	17	13	12	3	7	3	16	4	6	7	88	0.000129438
CCMT	19	19	19	3	12	11	13	13	12	7	128	0.000188273
CCMV	24	32	24	11	10	20	19	17	10	14	181	0.00026623
CCMW	16	12	17	5	3	2	11	7	10	4	87	0.000127967
CCMY	24	13	17	3	11	6	21	9	12	8	124	0.00018239
CCNA	12	7	12	2	5	6	11	5	3	8	71	0.000104433
CCNC	9	12	6	1	4	2	6	1	4	8	53	7.79569e-05
CCND	5	6	6	1	5	6	8	2	9	4	52	7.6486e-05
CCNE	3	2	4	1	4	7	5	2	2	1	31	4.55974e-05
CCNF	10	17	8	1	6	9	9	2	7	11	80	0.000117671
CCNG	9	7	3	3	3	7	4	2	7	6	51	7.50151e-05
CCNH	16	11	12	0	5	10	7	9	4	5	79	0.0001162
CCNI	21	16	11	3	9	9	14	5	8	8	104	0.000152972
CCNK	8	7	7	1	4	5	13	7	6	3	61	8.9724e-05
CCNL	4	4	4	0	4	1	2	3	8	0	30	4.41265e-05
CCNM	13	11	16	1	3	7	15	3	9	2	80	0.000117671
CCNN	5	7	7	3	1	2	8	3	7	1	44	6.47189e-05
CCNP	6	7	4	1	2	9	9	0	7	7	52	7.6486e-05
CCNQ	18	14	10	3	6	9	14	8	2	5	89	0.000130909
CCNR	9	10	10	2	3	6	5	7	6	6	64	9.41366e-05
CCNS	14	5	14	2	4	6	5	3	2	4	59	8.67822e-05
CCNT	16	15	10	0	8	4	6	7	4	2	72	0.000105904
CCNV	10	14	5	3	6	4	6	1	4	6	59	8.67822e-05
CCNW	3	6	2	3	2	4	10	2	2	7	41	6.03063e-05
CCNY	8	7	6	3	6	8	4	3	8	4	57	8.38404e-05
CCPA	17	16	13	2	9	9	9	6	13	3	97	0.000142676
CCPC	7	16	4	3	2	11	19	3	9	7	81	0.000119142
CCPD	18	13	8	3	6	7	17	8	7	5	92	0.000135321
CCPE	8	22	8	0	7	12	16	3	7	10	93	0.000136792
CCPF	21	16	6	1	8	4	15	11	15	6	103	0.000151501
CCPG	15	21	11	1	5	10	13	3	6	5	90	0.00013238
CCPH	5	17	12	5	6	5	11	4	8	7	80	0.000117671
CCPI	5	14	18	2	5	3	12	5	4	3	71	0.000104433
CCPK	9	10	11	2	6	4	6	6	1	2	57	8.38404e-05
CCPL	15	15	4	3	10	6	11	7	6	6	83	0.000122083
CCPM	19	14	9	0	5	9	7	8	14	11	96	0.000141205
CCPN	13	12	12	2	5	4	9	3	3	10	73	0.000107375
CCPP	24	25	10	1	3	14	12	5	6	7	107	0.000157385
CCPQ	25	33	13	3	15	10	18	7	13	6	143	0.000210336
CCPR	13	11	10	4	4	7	13	6	8	6	82	0.000120613
CCPS	26	11	15	3	8	7	12	9	14	3	108	0.000158856
CCPT	20	11	12	2	9	10	21	8	9	10	112	0.000164739
CCPV	14	23	13	3	8	13	19	5	14	14	126	0.000185331
CCPW	19	21	13	2	6	10	14	11	11	10	117	0.000172093
CCPY	17	19	16	0	8	8	25	9	13	10	125	0.000183861
CCQA	11	19	14	0	5	4	19	2	20	6	100	0.000147088
CCQC	20	23	27	4	9	5	22	12	17	13	152	0.000223574
CCQD	22	33	19	1	3	13	15	10	10	10	136	0.00020004
CCQE	19	20	11	3	2	8	13	7	16	8	107	0.000157385
CCQF	22	22	17	2	11	7	20	11	11	13	136	0.00020004
CCQG	11	13	12	2	13	6	12	4	7	6	86	0.000126496
CCQH	9	25	18	6	9	14	17	8	4	9	119	0.000175035
CCQI	20	25	16	2	6	11	9	9	11	3	112	0.000164739
CCQK	10	10	7	6	4	2	13	3	14	4	73	0.000107375
CCQL	19	20	19	1	10	12	18	5	13	11	128	0.000188273
CCQM	26	20	22	2	8	6	15	2	16	13	130	0.000191215
CCQN	13	13	7	2	7	6	11	6	8	4	77	0.000113258
CCQP	32	34	17	3	10	16	24	14	19	12	181	0.00026623
CCQQ	21	21	24	8	20	11	21	13	21	16	176	0.000258876
CCQR	25	21	11	8	6	10	19	6	14	7	127	0.000186802
CCQS	21	23	22	2	5	4	11	8	8	9	113	0.00016621
CCQT	19	29	16	3	7	10	12	7	14	12	129	0.000189744
CCQV	28	37	21	4	15	16	24	14	7	16	182	0.000267701
CCQW	16	32	14	4	2	14	8	1	8	7	106	0.000155914
CCQY	26	28	20	7	15	7	14	10	14	13	154	0.000226516
CCRA	9	15	12	1	5	7	6	6	9	5	75	0.000110316
CCRC	13	11	12	2	0	9	20	3	8	8	86	0.000126496
CCRD	11	10	16	8	12	10	9	6	9	10	101	0.000148559
CCRE	16	12	9	1	3	4	11	6	9	9	80	0.000117671
CCRF	12	19	8	2	8	4	7	11	6	7	84	0.000123554
CCRG	17	10	9	1	6	6	0	4	7	6	66	9.70784e-05
CCRH	11	16	14	4	7	6	8	5	7	5	83	0.000122083
CCRI	9	16	9	2	11	10	9	6	11	6	89	0.000130909
CCRK	10	9	6	2	4	3	14	5	9	6	68	0.00010002
CCRL	11	9	11	1	6	1	17	5	7	8	76	0.000111787
CCRM	12	34	10	1	2	4	11	6	6	6	92	0.000135321
CCRN	8	14	4	1	1	3	8	0	4	3	46	6.76607e-05
CCRP	10	14	12	3	7	4	18	8	4	10	90	0.00013238
CCRQ	23	32	19	3	9	9	26	4	10	16	151	0.000222104
CCRR	14	6	12	3	10	0	9	2	6	8	70	0.000102962
CCRS	12	15	13	1	8	5	9	12	11	5	91	0.00013385
CCRT	5	14	3	4	7	9	11	6	14	8	81	0.000119142
CCRV	22	22	15	4	5	7	22	13	9	14	133	0.000195628
CCRW	8	8	10	5	4	1	9	6	11	2	64	9.41366e-05
CCRY	9	20	17	2	7	11	22	8	8	9	113	0.00016621
CCSA	12	13	5	2	9	3	11	2	8	4	69	0.000101491
CCSC	11	21	12	5	4	8	15	12	7	7	102	0.00015003
CCSD	8	12	7	0	5	1	3	4	3	4	47	6.91316e-05
CCSE	10	13	9	4	5	8	11	8	11	3	82	0.000120613
CCSF	11	15	11	3	2	11	9	16	7	11	96	0.000141205
CCSG	15	10	7	2	10	6	8	4	4	12	78	0.000114729
CCSH	17	10	9	2	6	10	9	3	10	3	79	0.0001162
CCSI	12	14	21	2	13	11	19	7	9	9	117	0.000172093
CCSK	12	15	15	0	8	3	5	4	7	5	74	0.000108845
CCSL	11	4	2	1	1	3	5	4	8	4	43	6.3248e-05
CCSM	10	13	12	3	10	6	24	13	9	10	110	0.000161797
CCSN	15	7	10	2	4	2	5	4	5	3	57	8.38404e-05
CCSP	16	16	11	2	3	4	11	6	7	6	82	0.000120613
CCSQ	21	21	18	6	9	16	13	3	19	15	141	0.000207395
CCSR	11	12	4	3	0	9	16	4	5	4	68	0.00010002
CCSS	21	12	11	2	10	6	10	6	9	5	92	0.000135321
CCST	28	7	16	2	6	20	14	6	7	7	113	0.00016621
CCSV	19	19	15	4	9	7	16	10	9	12	120	0.000176506
CCSW	12	10	10	0	4	2	12	3	7	4	64	9.41366e-05
CCSY	18	27	24	1	2	5	20	10	11	8	126	0.000185331
CCTA	22	19	11	3	8	6	19	6	10	7	111	0.000163268
CCTC	18	28	13	1	8	7	17	8	10	9	119	0.000175035
CCTD	15	19	12	6	6	12	7	8	13	9	107	0.000157385
CCTE	12	14	13	1	8	4	14	8	6	7	87	0.000127967
CCTF	22	20	13	2	8	8	17	3	13	6	112	0.000164739
CCTG	10	13	8	2	3	5	11	5	8	7	72	0.000105904
CCTH	12	21	16	7	11	13	16	6	10	6	118	0.000173564
CCTI	23	16	7	4	10	4	19	6	9	6	104	0.000152972
CCTK	15	18	10	1	5	6	10	5	6	5	81	0.000119142
CCTL	23	13	10	5	7	4	15	8	4	9	98	0.000144147
CCTM	22	22	12	0	9	6	22	8	8	8	117	0.000172093
CCTN	8	13	9	1	6	4	18	2	4	1	66	9.70784e-05
CCTP	29	32	18	2	9	9	23	8	13	20	163	0.000239754
CCTQ	34	30	31	7	16	11	21	9	23	14	196	0.000288293
CCTR	16	19	16	6	3	11	13	11	4	8	107	0.000157385
CCTS	18	20	11	4	5	4	11	5	11	8	97	0.000142676
CCTT	23	17	15	8	9	16	13	5	17	13	136	0.00020004
CCTV	23	27	14	5	14	14	24	9	13	10	153	0.000225045
CCTW	10	14	10	0	9	6	5	6	10	5	75	0.000110316
CCTY	12	26	15	6	11	13	25	8	12	11	139	0.000204453
CCVA	19	14	15	2	5	8	10	14	13	11	111	0.000163268
CCVC	26	14	13	10	12	12	18	7	16	14	142	0.000208866
CCVD	14	19	13	2	6	17	9	9	17	8	114	0.000167681
CCVE	14	21	10	1	14	7	8	4	11	6	96	0.000141205
CCVF	13	22	15	4	5	12	17	3	11	12	114	0.000167681
CCVG	13	13	11	4	5	5	13	3	9	5	81	0.000119142
CCVH	23	11	10	2	4	17	34	7	12	15	135	0.000198569
CCVI	13	22	5	1	8	15	13	12	11	12	112	0.000164739
CCVK	10	21	7	2	4	13	10	6	8	11	92	0.000135321
CCVL	13	15	12	2	5	5	12	9	7	6	86	0.000126496
CCVM	13	14	15	10	12	13	22	3	10	11	123	0.000180919
CCVN	9	11	6	0	8	8	11	6	10	2	71	0.000104433
CCVP	20	29	22	4	10	7	15	7	21	9	144	0.000211807
CCVQ	46	26	19	8	14	14	23	7	13	12	182	0.000267701
CCVR	15	26	11	1	2	8	10	6	10	6	95	0.000139734
CCVS	27	24	8	6	9	6	25	4	15	4	128	0.000188273
CCVT	21	12	22	2	10	9	18	9	12	6	121	0.000177977
CCVV	29	22	31	5	10	10	27	5	14	11	164	0.000241225
CCVW	14	17	19	3	5	11	14	9	8	6	106	0.000155914
CCVY	34	19	22	5	7	12	21	15	14	22	171	0.000251521
CCWA	19	13	11	2	3	7	18	4	5	5	87	0.000127967
CCWC	16	9	8	5	5	3	9	2	6	5	68	0.00010002
CCWD	8	17	8	4	12	8	5	7	13	6	88	0.000129438
CCWE	15	18	12	3	4	1	19	7	7	8	94	0.000138263
CCWF	15	12	6	1	3	3	10	5	10	6	71	0.000104433
CCWG	7	16	7	0	3	4	10	3	7	4	61	8.9724e-05
CCWH	8	7	10	2	2	1	7	4	4	3	48	7.06025e-05
CCWI	7	8	3	0	2	12	3	4	2	10	51	7.50151e-05
CCWK	9	14	5	4	6	1	3	5	10	7	64	9.41366e-05
CCWL	25	17	16	1	7	9	14	3	15	9	116	0.000170623
CCWM	13	24	14	1	9	12	16	3	16	9	117	0.000172093
CCWN	10	6	2	3	2	0	10	3	3	5	44	6.47189e-05
CCWP	12	17	10	7	1	9	15	6	9	11	97	0.000142676
CCWQ	17	16	8	1	8	11	8	5	7	5	86	0.000126496
CCWR	6	9	9	3	5	5	9	8	4	5	63	9.26657e-05
CCWS	12	15	6	2	3	6	14	7	3	8	76	0.000111787
CCWT	15	18	10	0	2	9	15	2	4	3	78	0.000114729
CCWV	14	25	18	1	8	11	18	9	8	6	118	0.000173564
CCWW	6	9	6	0	0	2	2	2	5	3	35	5.1481e-05
CCWY	13	17	10	1	6	12	12	10	9	6	96	0.000141205
CCYA	15	15	14	2	5	7	7	4	7	6	82	0.000120613
CCYC	18	10	14	0	9	19	10	4	9	8	101	0.000148559
CCYD	14	14	4	0	3	8	12	1	10	5	71	0.000104433
CCYE	9	16	9	5	2	2	8	4	10	2	67	9.85493e-05
CCYF	23	19	10	0	5	12	8	9	9	5	100	0.000147088
CCYG	9	11	5	3	7	7	10	3	11	2	68	0.00010002
CCYH	8	14	8	6	3	7	10	3	8	5	72	0.000105904
CCYI	26	21	14	1	8	13	24	9	11	4	131	0.000192686
CCYK	11	14	16	1	2	6	10	4	1	7	72	0.000105904
CCYL	14	14	12	5	7	9	5	4	7	5	82	0.000120613
CCYM	18	15	23	4	9	11	20	8	14	14	136	0.00020004
CCYN	11	4	11	2	3	2	5	1	3	5	47	6.91316e-05
CCYP	6	29	11	3	10	8	18	5	7	3	100	0.000147088
CCYQ	11	20	18	9	9	8	17	9	9	8	118	0.000173564
CCYR	24	13	12	4	5	2	16	5	8	9	98	0.000144147
CCYS	15	18	7	1	9	4	17	1	10	3	85	0.000125025
CCYT	16	29	10	2	12	9	28	11	15	10	142	0.000208866
CCYV	16	24	19	2	7	9	18	7	13	9	124	0.00018239
CCYW	14	26	16	3	12	6	5	7	11	4	104	0.000152972
CCYY	19	29	22	3	3	11	22	7	11	4	131	0.000192686
CDAA	9	9	14	0	3	1	4	5	1	6	52	7.6486e-05
CDAC	10	8	5	2	7	5	10	6	9	3	65	9.56075e-05
CDAD	6	12	7	1	0	3	1	1	9	5	45	6.61898e-05
CDAE	10	8	6	1	4	4	9	4	7	2	55	8.08987e-05
CDAF	13	13	12	1	4	8	7	8	11	9	86	0.000126496
CDAG	2	10	3	4	2	5	0	3	5	0	34	5.00101e-05
CDAH	14	11	16	0	7	10	9	6	5	4	82	0.000120613
CDAI	20	20	11	5	12	5	13	3	9	10	108	0.000158856
CDAK	11	4	6	0	11	7	10	6	11	9	75	0.000110316
CDAL	10	9	3	1	2	3	9	8	6	5	56	8.23695e-05
CDAM	20	16	4	3	4	6	3	3	5	2	66	9.70784e-05
CDAN	18	10	8	2	1	9	11	6	6	4	75	0.000110316
CDAP	17	11	6	3	4	4	12	1	17	4	79	0.0001162
CDAQ	25	15	13	4	6	11	11	6	10	7	108	0.000158856
CDAR	11	14	5	1	6	0	3	6	13	1	60	8.82531e-05
CDAS	13	16	8	2	5	9	12	5	8	3	81	0.000119142
CDAT	18	12	12	3	4	3	12	9	9	4	86	0.000126496
CDAV	19	11	19	3	6	1	12	4	12	11	98	0.000144147
CDAW	8	18	15	2	11	3	9	7	4	6	83	0.000122083
CDAY	12	19	5	1	5	7	7	3	11	5	75	0.000110316
CDCA	21	7	6	3	5	3	9	2	4	5	65	9.56075e-05
CDCC	13	26	12	3	5	13	15	5	12	10	114	0.000167681
CDCD	13	7	8	3	7	8	11	6	6	4	73	0.000107375
CDCE	19	6	9	1	5	4	12	2	3	7	68	0.00010002
CDCF	15	14	7	4	6	4	8	6	11	3	78	0.000114729
CDCG	13	13	17	4	5	4	12	5	4	3	80	0.000117671
CDCH	10	9	10	2	8	4	6	4	9	4	66	9.70784e-05
CDCI	11	20	11	3	10	8	15	8	13	9	108	0.000158856
CDCK	18	10	12	2	4	10	21	3	10	8	98	0.000144147
CDCL	9	4	13	0	4	9	5	6	5	6	61	8.9724e-05
CDCM	16	20	11	4	7	2	17	5	10	11	103	0.000151501
CDCN	10	18	8	1	13	3	11	6	11	5	86	0.000126496
CDCP	18	12	12	1	3	4	12	6	10	10	88	0.000129438
CDCQ	16	25	11	1	4	7	16	3	10	8	101	0.000148559
CDCR	17	27	6	0	9	4	12	7	4	9	95	0.000139734
CDCS	9	12	12	4	2	6	8	3	8	4	68	0.00010002
CDCT	25	12	8	2	8	14	19	6	17	7	118	0.000173564
CDCV	24	9	13	2	3	4	17	4	8	7	91	0.00013385
CDCW	12	18	4	5	6	2	10	5	5	3	70	0.000102962
CDCY	10	14	15	2	3	3	20	9	8	6	90	0.00013238
CDDA	10	17	12	2	6	9	8	5	11	8	88	0.000129438
CDDC	10	18	18	2	6	4	20	8	9	8	103	0.000151501
CDDD	13	12	7	1	5	5	7	4	13	2	69	0.000101491
CDDE	12	1	5	2	9	16	10	7	6	6	74	0.000108845
CDDF	7	12	15	5	2	6	10	9	8	9	83	0.000122083
CDDG	5	4	8	1	4	4	4	5	4	5	44	6.47189e-05
CDDH	11	16	7	1	5	3	8	8	6	2	67	9.85493e-05
CDDI	12	21	9	0	2	12	11	10	13	3	93	0.000136792
CDDK	11	14	7	4	4	6	11	3	7	3	70	0.000102962
CDDL	6	11	5	3	6	5	8	6	5	1	56	8.23695e-05
CDDM	3	15	10	2	4	4	6	8	9	5	66	9.70784e-05
CDDN	7	14	2	1	4	3	2	7	2	4	46	6.76607e-05
CDDP	9	22	5	2	3	5	16	4	8	6	80	0.000117671
CDDQ	22	19	18	1	9	9	11	5	10	6	110	0.000161797
CDDR	11	11	11	1	4	7	5	3	9	3	65	9.56075e-05
CDDS	13	9	11	1	2	5	10	3	8	6	68	0.00010002
CDDT	10	15	7	2	6	6	15	7	5	5	78	0.000114729
CDDV	17	25	7	0	8	6	8	5	15	9	100	0.000147088
CDDW	9	8	8	1	9	7	4	3	6	4	59	8.67822e-05
CDDY	12	16	17	2	7	13	7	2	8	6	90	0.00013238
CDEA	12	11	8	1	4	3	5	8	1	3	56	8.23695e-05
CDEC	10	5	5	2	11	4	7	8	8	1	61	8.9724e-05
CDED	8	11	7	4	1	4	6	4	2	3	50	7.35442e-05
CDEE	8	11	5	5	2	0	11	2	5	4	53	7.79569e-05
CDEF	16	19	7	0	2	13	10	5	5	11	88	0.000129438
CDEG	10	10	3	2	5	4	6	6	2	7	55	8.08987e-05
CDEH	4	8	6	2	4	2	18	9	5	5	63	9.26657e-05
CDEI	4	10	7	4	6	5	21	5	6	4	72	0.000105904
CDEK	2	3	4	1	3	1	3	3	4	0	24	3.53012e-05
CDEL	7	12	11	5	4	10	5	6	9	0	69	0.000101491
CDEM	9	12	4	1	6	2	6	5	6	4	55	8.08987e-05
CDEN	4	9	8	3	6	5	9	3	4	3	54	7.94278e-05
CDEP	18	13	12	1	10	9	15	6	14	3	101	0.000148559
CDEQ	21	11	11	3	10	8	12	9	9	6	100	0.000147088
CDER	18	15	6	4	2	3	10	7	2	2	69	0.000101491
CDES	9	11	10	0	7	10	15	9	9	4	84	0.000123554
CDET	11	6	9	2	6	5	5	6	2	8	60	8.82531e-05
CDEV	13	16	12	0	7	12	13	9	8	8	98	0.000144147
CDEW	13	9	9	1	7	2	2	2	3	2	50	7.35442e-05
CDEY	8	14	4	1	7	0	8	5	7	3	57	8.38404e-05
CDFA	6	7	6	0	3	2	7	4	2	5	42	6.17772e-05
CDFC	16	17	16	4	5	5	13	8	11	4	99	0.000145618
CDFD	11	16	10	3	8	4	9	3	10	7	81	0.000119142
CDFE	3	5	2	0	4	1	8	0	5	4	32	4.70683e-05
CDFF	9	15	11	4	6	4	9	4	7	4	73	0.000107375
CDFG	6	7	9	2	4	1	5	5	5	2	46	6.76607e-05
CDFH	13	9	8	1	2	5	10	2	7	4	61	8.9724e-05
CDFI	15	16	12	1	5	6	16	7	8	10	96	0.000141205
CDFK	18	14	8	8	5	13	12	8	9	5	100	0.000147088
CDFL	7	11	6	3	10	5	8	7	4	5	66	9.70784e-05
CDFM	20	8	14	2	5	6	8	4	11	10	88	0.000129438
CDFN	6	8	5	1	4	4	2	2	3	4	39	5.73645e-05
CDFP	12	17	4	1	9	2	6	7	7	4	69	0.000101491
CDFQ	11	26	14	3	13	2	17	3	11	7	107	0.000157385
CDFR	11	16	13	3	4	7	8	2	6	2	72	0.000105904
CDFS	11	13	7	3	2	5	13	2	2	3	61	8.9724e-05
CDFT	9	22	8	3	4	10	13	10	9	12	100	0.000147088
CDFV	22	13	15	1	10	10	7	5	6	2	91	0.00013385
CDFW	5	11	10	4	2	10	4	1	4	4	55	8.08987e-05
CDFY	15	13	10	1	6	8	12	4	13	3	85	0.000125025
CDGA	9	6	4	1	3	5	3	2	1	6	40	5.88354e-05
CDGC	11	13	11	2	4	7	11	2	7	3	71	0.000104433
CDGD	6	3	6	3	2	6	4	1	3	3	37	5.44227e-05
CDGE	5	4	7	4	6	6	5	3	8	7	55	8.08987e-05
CDGF	12	16	5	0	6	9	3	1	7	1	60	8.82531e-05
CDGG	6	12	4	2	2	4	8	3	5	4	50	7.35442e-05
CDGH	17	11	11	1	6	6	4	3	5	1	65	9.56075e-05
CDGI	13	7	11	0	8	4	13	3	7	9	75	0.000110316
CDGK	9	15	2	3	4	2	6	4	14	4	63	9.26657e-05
CDGL	9	6	11	0	3	5	6	1	6	3	50	7.35442e-05
CDGM	11	16	14	2	6	4	11	4	5	5	78	0.000114729
CDGN	5	12	4	3	1	1	10	4	3	2	45	6.61898e-05
CDGP	8	10	7	3	8	3	12	3	1	5	60	8.82531e-05
CDGQ	20	18	24	1	8	7	13	4	11	5	111	0.000163268
CDGR	8	10	5	1	2	6	13	7	6	4	62	9.11948e-05
CDGS	7	6	8	1	3	5	13	4	6	5	58	8.53113e-05
CDGT	20	10	6	0	4	5	5	0	4	5	59	8.67822e-05
CDGV	18	12	8	7	4	6	6	4	3	15	83	0.000122083
CDGW	8	8	4	0	1	1	10	2	3	0	37	5.44227e-05
CDGY	8	11	10	2	3	2	9	4	9	8	66	9.70784e-05
CDHA	11	18	6	0	1	10	8	0	9	2	65	9.56075e-05
CDHC	17	15	8	2	5	8	13	4	6	3	81	0.000119142
CDHD	10	9	8	1	3	3	7	3	7	6	57	8.38404e-05
CDHE	8	6	3	2	2	4	6	3	3	1	38	5.58936e-05
CDHF	9	16	11	5	2	6	10	6	5	5	75	0.000110316
CDHG	19	7	5	2	0	3	2	3	0	2	43	6.3248e-05
CDHH	9	5	5	3	1	7	10	5	7	5	57	8.38404e-05
CDHI	9	13	5	1	6	3	7	1	6	7	58	8.53113e-05
CDHK	12	9	6	3	3	6	11	7	4	8	69	0.000101491
CDHL	16	10	9	4	4	14	11	2	3	12	85	0.000125025
CDHM	24	21	12	3	4	4	17	6	8	4	103	0.000151501
CDHN	6	2	10	2	1	4	5	0	2	1	33	4.85392e-05
CDHP	20	21	13	5	10	4	8	3	9	5	98	0.000144147
CDHQ	15	9	15	5	9	8	13	6	5	6	91	0.00013385
CDHR	23	15	12	0	7	7	11	6	7	5	93	0.000136792
CDHS	3	19	17	2	4	7	12	3	7	5	79	0.0001162
CDHT	10	19	11	1	6	4	11	7	8	7	84	0.000123554
CDHV	20	10	17	5	3	6	8	6	3	8	86	0.000126496
CDHW	6	17	5	2	4	8	10	2	4	1	59	8.67822e-05
CDHY	13	22	8	0	10	3	17	3	5	3	84	0.000123554
CDIA	8	12	9	3	4	7	5	8	8	7	71	0.000104433
CDIC	12	27	17	4	5	10	15	6	16	10	122	0.000179448
CDID	11	16	17	2	7	7	11	5	12	6	94	0.000138263
CDIE	12	8	16	3	6	6	17	3	5	3	79	0.0001162
CDIF	10	21	15	3	2	12	16	8	7	6	100	0.000147088
CDIG	5	8	7	1	4	3	6	6	7	5	52	7.6486e-05
CDIH	6	11	5	2	6	2	8	5	7	8	60	8.82531e-05
CDII	10	13	7	2	9	7	11	5	11	7	82	0.000120613
CDIK	7	15	9	1	3	2	8	7	3	5	60	8.82531e-05
CDIL	10	13	6	1	6	0	12	3	4	7	62	9.11948e-05
CDIM	10	17	9	2	12	8	7	5	12	3	85	0.000125025
CDIN	10	9	4	3	4	3	8	6	3	5	55	8.08987e-05
CDIP	22	14	17	1	4	13	8	10	12	8	109	0.000160326
CDIQ	17	13	15	6	10	14	18	5	10	6	114	0.000167681
CDIR	20	9	5	4	9	1	13	2	11	2	76	0.000111787
CDIS	12	13	10	4	2	8	8	3	5	6	71	0.000104433
CDIT	17	21	19	4	5	8	11	8	10	5	108	0.000158856
CDIV	15	13	17	3	9	12	15	10	10	4	108	0.000158856
CDIW	11	13	10	6	8	6	10	5	9	7	85	0.000125025
CDIY	13	16	11	3	12	8	14	7	11	9	104	0.000152972
CDKA	15	8	8	1	4	6	12	7	8	5	74	0.000108845
CDKC	14	12	10	0	4	3	9	6	9	6	73	0.000107375
CDKD	15	7	5	3	1	3	6	7	11	5	63	9.26657e-05
CDKE	5	13	3	4	6	4	9	6	7	0	57	8.38404e-05
CDKF	8	10	16	1	2	5	10	5	7	2	66	9.70784e-05
CDKG	6	12	3	1	6	2	6	2	4	1	43	6.3248e-05
CDKH	7	7	9	2	3	5	5	6	8	12	64	9.41366e-05
CDKI	7	8	6	2	0	8	8	3	4	4	50	7.35442e-05
CDKK	6	8	10	2	2	7	5	8	6	7	61	8.9724e-05
CDKL	14	9	10	3	3	8	8	3	5	5	68	0.00010002
CDKM	13	10	5	0	3	6	6	3	10	3	59	8.67822e-05
CDKN	11	13	6	4	2	5	8	3	5	1	58	8.53113e-05
CDKP	8	9	5	1	8	8	4	3	13	5	64	9.41366e-05
CDKQ	14	12	6	3	1	9	7	5	8	3	68	0.00010002
CDKR	6	10	8	4	3	5	8	3	4	3	54	7.94278e-05
CDKS	20	7	13	2	4	8	6	3	6	14	83	0.000122083
CDKT	7	13	7	2	5	2	16	8	5	7	72	0.000105904
CDKV	17	8	7	4	7	9	6	3	3	5	69	0.000101491
CDKW	13	10	9	1	3	8	7	1	3	2	57	8.38404e-05
CDKY	9	11	11	1	2	5	6	2	3	3	53	7.79569e-05
CDLA	9	11	10	5	6	5	16	5	7	7	81	0.000119142
CDLC	21	11	10	5	3	6	11	3	8	3	81	0.000119142
CDLD	9	11	4	2	3	3	14	2	3	3	54	7.94278e-05
CDLE	19	7	13	2	9	6	14	6	7	3	86	0.000126496
CDLF	6	12	9	0	6	4	8	5	11	3	64	9.41366e-05
CDLG	8	16	4	1	2	0	6	7	3	2	49	7.20733e-05
CDLH	11	14	9	0	1	4	12	10	10	9	80	0.000117671
CDLI	11	8	9	1	0	3	7	4	3	4	50	7.35442e-05
CDLK	7	14	9	1	2	3	9	2	0	7	54	7.94278e-05
CDLL	12	20	11	1	6	8	18	6	8	4	94	0.000138263
CDLM	14	9	10	2	1	6	14	6	13	7	82	0.000120613
CDLN	9	10	8	1	5	5	6	3	8	3	58	8.53113e-05
CDLP	15	9	16	6	4	4	10	3	7	5	79	0.0001162
CDLQ	17	16	19	4	6	8	17	4	11	5	107	0.000157385
CDLR	10	17	4	3	4	5	11	16	10	4	84	0.000123554
CDLS	22	27	14	0	7	4	14	7	3	7	105	0.000154443
CDLT	11	19	11	0	6	8	10	2	22	5	94	0.000138263
CDLV	12	18	11	4	6	5	11	4	8	7	86	0.000126496
CDLW	11	10	8	3	4	3	11	3	4	1	58	8.53113e-05
CDLY	10	9	8	2	5	8	8	0	13	6	69	0.000101491
CDMA	17	24	4	1	4	2	12	3	6	1	74	0.000108845
CDMC	20	16	19	0	7	6	14	4	14	7	107	0.000157385
CDMD	12	17	15	3	2	8	13	3	13	4	90	0.00013238
CDME	11	9	11	0	5	4	8	4	10	9	71	0.000104433
CDMF	13	18	10	2	6	8	12	5	8	9	91	0.00013385
CDMG	10	16	8	1	4	6	13	8	2	11	79	0.0001162
CDMH	15	9	8	4	4	4	19	4	11	10	88	0.000129438
CDMI	12	18	7	4	8	5	7	3	6	4	74	0.000108845
CDMK	11	7	10	1	3	5	6	3	7	1	54	7.94278e-05
CDML	9	16	6	4	2	9	4	7	5	8	70	0.000102962
CDMM	13	10	7	5	10	6	11	12	17	12	103	0.000151501
CDMN	16	6	6	3	1	4	12	5	3	5	61	8.9724e-05
CDMP	17	23	19	3	6	8	20	3	15	7	121	0.000177977
CDMQ	21	36	19	2	8	11	20	17	12	8	154	0.000226516
CDMR	21	17	15	1	8	13	12	9	10	14	120	0.000176506
CDMS	13	14	13	1	8	7	13	8	16	9	102	0.00015003
CDMT	13	24	14	1	6	4	17	7	7	6	99	0.000145618
CDMV	33	39	20	5	6	10	27	16	8	5	169	0.000248579
CDMW	8	12	11	1	2	4	15	5	16	5	79	0.0001162
CDMY	19	21	6	2	7	10	19	12	9	7	112	0.000164739
CDNA	12	12	3	1	4	2	10	6	6	5	61	8.9724e-05
CDNC	9	7	7	1	1	5	8	3	5	3	49	7.20733e-05
CDND	4	9	6	2	6	3	15	2	5	6	58	8.53113e-05
CDNE	5	10	2	1	0	1	1	1	6	4	31	4.55974e-05
CDNF	13	6	4	1	4	2	5	2	1	6	44	6.47189e-05
CDNG	4	10	6	3	5	2	6	3	2	3	44	6.47189e-05
CDNH	6	12	3	2	2	0	4	3	1	0	33	4.85392e-05
CDNI	8	13	6	0	6	5	10	4	11	8	71	0.000104433
CDNK	8	10	4	0	2	7	8	4	10	1	54	7.94278e-05
CDNL	15	12	5	3	5	4	11	4	4	4	67	9.85493e-05
CDNM	14	12	6	0	2	9	16	4	7	2	72	0.000105904
CDNN	7	4	6	3	2	3	12	3	4	3	47	6.91316e-05
CDNP	7	22	5	3	6	10	15	7	7	9	91	0.00013385
CDNQ	11	11	5	0	6	7	9	5	6	7	67	9.85493e-05
CDNR	2	9	9	4	1	5	1	2	2	0	35	5.1481e-05
CDNS	9	14	6	0	5	4	9	10	3	5	65	9.56075e-05
CDNT	4	15	3	0	5	3	11	6	6	2	55	8.08987e-05
CDNV	9	21	8	0	2	1	11	6	5	7	70	0.000102962
CDNW	9	5	5	0	1	4	2	2	1	7	36	5.29518e-05
CDNY	8	3	5	1	3	6	3	5	4	4	42	6.17772e-05
CDPA	12	22	10	3	5	7	4	5	6	2	76	0.000111787
CDPC	12	6	12	0	5	4	10	8	7	2	66	9.70784e-05
CDPD	21	17	12	5	2	8	19	4	8	6	102	0.00015003
CDPE	12	17	9	5	9	1	9	9	14	3	88	0.000129438
CDPF	13	15	10	0	2	4	12	4	7	4	71	0.000104433
CDPG	5	9	9	5	7	6	13	2	7	11	74	0.000108845
CDPH	19	22	10	3	4	4	13	2	15	5	97	0.000142676
CDPI	17	17	12	0	3	1	3	2	5	6	66	9.70784e-05
CDPK	9	15	9	1	7	2	12	3	5	2	65	9.56075e-05
CDPL	10	7	16	1	2	13	7	6	9	15	86	0.000126496
CDPM	17	21	15	1	5	7	13	10	6	7	102	0.00015003
CDPN	11	14	5	0	7	7	10	2	2	1	59	8.67822e-05
CDPP	13	18	5	6	6	8	10	8	6	8	88	0.000129438
CDPQ	29	26	12	9	10	19	12	11	14	10	152	0.000223574
CDPR	16	12	15	2	8	6	16	12	10	6	103	0.000151501
CDPS	18	15	12	4	9	3	15	6	6	1	89	0.000130909
CDPT	12	11	6	6	7	8	5	10	5	16	86	0.000126496
CDPV	16	19	17	2	8	12	21	7	14	9	125	0.000183861
CDPW	13	13	9	1	2	13	12	3	7	5	78	0.000114729
CDPY	10	19	11	2	11	6	15	4	6	5	89	0.000130909
CDQA	26	21	14	4	4	15	24	10	9	10	137	0.000201511
CDQC	27	25	15	2	10	7	12	10	11	11	130	0.000191215
CDQD	17	19	10	2	2	7	15	8	12	8	100	0.000147088
CDQE	23	28	18	2	5	6	21	12	11	6	132	0.000194157
CDQF	11	16	13	5	7	4	17	5	7	6	91	0.00013385
CDQG	11	21	9	6	5	9	9	3	7	12	92	0.000135321
CDQH	19	14	15	2	7	15	6	8	15	4	105	0.000154443
CDQI	18	21	13	5	11	10	18	9	15	9	129	0.000189744
CDQK	15	13	5	3	5	7	6	3	5	3	65	9.56075e-05
CDQL	17	18	14	1	11	11	10	13	8	6	109	0.000160326
CDQM	25	15	12	3	9	8	25	10	12	7	126	0.000185331
CDQN	10	6	5	0	5	2	7	4	2	2	43	6.3248e-05
CDQP	15	25	14	4	14	10	27	14	20	10	153	0.000225045
CDQQ	37	40	15	3	17	25	25	14	19	16	211	0.000310357
CDQR	30	24	12	5	11	7	13	11	11	7	131	0.000192686
CDQS	23	19	22	1	10	7	17	9	10	2	120	0.000176506
CDQT	24	15	10	0	5	4	15	3	6	5	87	0.000127967
CDQV	13	23	15	6	14	12	13	14	19	9	138	0.000202982
CDQW	18	19	6	2	8	6	17	9	6	6	97	0.000142676
CDQY	23	22	17	3	6	6	19	13	6	10	125	0.000183861
CDRA	12	13	15	2	5	4	11	7	7	2	78	0.000114729
CDRC	7	16	15	0	4	10	7	9	12	9	89	0.000130909
CDRD	11	20	10	1	5	6	5	4	6	6	74	0.000108845
CDRE	16	13	13	6	6	13	20	9	13	3	112	0.000164739
CDRF	6	14	20	5	8	2	11	2	5	4	77	0.000113258
CDRG	12	10	3	0	2	5	8	1	5	1	47	6.91316e-05
CDRH	9	8	10	1	2	5	15	2	5	4	61	8.9724e-05
CDRI	12	3	10	3	6	3	16	3	9	4	69	0.000101491
CDRK	7	6	4	2	3	1	8	4	5	2	42	6.17772e-05
CDRL	7	19	6	2	9	5	6	5	4	12	75	0.000110316
CDRM	15	23	8	5	9	11	14	6	14	9	114	0.000167681
CDRN	8	12	7	4	1	1	7	4	9	4	57	8.38404e-05
CDRP	13	20	11	5	3	8	11	5	9	14	99	0.000145618
CDRQ	12	11	7	3	9	8	12	11	9	0	82	0.000120613
CDRR	16	11	9	1	5	4	15	5	10	7	83	0.000122083
CDRS	6	15	4	3	3	9	14	4	5	3	66	9.70784e-05
CDRT	9	16	15	4	5	4	19	3	11	8	94	0.000138263
CDRV	17	22	16	4	11	8	21	5	11	10	125	0.000183861
CDRW	6	18	6	4	8	4	10	10	6	1	73	0.000107375
CDRY	13	17	6	1	5	5	16	4	9	8	84	0.000123554
CDSA	5	15	3	0	3	3	10	4	11	4	58	8.53113e-05
CDSC	10	10	6	2	10	8	9	4	15	7	81	0.000119142
CDSD	11	11	11	3	7	8	10	7	4	5	77	0.000113258
CDSE	13	13	16	1	4	5	8	6	6	4	76	0.000111787
CDSF	22	14	10	4	8	6	12	0	8	7	91	0.00013385
CDSG	3	2	8	3	4	1	11	2	6	6	46	6.76607e-05
CDSH	18	15	11	2	6	8	14	3	6	7	90	0.00013238
CDSI	7	14	7	3	5	5	12	7	6	9	75	0.000110316
CDSK	7	8	12	1	5	8	7	5	1	4	58	8.53113e-05
CDSL	11	8	5	1	5	4	7	2	5	9	57	8.38404e-05
CDSM	25	18	9	8	5	10	14	6	15	1	111	0.000163268
CDSN	8	6	12	2	2	3	8	1	5	7	54	7.94278e-05
CDSP	7	8	7	1	14	4	15	4	12	7	79	0.0001162
CDSQ	25	19	6	1	5	4	11	3	9	7	90	0.00013238
CDSR	11	12	14	0	7	9	8	6	10	8	85	0.000125025
CDSS	17	11	8	1	4	11	12	6	7	5	82	0.000120613
CDST	18	17	14	0	5	6	10	3	6	12	91	0.00013385
CDSV	14	9	8	4	7	7	18	4	10	6	87	0.000127967
CDSW	13	9	12	0	5	6	12	2	5	7	71	0.000104433
CDSY	10	11	6	3	3	5	13	4	3	4	62	9.11948e-05
CDTA	13	15	12	4	4	5	17	1	10	8	89	0.000130909
CDTC	11	18	8	3	7	4	19	2	9	3	84	0.000123554
CDTD	12	18	13	2	5	11	15	5	12	14	107	0.000157385
CDTE	6	16	4	2	3	3	5	5	10	4	58	8.53113e-05
CDTF	12	7	7	6	1	1	6	1	7	8	56	8.23695e-05
CDTG	12	18	13	2	7	6	8	7	5	5	83	0.000122083
CDTH	19	25	8	2	9	8	10	5	13	10	109	0.000160326
CDTI	23	16	5	4	5	4	14	8	10	11	100	0.000147088
CDTK	6	15	7	3	5	7	14	1	3	5	66	9.70784e-05
CDTL	7	12	5	4	10	3	14	4	9	5	73	0.000107375
CDTM	16	19	8	3	6	10	19	10	19	10	120	0.000176506
CDTN	8	13	8	1	0	5	9	2	2	7	55	8.08987e-05
CDTP	12	14	19	2	7	9	5	4	10	7	89	0.000130909
CDTQ	24	30	14	4	11	7	20	8	13	9	140	0.000205924
CDTR	15	12	14	5	2	5	6	1	12	11	83	0.000122083
CDTS	17	28	11	1	5	11	16	5	1	7	102	0.00015003
CDTT	18	19	16	3	7	10	21	7	14	9	124	0.00018239
CDTV	18	12	13	4	14	5	10	5	14	5	100	0.000147088
CDTW	14	13	5	2	7	4	19	3	16	2	85	0.000125025
CDTY	21	17	15	1	10	7	8	8	16	8	111	0.000163268
CDVA	21	22	11	0	10	7	12	9	8	5	105	0.000154443
CDVC	16	18	3	2	8	6	11	4	4	10	82	0.000120613
CDVD	12	11	12	0	8	7	18	5	3	5	81	0.000119142
CDVE	10	16	8	2	5	12	12	4	13	9	91	0.00013385
CDVF	15	22	7	2	16	10	22	19	12	7	132	0.000194157
CDVG	12	14	11	3	6	13	10	2	6	4	81	0.000119142
CDVH	18	14	24	3	6	9	35	6	4	4	123	0.000180919
CDVI	29	25	11	3	8	7	9	10	13	17	132	0.000194157
CDVK	19	16	11	4	7	9	3	4	13	9	95	0.000139734
CDVL	9	18	18	3	5	3	10	3	11	4	84	0.000123554
CDVM	23	15	13	3	6	14	21	6	6	6	113	0.00016621
CDVN	7	21	11	4	9	6	13	9	12	4	96	0.000141205
CDVP	18	21	18	5	9	9	18	12	19	13	142	0.000208866
CDVQ	24	11	16	2	8	7	18	12	16	11	125	0.000183861
CDVR	24	11	12	0	8	9	14	9	10	5	102	0.00015003
CDVS	17	21	17	2	11	3	14	6	9	8	108	0.000158856
CDVT	20	12	10	2	2	11	12	4	10	7	90	0.00013238
CDVV	22	20	11	2	10	8	17	10	7	14	121	0.000177977
CDVW	21	19	10	4	5	8	18	7	13	13	118	0.000173564
CDVY	24	28	16	7	7	17	17	7	12	11	146	0.000214749
CDWA	9	10	8	1	4	13	5	0	4	0	54	7.94278e-05
CDWC	14	12	11	0	11	5	10	5	9	4	81	0.000119142
CDWD	13	14	10	3	6	5	10	5	7	8	81	0.000119142
CDWE	13	10	4	1	3	10	9	6	2	4	62	9.11948e-05
CDWF	6	12	4	2	1	3	10	5	8	3	54	7.94278e-05
CDWG	12	4	4	1	1	4	12	1	5	10	54	7.94278e-05
CDWH	4	14	12	0	8	5	10	3	6	3	65	9.56075e-05
CDWI	12	11	11	1	6	5	8	3	2	0	59	8.67822e-05
CDWK	8	6	15	0	8	3	9	1	3	2	55	8.08987e-05
CDWL	16	6	4	3	9	6	9	7	8	9	77	0.000113258
CDWM	15	17	13	0	7	2	8	6	7	12	87	0.000127967
CDWN	9	11	7	0	3	0	6	6	6	2	50	7.35442e-05
CDWP	24	17	20	3	6	11	10	14	11	9	125	0.000183861
CDWQ	11	18	18	4	10	4	15	5	6	5	96	0.000141205
CDWR	12	6	6	4	0	8	11	4	4	5	60	8.82531e-05
CDWS	16	8	6	4	5	2	11	9	14	5	80	0.000117671
CDWT	10	6	7	1	6	7	8	1	9	5	60	8.82531e-05
CDWV	19	19	13	3	8	7	13	9	7	8	106	0.000155914
CDWW	5	11	9	3	5	3	4	4	7	4	55	8.08987e-05
CDWY	11	14	11	0	3	2	15	4	4	4	68	0.00010002
CDYA	13	17	4	1	6	3	6	4	8	4	66	9.70784e-05
CDYC	13	22	10	1	5	9	10	6	8	9	93	0.000136792
CDYD	8	11	17	1	5	5	3	4	5	6	65	9.56075e-05
CDYE	12	11	10	2	8	2	9	7	10	6	77	0.000113258
CDYF	5	15	16	1	4	8	10	2	10	9	80	0.000117671
CDYG	6	15	9	0	6	5	9	0	5	4	59	8.67822e-05
CDYH	8	10	4	4	4	4	17	4	9	3	67	9.85493e-05
CDYI	16	13	17	3	6	12	10	6	10	10	103	0.000151501
CDYK	13	11	9	1	7	10	5	4	8	5	73	0.000107375
CDYL	7	13	7	3	6	4	4	5	7	3	59	8.67822e-05
CDYM	16	20	14	3	6	4	14	7	6	15	105	0.000154443
CDYN	5	6	4	0	4	5	8	3	5	2	42	6.17772e-05
CDYP	11	12	5	2	7	11	7	5	12	2	74	0.000108845
CDYQ	26	18	19	2	9	15	9	14	10	10	132	0.000194157
CDYR	13	9	6	1	7	7	11	4	9	7	74	0.000108845
CDYS	17	19	12	4	5	8	12	9	7	11	104	0.000152972
CDYT	9	15	11	4	11	15	7	10	11	6	99	0.000145618
CDYV	22	20	5	2	8	3	5	1	13	5	84	0.000123554
CDYW	9	5	9	0	3	2	8	1	6	4	47	6.91316e-05
CDYY	14	20	14	2	8	5	16	7	5	7	98	0.000144147
CEAA	11	16	2	1	6	4	2	4	4	2	52	7.6486e-05
CEAC	8	14	9	1	5	4	7	4	6	8	66	9.70784e-05
CEAD	9	5	5	2	9	8	1	2	3	5	49	7.20733e-05
CEAE	8	12	3	1	3	7	5	6	7	4	56	8.23695e-05
CEAF	13	6	10	1	6	5	7	3	4	10	65	9.56075e-05
CEAG	12	14	7	1	2	0	6	0	5	5	52	7.6486e-05
CEAH	7	14	7	0	2	4	7	1	10	3	55	8.08987e-05
CEAI	8	9	6	2	1	7	8	2	8	5	56	8.23695e-05
CEAK	9	7	10	1	10	5	11	6	7	3	69	0.000101491
CEAL	8	8	8	1	3	7	4	0	3	7	49	7.20733e-05
CEAM	16	13	12	2	2	11	9	2	8	3	78	0.000114729
CEAN	10	7	3	1	2	1	9	3	2	0	38	5.58936e-05
CEAP	12	17	4	1	7	4	9	4	9	3	70	0.000102962
CEAQ	11	13	12	3	10	9	10	12	6	1	87	0.000127967
CEAR	9	7	4	2	7	3	6	3	8	0	49	7.20733e-05
CEAS	8	9	9	8	1	1	13	2	4	5	60	8.82531e-05
CEAT	23	14	14	3	11	4	10	10	8	14	111	0.000163268
CEAV	9	11	7	1	1	3	10	6	5	4	57	8.38404e-05
CEAW	6	11	7	4	2	7	7	1	6	6	57	8.38404e-05
CEAY	18	10	9	4	4	8	6	2	5	4	70	0.000102962
CECA	12	7	8	1	8	4	5	4	5	4	58	8.53113e-05
CECC	16	22	6	2	4	8	14	8	9	6	95	0.000139734
CECD	14	6	5	0	2	7	13	4	4	7	62	9.11948e-05
CECE	8	9	13	0	7	3	11	4	4	4	63	9.26657e-05
CECF	19	17	11	4	9	10	14	7	6	6	103	0.000151501
CECG	8	8	5	2	3	6	8	5	10	7	62	9.11948e-05
CECH	6	11	11	2	2	6	14	7	6	13	78	0.000114729
CECI	9	15	9	4	7	4	15	7	6	8	84	0.000123554
CECK	17	13	7	2	5	7	10	1	6	6	74	0.000108845
CECL	17	18	4	3	6	16	6	7	7	4	88	0.000129438
CECM	22	16	20	3	9	16	27	8	6	13	140	0.000205924
CECN	8	14	9	0	3	4	5	4	1	2	50	7.35442e-05
CECP	9	19	12	1	3	7	15	7	12	5	90	0.00013238
CECQ	17	18	15	3	10	11	16	6	16	12	124	0.00018239
CECR	14	20	8	4	5	5	14	9	13	1	93	0.000136792
CECS	9	16	4	3	6	8	7	7	8	6	74	0.000108845
CECT	22	20	11	3	11	5	16	7	6	9	110	0.000161797
CECV	16	16	16	2	5	10	23	10	9	7	114	0.000167681
CECW	7	10	13	4	0	6	12	5	11	7	75	0.000110316
CECY	19	10	16	3	4	11	19	3	12	12	109	0.000160326
CEDA	8	9	6	0	5	3	6	4	2	7	50	7.35442e-05
CEDC	14	13	4	4	1	2	4	6	4	5	57	8.38404e-05
CEDD	12	12	4	1	3	3	7	2	9	7	60	8.82531e-05
CEDE	11	13	10	3	3	2	6	6	6	8	68	0.00010002
CEDF	18	14	2	4	5	3	9	1	3	9	68	0.00010002
CEDG	8	7	6	0	3	3	9	6	9	2	53	7.79569e-05
CEDH	13	14	7	3	3	1	10	2	7	7	67	9.85493e-05
CEDI	5	11	9	3	2	9	11	2	10	1	63	9.26657e-05
CEDK	3	5	3	0	1	1	4	1	3	4	25	3.67721e-05
CEDL	10	8	9	1	2	9	6	7	3	4	59	8.67822e-05
CEDM	18	15	12	2	6	3	13	2	8	11	90	0.00013238
CEDN	11	7	9	2	10	8	5	4	5	3	64	9.41366e-05
CEDP	10	25	9	3	10	11	16	11	6	9	110	0.000161797
CEDQ	16	18	10	4	6	7	13	8	6	10	98	0.000144147
CEDR	17	12	8	3	9	4	15	7	5	3	83	0.000122083
CEDS	14	16	7	0	5	4	5	10	9	2	72	0.000105904
CEDT	14	7	5	1	3	6	11	6	6	5	64	9.41366e-05
CEDV	19	11	7	4	8	5	8	7	9	9	87	0.000127967
CEDW	6	11	4	4	2	8	7	4	4	0	50	7.35442e-05
CEDY	15	15	5	3	5	11	10	2	11	4	81	0.000119142
CEEA	14	8	5	5	4	7	10	4	8	4	69	0.000101491
CEEC	3	11	7	1	5	4	8	3	6	2	50	7.35442e-05
CEED	13	8	5	2	5	2	10	8	8	3	64	9.41366e-05
CEEE	4	14	8	3	4	2	5	1	4	5	50	7.35442e-05
CEEF	7	10	5	0	4	5	5	1	5	4	46	6.76607e-05
CEEG	1	5	5	1	4	7	5	4	3	4	39	5.73645e-05
CEEH	7	2	4	1	3	3	6	6	4	5	41	6.03063e-05
CEEI	10	10	4	4	5	7	6	1	8	5	60	8.82531e-05
CEEK	7	5	6	2	4	3	3	3	3	2	38	5.58936e-05
CEEL	15	8	7	1	3	7	9	4	6	0	60	8.82531e-05
CEEM	7	10	7	0	10	0	15	2	7	4	62	9.11948e-05
CEEN	4	4	2	1	6	0	5	4	4	5	35	5.1481e-05
CEEP	10	11	7	1	1	4	9	2	4	4	53	7.79569e-05
CEEQ	10	20	13	1	7	7	9	1	6	8	82	0.000120613
CEER	9	12	7	3	2	5	7	5	3	4	57	8.38404e-05
CEES	8	8	6	4	4	3	7	7	3	2	52	7.6486e-05
CEET	6	12	7	5	5	1	12	1	1	8	58	8.53113e-05
CEEV	10	17	6	4	5	5	9	5	8	7	76	0.000111787
CEEW	10	13	5	2	3	4	7	4	10	5	63	9.26657e-05
CEEY	6	16	4	1	6	2	8	3	8	4	58	8.53113e-05
CEFA	7	2	0	1	0	5	3	1	2	0	21	3.08886e-05
CEFC	6	14	8	2	4	3	14	5	9	6	71	0.000104433
CEFD	9	11	7	1	9	7	8	8	10	7	77	0.000113258
CEFE	4	7	3	2	0	2	4	5	7	0	34	5.00101e-05
CEFF	5	6	5	2	2	4	8	8	7	3	50	7.35442e-05
CEFG	3	5	5	1	6	2	3	5	5	3	38	5.58936e-05
CEFH	9	12	5	4	8	5	11	3	6	12	75	0.000110316
CEFI	18	9	6	2	6	7	12	4	8	3	75	0.000110316
CEFK	6	9	4	0	3	2	5	2	3	2	36	5.29518e-05
CEFL	9	11	6	5	2	4	13	3	8	2	63	9.26657e-05
CEFM	6	11	10	4	2	3	18	2	9	7	72	0.000105904
CEFN	17	8	3	1	2	2	7	4	6	6	56	8.23695e-05
CEFP	13	12	11	2	7	5	16	0	5	5	76	0.000111787
CEFQ	11	8	9	7	14	8	11	5	4	2	79	0.0001162
CEFR	4	14	7	3	4	5	17	4	6	7	71	0.000104433
CEFS	15	13	5	3	7	5	9	7	4	6	74	0.000108845
CEFT	8	12	14	3	5	10	13	7	4	9	85	0.000125025
CEFV	14	16	11	0	8	2	11	11	7	10	90	0.00013238
CEFW	7	5	6	2	1	7	7	2	3	3	43	6.3248e-05
CEFY	5	12	11	4	3	8	13	3	6	2	67	9.85493e-05
CEGA	3	6	6	1	5	3	3	6	6	4	43	6.3248e-05
CEGC	9	12	9	5	5	6	6	4	9	3	68	0.00010002
CEGD	15	16	11	0	2	3	2	4	4	6	63	9.26657e-05
CEGE	8	6	7	1	4	4	4	0	2	0	36	5.29518e-05
CEGF	7	4	7	0	3	8	5	5	5	3	47	6.91316e-05
CEGG	8	7	7	3	1	2	5	1	7	7	48	7.06025e-05
CEGH	7	12	8	1	4	3	6	1	5	3	50	7.35442e-05
CEGI	7	7	11	2	2	5	10	1	4	3	52	7.6486e-05
CEGK	7	8	4	4	0	8	5	4	13	5	58	8.53113e-05
CEGL	3	3	2	2	2	3	3	3	2	6	29	4.26557e-05
CEGM	10	11	7	1	2	6	16	1	13	5	72	0.000105904
CEGN	4	5	5	1	1	6	2	3	4	2	33	4.85392e-05
CEGP	11	8	13	0	2	6	7	10	7	5	69	0.000101491
CEGQ	11	16	4	3	7	5	15	9	11	8	89	0.000130909
CEGR	8	8	7	1	1	4	6	2	6	7	50	7.35442e-05
CEGS	7	7	1	0	4	7	6	5	3	3	43	6.3248e-05
CEGT	16	13	11	1	1	2	8	3	2	1	58	8.53113e-05
CEGV	12	7	5	0	3	3	4	1	4	4	43	6.3248e-05
CEGW	5	6	11	1	1	4	2	2	2	6	40	5.88354e-05
CEGY	12	10	9	0	3	2	8	2	4	2	52	7.6486e-05
CEHA	6	10	5	0	2	4	9	4	2	3	45	6.61898e-05
CEHC	8	2	8	2	7	3	9	4	6	2	51	7.50151e-05
CEHD	12	13	11	1	7	0	3	0	4	3	54	7.94278e-05
CEHE	8	17	7	0	1	1	10	6	4	6	60	8.82531e-05
CEHF	7	10	4	1	4	3	10	5	11	7	62	9.11948e-05
CEHG	6	15	7	0	4	5	8	3	1	1	50	7.35442e-05
CEHH	12	11	8	1	5	10	3	5	2	3	60	8.82531e-05
CEHI	2	12	7	1	6	1	13	5	6	5	58	8.53113e-05
CEHK	6	2	4	0	4	3	4	7	2	3	35	5.1481e-05
CEHL	7	10	4	6	3	4	7	4	10	6	61	8.9724e-05
CEHM	14	17	9	0	9	8	12	2	7	5	83	0.000122083
CEHN	10	13	0	3	6	4	10	4	4	3	57	8.38404e-05
CEHP	10	20	12	3	6	8	13	5	9	5	91	0.00013385
CEHQ	23	19	15	3	8	7	25	9	10	14	133	0.000195628
CEHR	6	10	7	0	1	5	3	3	4	5	44	6.47189e-05
CEHS	8	22	7	2	9	5	10	3	4	7	77	0.000113258
CEHT	12	4	8	4	7	5	11	3	8	4	66	9.70784e-05
CEHV	22	16	16	1	6	7	11	2	16	7	104	0.000152972
CEHW	5	7	8	1	5	3	7	3	4	2	45	6.61898e-05
CEHY	13	17	9	4	5	8	9	5	7	14	91	0.00013385
CEIA	15	13	7	2	8	2	9	3	4	4	67	9.85493e-05
CEIC	20	18	10	0	8	0	9	8	3	12	88	0.000129438
CEID	9	11	6	1	4	3	3	3	7	2	49	7.20733e-05
CEIE	5	12	2	0	3	2	3	3	9	3	42	6.17772e-05
CEIF	6	13	6	1	6	2	5	3	1	4	47	6.91316e-05
CEIG	6	13	5	0	2	4	13	1	3	10	57	8.38404e-05
CEIH	18	15	5	1	1	6	12	7	11	2	78	0.000114729
CEII	15	11	11	0	4	9	5	7	4	8	74	0.000108845
CEIK	8	9	11	0	2	7	3	5	16	6	67	9.85493e-05
CEIL	9	9	10	2	7	3	15	4	6	2	67	9.85493e-05
CEIM	16	9	11	4	8	7	25	8	5	6	99	0.000145618
CEIN	9	10	3	5	3	4	11	2	4	5	56	8.23695e-05
CEIP	16	11	12	1	7	10	9	3	12	8	89	0.000130909
CEIQ	21	26	17	3	10	8	16	3	6	9	119	0.000175035
CEIR	15	11	4	2	11	6	5	3	6	9	72	0.000105904
CEIS	9	11	9	1	4	4	10	5	9	0	62	9.11948e-05
CEIT	15	14	11	2	9	8	6	8	6	3	82	0.000120613
CEIV	12	14	10	1	2	2	13	4	12	6	76	0.000111787
CEIW	13	9	21	0	1	6	8	3	8	4	73	0.000107375
CEIY	11	17	9	3	3	7	5	6	9	9	79	0.0001162
CEKA	5	3	7	3	3	4	3	4	9	4	45	6.61898e-05
CEKC	16	7	8	0	3	2	11	6	7	0	60	8.82531e-05
CEKD	7	6	5	2	0	2	0	2	0	6	30	4.41265e-05
CEKE	9	11	7	2	1	6	2	4	4	7	53	7.79569e-05
CEKF	7	12	9	5	4	3	10	5	4	3	62	9.11948e-05
CEKG	7	11	4	0	1	3	4	1	7	3	41	6.03063e-05
CEKH	8	5	3	1	4	10	2	8	3	1	45	6.61898e-05
CEKI	14	7	7	2	4	6	8	5	4	7	64	9.41366e-05
CEKK	7	11	5	0	4	3	5	4	5	4	48	7.06025e-05
CEKL	6	11	12	3	3	5	8	4	11	1	64	9.41366e-05
CEKM	9	6	7	2	7	9	9	4	7	5	65	9.56075e-05
CEKN	11	8	2	3	2	6	5	4	5	3	49	7.20733e-05
CEKP	9	6	12	3	1	2	7	1	3	3	47	6.91316e-05
CEKQ	10	11	14	3	2	2	9	6	3	5	65	9.56075e-05
CEKR	4	9	10	0	6	2	5	1	5	2	44	6.47189e-05
CEKS	14	8	3	2	4	8	7	2	4	6	58	8.53113e-05
CEKT	14	14	11	3	2	5	13	1	8	2	73	0.000107375
CEKV	7	14	6	1	2	7	4	4	8	1	54	7.94278e-05
CEKW	4	10	5	1	5	0	5	6	5	4	45	6.61898e-05
CEKY	8	9	3	2	4	4	11	2	6	10	59	8.67822e-05
CELA	10	5	5	2	4	4	8	8	5	7	58	8.53113e-05
CELC	10	6	9	1	6	7	7	7	3	5	61	8.9724e-05
CELD	11	10	7	0	8	9	8	6	10	5	74	0.000108845
CELE	4	6	10	0	5	7	7	5	4	4	52	7.6486e-05
CELF	7	12	5	2	6	9	8	6	6	9	70	0.000102962
CELG	7	12	2	3	7	5	3	4	6	2	51	7.50151e-05
CELH	14	8	7	1	3	1	5	8	8	7	62	9.11948e-05
CELI	11	8	10	1	0	3	7	7	6	2	55	8.08987e-05
CELK	13	7	4	1	7	2	9	1	4	5	53	7.79569e-05
CELL	10	7	14	0	4	7	11	2	14	8	77	0.000113258
CELM	8	10	9	0	2	6	5	8	3	4	55	8.08987e-05
CELN	3	3	3	1	1	5	5	0	3	1	25	3.67721e-05
CELP	15	18	10	5	3	6	10	6	4	11	88	0.000129438
CELQ	18	23	16	6	4	6	12	4	6	10	105	0.000154443
CELR	6	8	4	0	2	3	2	5	2	5	37	5.44227e-05
CELS	13	11	4	0	7	7	11	5	4	0	62	9.11948e-05
CELT	8	15	13	4	8	8	12	12	6	9	95	0.000139734
CELV	20	17	18	2	9	10	16	7	9	7	115	0.000169152
CELW	7	15	4	0	1	3	11	2	5	4	52	7.6486e-05
CELY	12	10	8	0	4	8	11	3	9	7	72	0.000105904
CEMA	12	9	7	3	3	9	14	3	8	4	72	0.000105904
CEMC	7	12	8	3	9	7	7	6	4	5	68	0.00010002
CEMD	19	21	17	3	4	8	16	6	7	4	105	0.000154443
CEME	16	12	12	5	4	8	10	3	8	3	81	0.000119142
CEMF	9	20	9	1	5	4	11	7	6	8	80	0.000117671
CEMG	8	6	1	1	0	1	8	1	4	3	33	4.85392e-05
CEMH	17	8	12	2	8	8	7	2	9	5	78	0.000114729
CEMI	20	19	17	5	6	5	16	7	12	4	111	0.000163268
CEMK	4	13	7	2	3	5	15	6	9	5	69	0.000101491
CEML	10	16	9	2	4	6	10	12	5	7	81	0.000119142
CEMM	14	19	15	9	7	6	20	8	9	3	110	0.000161797
CEMN	12	12	4	0	1	11	7	1	8	1	57	8.38404e-05
CEMP	9	13	13	7	8	9	12	10	8	5	94	0.000138263
CEMQ	24	19	6	1	13	10	12	9	21	9	124	0.00018239
CEMR	16	20	12	4	7	10	14	6	11	6	106	0.000155914
CEMS	12	6	16	0	8	9	6	3	13	4	77	0.000113258
CEMT	15	11	17	1	5	6	7	4	7	3	76	0.000111787
CEMV	21	19	11	1	11	5	17	6	14	8	113	0.00016621
CEMW	17	15	15	3	3	4	4	5	3	7	76	0.000111787
CEMY	11	18	18	6	5	7	13	10	13	6	107	0.000157385
CENA	9	2	5	3	5	7	8	0	4	2	45	6.61898e-05
CENC	15	12	6	3	9	3	4	2	5	4	63	9.26657e-05
CEND	5	14	11	0	3	2	5	2	3	3	48	7.06025e-05
CENE	5	8	2	2	3	1	4	0	2	5	32	4.70683e-05
CENF	13	18	8	0	2	7	10	4	5	4	71	0.000104433
CENG	7	8	3	2	0	3	6	0	1	1	31	4.55974e-05
CENH	5	8	10	2	1	2	2	2	3	3	38	5.58936e-05
CENI	10	12	5	6	7	1	6	4	2	3	56	8.23695e-05
CENK	6	7	4	1	2	4	7	0	7	4	42	6.17772e-05
CENL	9	9	6	0	5	7	9	2	1	4	52	7.6486e-05
CENM	6	6	5	3	6	7	11	3	5	1	53	7.79569e-05
CENN	6	4	3	1	2	2	2	3	2	1	26	3.8243e-05
CENP	11	8	8	2	3	1	4	0	10	4	51	7.50151e-05
CENQ	7	12	5	3	1	8	5	5	5	2	53	7.79569e-05
CENR	2	8	3	0	1	3	3	4	3	2	29	4.26557e-05
CENS	10	10	6	1	4	3	1	4	7	3	49	7.20733e-05
CENT	6	9	6	2	4	5	7	1	7	1	48	7.06025e-05
CENV	3	4	2	0	2	3	4	1	7	0	26	3.8243e-05
CENW	8	7	6	1	3	4	9	2	4	2	46	6.76607e-05
CENY	5	5	7	1	1	3	12	2	3	1	40	5.88354e-05
CEPA	13	6	16	0	5	5	6	4	4	6	65	9.56075e-05
CEPC	20	11	11	4	6	9	13	5	6	6	91	0.00013385
CEPD	14	14	11	3	2	10	12	4	16	5	91	0.00013385
CEPE	19	9	9	2	5	7	7	6	4	8	76	0.000111787
CEPF	8	10	8	0	8	6	17	2	10	6	75	0.000110316
CEPG	8	9	12	0	5	8	7	2	4	2	57	8.38404e-05
CEPH	19	15	20	4	7	4	12	5	7	4	97	0.000142676
CEPI	12	15	4	2	4	4	9	4	8	4	66	9.70784e-05
CEPK	2	7	4	4	4	3	7	6	2	4	43	6.3248e-05
CEPL	14	15	7	2	5	8	11	13	5	8	88	0.000129438
CEPM	11	25	10	5	7	11	17	1	12	4	103	0.000151501
CEPN	8	19	4	2	4	9	4	5	5	5	65	9.56075e-05
CEPP	18	18	15	2	7	6	21	3	14	16	120	0.000176506
CEPQ	27	37	17	4	7	12	27	9	17	7	164	0.000241225
CEPR	14	10	18	2	7	4	13	7	7	8	90	0.00013238
CEPS	9	11	12	3	3	5	13	5	5	4	70	0.000102962
CEPT	7	18	13	2	10	4	9	9	6	12	90	0.00013238
CEPV	7	17	12	1	5	8	10	10	11	10	91	0.00013385
CEPW	14	12	5	2	8	7	8	6	9	5	76	0.000111787
CEPY	11	15	17	3	3	5	10	7	6	7	84	0.000123554
CEQA	33	18	16	4	7	6	19	8	19	16	146	0.000214749
CEQC	15	13	13	1	3	6	15	4	10	8	88	0.000129438
CEQD	12	15	13	4	5	5	18	5	10	4	91	0.00013385
CEQE	17	13	10	2	8	7	18	6	10	9	100	0.000147088
CEQF	17	23	14	7	3	5	23	9	8	12	121	0.000177977
CEQG	15	13	15	2	7	5	19	2	10	6	94	0.000138263
CEQH	15	26	12	1	8	7	19	7	3	7	105	0.000154443
CEQI	14	19	7	3	7	8	12	5	5	6	86	0.000126496
CEQK	20	10	7	4	4	9	4	6	2	4	70	0.000102962
CEQL	24	21	11	2	13	12	20	10	10	3	126	0.000185331
CEQM	13	13	17	2	6	12	8	5	8	5	89	0.000130909
CEQN	14	8	2	4	0	7	7	1	3	2	48	7.06025e-05
CEQP	23	23	17	9	14	7	21	3	14	11	142	0.000208866
CEQQ	26	30	33	3	9	16	38	20	14	11	200	0.000294177
CEQR	31	22	21	4	6	5	16	8	10	12	135	0.000198569
CEQS	20	21	16	0	7	3	22	13	11	8	121	0.000177977
CEQT	13	16	16	3	10	7	11	2	10	7	95	0.000139734
CEQV	40	36	23	3	7	17	26	15	7	14	188	0.000276526
CEQW	19	13	13	2	5	4	9	10	4	5	84	0.000123554
CEQY	21	18	20	4	6	8	25	8	13	12	135	0.000198569
CERA	15	10	5	1	3	4	11	5	5	6	65	9.56075e-05
CERC	17	16	10	2	2	6	9	5	4	3	74	0.000108845
CERD	11	7	13	2	3	4	9	4	2	6	61	8.9724e-05
CERE	11	14	8	1	5	1	13	3	3	4	63	9.26657e-05
CERF	4	10	6	2	3	2	4	7	8	1	47	6.91316e-05
CERG	8	5	3	1	2	3	3	2	4	1	32	4.70683e-05
CERH	13	8	7	0	5	6	10	0	5	9	63	9.26657e-05
CERI	8	8	8	1	8	4	15	8	5	5	70	0.000102962
CERK	16	6	4	3	6	2	5	6	4	5	57	8.38404e-05
CERL	21	12	3	0	6	7	14	5	5	3	76	0.000111787
CERM	11	15	3	0	8	3	12	3	8	6	69	0.000101491
CERN	12	15	10	7	3	5	11	5	3	3	74	0.000108845
CERP	19	13	9	0	14	8	17	8	11	1	100	0.000147088
CERQ	11	17	11	6	9	9	15	2	6	6	92	0.000135321
CERR	12	9	1	4	4	7	8	8	6	7	66	9.70784e-05
CERS	5	14	5	1	4	8	13	6	4	7	67	9.85493e-05
CERT	21	18	5	3	7	6	15	6	10	6	97	0.000142676
CERV	15	11	8	1	7	3	15	10	6	9	85	0.000125025
CERW	21	6	9	2	4	6	12	2	5	2	69	0.000101491
CERY	15	18	14	4	2	7	11	4	12	4	91	0.00013385
CESA	5	16	6	0	2	6	12	0	2	5	54	7.94278e-05
CESC	9	13	2	0	7	5	11	3	8	2	60	8.82531e-05
CESD	14	10	10	0	11	5	10	6	5	6	77	0.000113258
CESE	6	5	5	3	3	4	10	2	5	7	50	7.35442e-05
CESF	16	15	10	3	4	1	8	1	6	3	67	9.85493e-05
CESG	8	15	11	4	3	2	12	4	8	4	71	0.000104433
CESH	14	14	11	2	2	7	7	1	5	4	67	9.85493e-05
CESI	13	16	8	2	6	3	7	4	5	6	70	0.000102962
CESK	10	8	3	0	4	4	5	6	11	5	56	8.23695e-05
CESL	4	12	5	3	6	7	10	6	6	8	67	9.85493e-05
CESM	19	16	14	2	4	8	10	13	7	7	100	0.000147088
CESN	6	6	6	0	1	5	6	6	2	5	43	6.3248e-05
CESP	16	12	14	3	0	8	8	3	10	5	79	0.0001162
CESQ	21	16	16	0	9	3	10	3	12	7	97	0.000142676
CESR	11	17	0	2	4	7	10	4	3	2	60	8.82531e-05
CESS	8	18	5	2	0	9	7	4	5	3	61	8.9724e-05
CEST	10	17	11	5	5	17	11	6	12	7	101	0.000148559
CESV	23	16	12	3	8	7	18	2	8	3	100	0.000147088
CESW	9	10	19	6	4	2	11	3	0	10	74	0.000108845
CESY	19	26	7	6	5	9	15	4	5	3	99	0.000145618
CETA	17	17	10	7	3	7	10	5	5	2	83	0.000122083
CETC	13	26	9	2	8	5	13	6	11	3	96	0.000141205
CETD	11	12	14	4	3	10	9	1	11	6	81	0.000119142
CETE	12	17	2	3	3	7	16	5	5	5	75	0.000110316
CETF	10	7	11	0	9	4	4	0	5	5	55	8.08987e-05
CETG	7	3	4	1	6	0	5	1	6	2	35	5.1481e-05
CETH	7	15	10	0	6	3	7	3	12	5	68	0.00010002
CETI	11	20	10	2	4	12	9	10	12	5	95	0.000139734
CETK	16	10	6	2	2	5	9	7	2	5	64	9.41366e-05
CETL	10	13	6	1	3	5	7	4	2	8	59	8.67822e-05
CETM	6	20	21	0	2	8	7	6	14	14	98	0.000144147
CETN	6	5	3	3	0	1	6	3	9	3	39	5.73645e-05
CETP	9	17	9	3	6	11	7	2	6	6	76	0.000111787
CETQ	13	18	19	5	6	11	23	2	11	6	114	0.000167681
CETR	14	15	7	0	3	5	5	7	3	5	64	9.41366e-05
CETS	10	13	18	3	6	4	13	3	11	3	84	0.000123554
CETT	18	23	8	0	4	4	14	3	10	15	99	0.000145618
CETV	16	25	11	4	3	8	9	13	14	3	106	0.000155914
CETW	17	7	10	0	8	0	6	4	4	5	61	8.9724e-05
CETY	10	14	11	6	3	4	15	3	10	6	82	0.000120613
CEVA	11	17	17	1	4	6	14	2	10	11	93	0.000136792
CEVC	19	14	11	8	7	6	13	9	12	4	103	0.000151501
CEVD	6	10	7	2	5	6	11	3	5	2	57	8.38404e-05
CEVE	19	15	9	2	5	3	14	10	6	15	98	0.000144147
CEVF	12	18	18	2	10	11	15	4	7	5	102	0.00015003
CEVG	12	12	5	1	6	7	4	5	6	2	60	8.82531e-05
CEVH	17	15	8	6	6	4	9	8	7	5	85	0.000125025
CEVI	14	14	10	6	6	12	14	3	7	7	93	0.000136792
CEVK	13	7	11	1	3	2	7	12	10	2	68	0.00010002
CEVL	13	19	6	2	4	5	7	1	9	8	74	0.000108845
CEVM	15	21	8	3	4	8	14	4	10	1	88	0.000129438
CEVN	9	8	12	3	5	6	17	11	8	1	80	0.000117671
CEVP	28	23	19	2	6	11	17	7	7	8	128	0.000188273
CEVQ	28	26	19	3	12	10	15	12	13	13	151	0.000222104
CEVR	18	13	14	4	7	10	8	0	8	5	87	0.000127967
CEVS	16	16	13	2	5	4	7	3	10	6	82	0.000120613
CEVT	19	21	13	4	7	16	16	3	6	11	116	0.000170623
CEVV	17	20	20	7	10	5	23	10	12	10	134	0.000197099
CEVW	13	17	9	3	2	3	8	2	8	9	74	0.000108845
CEVY	25	33	17	2	19	11	11	3	14	2	137	0.000201511
CEWA	6	7	8	2	6	2	2	0	5	3	41	6.03063e-05
CEWC	3	18	8	1	6	3	6	0	9	7	61	8.9724e-05
CEWD	12	12	11	2	5	6	12	3	9	7	79	0.0001162
CEWE	16	9	13	2	1	4	9	8	2	3	67	9.85493e-05
CEWF	10	17	8	0	4	5	9	3	4	4	64	9.41366e-05
CEWG	3	2	5	3	6	1	11	0	3	2	36	5.29518e-05
CEWH	8	4	7	0	4	3	7	5	4	1	43	6.3248e-05
CEWI	11	9	2	4	2	3	8	5	6	7	57	8.38404e-05
CEWK	5	6	2	1	1	1	5	2	1	5	29	4.26557e-05
CEWL	7	8	2	0	3	3	3	4	5	3	38	5.58936e-05
CEWM	14	14	9	2	2	3	8	2	7	3	64	9.41366e-05
CEWN	5	4	0	2	0	4	7	3	0	3	28	4.11848e-05
CEWP	6	13	5	0	1	5	11	6	5	3	55	8.08987e-05
CEWQ	27	14	12	1	11	1	19	6	12	3	106	0.000155914
CEWR	7	10	2	0	5	5	6	2	3	5	45	6.61898e-05
CEWS	6	12	6	0	4	7	14	1	6	2	58	8.53113e-05
CEWT	8	10	2	4	7	9	13	4	5	2	64	9.41366e-05
CEWV	19	16	10	4	6	9	8	1	6	5	84	0.000123554
CEWW	12	12	12	0	3	7	5	5	8	7	71	0.000104433
CEWY	15	10	6	4	8	7	18	4	6	0	78	0.000114729
CEYA	8	8	2	2	3	4	8	2	4	2	43	6.3248e-05
CEYC	7	8	7	1	2	1	9	6	5	5	51	7.50151e-05
CEYD	13	11	9	3	8	5	7	10	6	0	72	0.000105904
CEYE	7	13	11	0	2	3	11	3	4	6	60	8.82531e-05
CEYF	10	6	16	3	8	2	9	5	8	6	73	0.000107375
CEYG	12	7	7	3	0	3	8	2	3	4	49	7.20733e-05
CEYH	9	10	4	4	10	3	12	6	6	4	68	0.00010002
CEYI	13	16	11	1	6	1	13	4	9	7	81	0.000119142
CEYK	6	9	5	1	5	5	6	6	5	1	49	7.20733e-05
CEYL	13	10	16	2	9	6	10	7	9	3	85	0.000125025
CEYM	17	12	13	2	9	11	15	6	6	9	100	0.000147088
CEYN	4	7	3	1	0	5	7	0	3	1	31	4.55974e-05
CEYP	10	17	8	2	8	8	13	3	8	11	88	0.000129438
CEYQ	20	19	11	3	9	11	17	9	10	9	118	0.000173564
CEYR	8	8	9	0	9	8	10	4	3	9	68	0.00010002
CEYS	7	8	15	3	1	7	3	6	3	0	53	7.79569e-05
CEYT	14	27	11	2	11	5	12	9	7	8	106	0.000155914
CEYV	5	18	11	1	4	4	9	5	6	3	66	9.70784e-05
CEYW	14	14	5	1	2	8	5	2	2	4	57	8.38404e-05
CEYY	7	12	8	3	2	7	11	8	8	4	70	0.000102962
CFAA	9	11	6	0	1	2	6	2	9	6	52	7.6486e-05
CFAC	11	11	8	0	6	16	4	2	7	3	68	0.00010002
CFAD	7	18	8	2	5	1	9	2	4	0	56	8.23695e-05
CFAE	5	12	4	3	1	2	3	4	1	2	37	5.44227e-05
CFAF	9	21	10	4	5	5	6	0	4	9	73	0.000107375
CFAG	6	8	1	4	3	4	6	1	3	2	38	5.58936e-05
CFAH	11	10	9	4	2	0	9	9	2	6	62	9.11948e-05
CFAI	14	10	7	5	7	2	9	5	10	3	72	0.000105904
CFAK	7	6	10	2	5	3	8	2	6	5	54	7.94278e-05
CFAL	6	7	6	0	3	4	4	3	4	2	39	5.73645e-05
CFAM	17	15	7	4	4	6	6	2	6	8	75	0.000110316
CFAN	12	6	10	1	5	8	4	1	3	2	52	7.6486e-05
CFAP	7	14	9	0	2	8	11	1	4	5	61	8.9724e-05
CFAQ	12	4	9	2	4	5	9	10	7	6	68	0.00010002
CFAR	6	12	12	3	2	6	9	4	7	6	67	9.85493e-05
CFAS	8	9	5	1	3	7	13	4	7	3	60	8.82531e-05
CFAT	16	17	8	3	6	9	5	7	8	8	87	0.000127967
CFAV	11	15	10	4	9	7	9	2	11	5	83	0.000122083
CFAW	9	16	2	2	5	6	4	3	11	8	66	9.70784e-05
CFAY	6	12	7	0	6	5	12	4	10	9	71	0.000104433
CFCA	7	9	14	0	7	4	6	6	4	2	59	8.67822e-05
CFCC	7	11	6	0	6	5	8	3	12	2	60	8.82531e-05
CFCD	11	16	13	0	4	7	10	5	14	5	85	0.000125025
CFCE	9	11	6	2	4	4	8	8	3	2	57	8.38404e-05
CFCF	7	13	10	6	6	5	11	8	6	4	76	0.000111787
CFCG	16	7	9	3	2	3	11	0	2	0	53	7.79569e-05
CFCH	9	9	10	2	2	6	15	3	8	6	70	0.000102962
CFCI	13	23	21	3	5	8	14	9	12	2	110	0.000161797
CFCK	8	11	5	1	4	5	4	0	3	7	48	7.06025e-05
CFCL	5	11	6	1	5	4	8	5	6	3	54	7.94278e-05
CFCM	20	26	14	0	8	3	8	9	12	12	112	0.000164739
CFCN	7	13	6	2	2	4	11	3	10	5	63	9.26657e-05
CFCP	6	16	8	0	4	8	10	3	5	2	62	9.11948e-05
CFCQ	26	24	12	7	10	11	29	2	19	17	157	0.000230929
CFCR	5	8	7	3	2	5	12	2	7	4	55	8.08987e-05
CFCS	15	16	7	2	4	6	6	3	6	10	75	0.000110316
CFCT	17	15	9	3	8	9	12	11	10	7	101	0.000148559
CFCV	14	17	11	3	6	7	17	4	6	7	92	0.000135321
CFCW	14	15	5	3	6	12	10	2	8	3	78	0.000114729
CFCY	16	16	13	2	9	14	11	11	6	10	108	0.000158856
CFDA	12	6	5	0	4	8	2	1	2	13	53	7.79569e-05
CFDC	12	12	10	1	8	7	10	8	6	13	87	0.000127967
CFDD	6	6	8	2	3	1	5	3	7	4	45	6.61898e-05
CFDE	7	10	9	3	4	2	5	4	1	1	46	6.76607e-05
CFDF	14	17	9	4	6	10	9	7	8	5	89	0.000130909
CFDG	7	5	3	0	7	2	6	2	2	2	36	5.29518e-05
CFDH	2	9	8	1	3	6	5	1	12	2	49	7.20733e-05
CFDI	15	9	7	0	2	9	15	9	10	3	79	0.0001162
CFDK	10	9	11	2	1	3	6	4	3	4	53	7.79569e-05
CFDL	10	14	5	2	5	1	11	7	3	1	59	8.67822e-05
CFDM	6	9	8	2	4	6	12	5	6	3	61	8.9724e-05
CFDN	9	5	7	3	1	3	11	9	1	4	53	7.79569e-05
CFDP	9	17	10	2	4	6	7	3	2	4	64	9.41366e-05
CFDQ	11	14	5	4	5	10	13	9	3	4	78	0.000114729
CFDR	15	14	6	1	9	7	11	5	6	3	77	0.000113258
CFDS	7	11	9	2	1	3	8	3	0	5	49	7.20733e-05
CFDT	13	13	18	3	7	5	12	13	6	6	96	0.000141205
CFDV	12	11	10	4	4	8	8	6	14	3	80	0.000117671
CFDW	10	13	6	1	5	5	7	1	5	6	59	8.67822e-05
CFDY	13	17	8	5	8	13	13	14	6	5	102	0.00015003
CFEA	7	5	3	0	2	4	5	3	4	6	39	5.73645e-05
CFEC	16	13	6	2	5	10	12	3	6	6	79	0.0001162
CFED	5	9	6	2	6	6	5	3	6	2	50	7.35442e-05
CFEE	5	12	9	1	1	3	8	2	5	3	49	7.20733e-05
CFEF	12	9	3	2	3	7	5	6	5	1	53	7.79569e-05
CFEG	6	4	2	2	3	4	4	1	3	3	32	4.70683e-05
CFEH	4	6	5	0	2	2	5	2	1	8	35	5.1481e-05
CFEI	19	16	13	2	10	6	17	6	4	7	100	0.000147088
CFEK	7	11	2	1	2	2	6	3	3	5	42	6.17772e-05
CFEL	9	9	4	0	0	2	6	4	5	3	42	6.17772e-05
CFEM	14	8	10	1	8	1	8	6	3	0	59	8.67822e-05
CFEN	6	3	3	0	2	0	5	2	4	2	27	3.97139e-05
CFEP	14	6	6	4	3	5	7	2	3	1	51	7.50151e-05
CFEQ	17	19	11	5	9	11	12	5	10	11	110	0.000161797
CFER	6	9	7	0	1	6	6	4	1	3	43	6.3248e-05
CFES	3	10	6	1	6	2	10	5	3	2	48	7.06025e-05
CFET	11	9	11	4	4	5	4	6	2	6	62	9.11948e-05
CFEV	15	12	7	0	3	10	15	2	9	2	75	0.000110316
CFEW	8	6	4	2	6	5	6	5	2	5	49	7.20733e-05
CFEY	7	12	8	0	7	4	5	2	9	6	60	8.82531e-05
CFFA	12	10	11	1	2	4	9	2	3	1	55	8.08987e-05
CFFC	18	15	9	1	3	6	11	7	3	5	78	0.000114729
CFFD	14	8	6	2	2	7	4	2	11	4	60	8.82531e-05
CFFE	5	8	5	3	3	4	10	1	3	2	44	6.47189e-05
CFFF	10	13	10	2	3	8	8	4	7	7	72	0.000105904
CFFG	11	4	4	1	2	2	10	4	5	11	54	7.94278e-05
CFFH	14	6	7	1	9	4	10	8	10	7	76	0.000111787
CFFI	14	27	13	2	7	7	17	4	8	5	104	0.000152972
CFFK	9	6	9	4	3	3	12	9	4	6	65	9.56075e-05
CFFL	8	21	17	1	7	3	13	5	13	1	89	0.000130909
CFFM	8	12	12	4	7	9	13	6	11	5	87	0.000127967
CFFN	7	6	9	1	2	5	11	2	4	6	53	7.79569e-05
CFFP	14	22	19	0	7	3	13	2	17	1	98	0.000144147
CFFQ	7	20	10	9	9	11	20	4	7	7	104	0.000152972
CFFR	10	14	7	0	8	5	4	1	3	2	54	7.94278e-05
CFFS	11	21	7	0	2	4	8	8	9	4	74	0.000108845
CFFT	11	22	21	1	7	7	18	5	10	8	110	0.000161797
CFFV	14	16	9	6	5	7	13	6	16	8	100	0.000147088
CFFW	11	15	6	3	0	4	9	3	2	0	53	7.79569e-05
CFFY	12	16	8	2	2	5	7	4	6	7	69	0.000101491
CFGA	8	11	1	0	1	5	3	3	4	5	41	6.03063e-05
CFGC	10	8	2	0	1	2	5	2	5	1	36	5.29518e-05
CFGD	11	9	1	3	3	7	7	2	2	3	48	7.06025e-05
CFGE	8	9	7	1	6	6	7	5	5	3	57	8.38404e-05
CFGF	5	7	7	0	2	4	7	7	5	2	46	6.76607e-05
CFGG	7	6	2	2	2	2	6	4	8	1	40	5.88354e-05
CFGH	7	12	6	2	4	4	5	4	6	2	52	7.6486e-05
CFGI	4	13	6	2	5	8	7	7	7	5	64	9.41366e-05
CFGK	9	6	6	2	2	3	8	2	1	3	42	6.17772e-05
CFGL	5	10	5	0	3	5	5	2	1	4	40	5.88354e-05
CFGM	11	7	7	4	2	3	8	1	7	4	54	7.94278e-05
CFGN	3	4	4	0	4	4	5	1	6	0	31	4.55974e-05
CFGP	15	13	6	5	5	2	9	4	3	4	66	9.70784e-05
CFGQ	8	8	4	1	9	4	6	10	7	3	60	8.82531e-05
CFGR	15	8	9	0	2	8	10	3	5	4	64	9.41366e-05
CFGS	12	8	1	0	4	3	7	1	2	2	40	5.88354e-05
CFGT	11	13	7	1	5	3	13	4	9	5	71	0.000104433
CFGV	15	7	8	5	2	11	10	6	5	5	74	0.000108845
CFGW	6	4	4	2	1	2	1	2	5	3	30	4.41265e-05
CFGY	5	20	3	1	2	5	5	2	9	4	56	8.23695e-05
CFHA	8	4	5	0	4	6	10	4	2	1	44	6.47189e-05
CFHC	14	13	12	3	9	3	7	5	12	6	84	0.000123554
CFHD	10	8	7	3	1	3	4	5	6	3	50	7.35442e-05
CFHE	10	27	3	3	3	7	3	4	4	9	73	0.000107375
CFHF	7	10	13	2	1	7	15	5	11	1	72	0.000105904
CFHG	5	4	2	0	3	10	4	3	6	4	41	6.03063e-05
CFHH	13	8	12	2	8	5	7	6	4	3	68	0.00010002
CFHI	16	13	11	5	8	9	15	5	10	5	97	0.000142676
CFHK	14	11	7	2	1	8	9	1	3	5	61	8.9724e-05
CFHL	10	10	4	0	6	4	4	4	1	2	45	6.61898e-05
CFHM	14	14	14	2	8	9	8	6	3	3	81	0.000119142
CFHN	10	13	6	0	4	5	10	1	4	0	53	7.79569e-05
CFHP	14	7	4	3	4	5	12	6	4	7	66	9.70784e-05
CFHQ	19	14	10	1	9	4	10	6	9	6	88	0.000129438
CFHR	11	9	2	0	3	2	9	2	5	4	47	6.91316e-05
CFHS	9	14	10	2	7	3	11	0	1	7	64	9.41366e-05
CFHT	14	17	13	5	9	10	6	2	10	7	93	0.000136792
CFHV	25	20	11	5	5	8	20	6	6	0	106	0.000155914
CFHW	5	12	10	2	3	6	9	4	4	5	60	8.82531e-05
CFHY	15	8	13	1	9	8	12	7	10	6	89	0.000130909
CFIA	14	13	14	2	5	8	19	5	3	6	89	0.000130909
CFIC	16	16	10	5	7	5	23	7	9	11	109	0.000160326
CFID	18	11	3	1	3	8	16	6	8	5	79	0.0001162
CFIE	8	8	4	0	3	2	6	4	5	7	47	6.91316e-05
CFIF	9	7	6	3	7	6	4	10	14	6	72	0.000105904
CFIG	10	8	3	1	5	3	15	0	6	3	54	7.94278e-05
CFIH	16	9	9	4	10	10	17	2	10	9	96	0.000141205
CFII	10	29	7	6	7	13	8	6	14	5	105	0.000154443
CFIK	14	7	9	2	9	2	15	3	10	5	76	0.000111787
CFIL	13	13	8	2	5	7	6	2	3	5	64	9.41366e-05
CFIM	17	23	11	1	4	5	14	10	11	11	107	0.000157385
CFIN	8	11	9	2	2	2	6	1	3	4	48	7.06025e-05
CFIP	20	19	8	3	10	6	14	11	8	10	109	0.000160326
CFIQ	19	13	16	4	15	8	18	7	18	3	121	0.000177977
CFIR	11	16	8	3	7	6	10	4	6	8	79	0.0001162
CFIS	21	10	11	4	7	4	8	5	8	6	84	0.000123554
CFIT	19	21	17	3	9	7	17	10	17	9	129	0.000189744
CFIV	15	13	6	1	9	6	16	4	7	7	84	0.000123554
CFIW	9	12	9	1	6	5	7	5	13	8	75	0.000110316
CFIY	18	18	15	4	6	14	21	8	11	11	126	0.000185331
CFKA	5	11	7	3	1	6	11	2	4	6	56	8.23695e-05
CFKC	5	16	11	1	5	14	13	6	6	7	84	0.000123554
CFKD	10	7	4	1	3	3	4	5	5	5	47	6.91316e-05
CFKE	5	7	4	1	4	3	6	0	8	0	38	5.58936e-05
CFKF	10	18	9	2	1	0	11	4	8	6	69	0.000101491
CFKG	4	13	8	3	4	6	6	4	6	5	59	8.67822e-05
CFKH	8	2	5	1	10	3	1	4	4	2	40	5.88354e-05
CFKI	16	12	12	4	8	2	5	9	12	4	84	0.000123554
CFKK	7	5	2	1	4	3	12	2	4	5	45	6.61898e-05
CFKL	5	9	9	0	0	1	11	4	4	5	48	7.06025e-05
CFKM	10	10	9	3	4	5	14	3	9	12	79	0.0001162
CFKN	12	3	6	1	4	5	9	3	4	2	49	7.20733e-05
CFKP	11	15	14	1	6	9	21	8	9	9	103	0.000151501
CFKQ	10	11	10	1	3	5	7	4	9	9	69	0.000101491
CFKR	7	7	2	0	2	3	12	0	9	0	42	6.17772e-05
CFKS	11	14	16	2	4	4	10	3	5	6	75	0.000110316
CFKT	17	10	7	1	10	10	16	12	10	9	102	0.00015003
CFKV	6	16	12	2	5	3	14	5	9	8	80	0.000117671
CFKW	14	5	11	1	3	5	9	6	5	3	62	9.11948e-05
CFKY	20	22	20	3	2	5	3	6	6	9	96	0.000141205
CFLA	4	10	10	1	5	6	3	8	8	1	56	8.23695e-05
CFLC	16	10	6	2	3	4	7	6	14	7	75	0.000110316
CFLD	18	13	8	3	4	6	13	5	6	7	83	0.000122083
CFLE	3	8	8	2	4	7	4	3	2	1	42	6.17772e-05
CFLF	4	12	9	2	5	6	7	0	3	3	51	7.50151e-05
CFLG	10	4	4	1	1	2	7	3	7	7	46	6.76607e-05
CFLH	2	11	7	3	3	3	6	6	5	6	52	7.6486e-05
CFLI	8	11	3	1	4	5	7	3	6	10	58	8.53113e-05
CFLK	13	16	8	2	1	8	7	3	2	6	66	9.70784e-05
CFLL	11	9	4	3	2	3	11	9	5	2	59	8.67822e-05
CFLM	16	16	8	1	4	8	15	3	13	7	91	0.00013385
CFLN	13	8	5	1	0	3	7	2	2	1	42	6.17772e-05
CFLP	15	8	14	3	5	7	21	2	5	5	85	0.000125025
CFLQ	20	16	9	0	9	9	14	8	9	2	96	0.000141205
CFLR	6	15	9	1	3	9	11	3	1	4	62	9.11948e-05
CFLS	1	9	11	1	4	6	9	3	2	1	47	6.91316e-05
CFLT	11	15	12	2	7	8	17	3	7	2	84	0.000123554
CFLV	15	19	13	1	10	13	22	6	12	6	117	0.000172093
CFLW	11	15	7	2	3	7	13	5	2	4	69	0.000101491
CFLY	10	14	5	2	4	5	9	4	5	5	63	9.26657e-05
CFMA	21	23	16	6	6	8	23	5	16	4	128	0.000188273
CFMC	15	25	17	2	9	10	16	5	10	6	115	0.000169152
CFMD	20	13	19	3	12	4	13	12	7	10	113	0.00016621
CFME	18	11	7	5	4	4	5	12	13	4	83	0.000122083
CFMF	16	17	14	4	5	5	13	13	6	9	102	0.00015003
CFMG	5	14	5	1	3	3	10	4	6	3	54	7.94278e-05
CFMH	16	10	6	1	6	10	4	6	8	7	74	0.000108845
CFMI	16	11	5	1	2	11	14	6	10	6	82	0.000120613
CFMK	4	5	8	5	3	2	9	8	3	2	49	7.20733e-05
CFML	9	9	7	1	5	11	10	5	2	6	65	9.56075e-05
CFMM	14	15	13	2	8	12	10	10	7	13	104	0.000152972
CFMN	3	9	10	4	0	7	12	4	7	8	64	9.41366e-05
CFMP	18	21	20	5	7	13	15	14	9	11	133	0.000195628
CFMQ	24	23	17	4	14	8	19	17	23	8	157	0.000230929
CFMR	13	11	10	1	7	8	3	8	11	7	79	0.0001162
CFMS	23	16	18	4	10	10	28	16	12	9	146	0.000214749
CFMT	20	17	17	3	8	12	11	5	15	3	111	0.000163268
CFMV	15	20	5	2	6	6	5	9	9	6	83	0.000122083
CFMW	19	21	14	3	3	1	16	3	7	9	96	0.000141205
CFMY	17	16	21	5	4	12	23	5	13	8	124	0.00018239
CFNA	7	5	12	0	1	7	13	11	5	2	63	9.26657e-05
CFNC	7	13	4	1	3	11	9	5	5	6	64	9.41366e-05
CFND	7	5	7	3	3	3	8	3	10	2	51	7.50151e-05
CFNE	4	14	3	2	5	1	2	6	6	2	45	6.61898e-05
CFNF	12	13	4	0	1	5	6	2	5	2	50	7.35442e-05
CFNG	3	6	6	1	0	8	5	1	5	1	36	5.29518e-05
CFNH	9	8	5	0	2	3	5	0	2	0	34	5.00101e-05
CFNI	12	5	9	2	2	0	5	6	8	4	53	7.79569e-05
CFNK	9	16	10	1	1	2	9	3	3	4	58	8.53113e-05
CFNL	8	6	5	0	9	3	7	4	7	2	51	7.50151e-05
CFNM	11	7	2	3	7	5	10	3	7	4	59	8.67822e-05
CFNN	8	4	6	1	2	1	5	4	7	5	43	6.3248e-05
CFNP	22	11	11	3	6	9	8	13	13	3	99	0.000145618
CFNQ	11	15	13	2	6	0	16	3	4	8	78	0.000114729
CFNR	8	6	8	1	1	3	7	1	6	3	44	6.47189e-05
CFNS	10	11	4	1	8	1	9	1	7	2	54	7.94278e-05
CFNT	13	20	6	1	4	3	10	5	10	8	80	0.000117671
CFNV	18	15	15	2	7	11	16	3	8	8	103	0.000151501
CFNW	11	8	7	1	3	5	6	4	7	1	53	7.79569e-05
CFNY	5	6	9	5	7	6	9	2	1	2	52	7.6486e-05
CFPA	8	14	8	3	10	8	7	8	6	4	76	0.000111787
CFPC	18	16	5	4	9	5	9	6	11	3	86	0.000126496
CFPD	11	22	8	1	11	4	11	7	12	5	92	0.000135321
CFPE	15	11	8	1	3	2	5	12	7	3	67	9.85493e-05
CFPF	11	11	11	3	4	3	16	8	7	9	83	0.000122083
CFPG	12	6	10	3	6	5	4	4	4	6	60	8.82531e-05
CFPH	12	16	7	1	4	5	18	2	14	12	91	0.00013385
CFPI	11	13	6	2	5	9	6	3	10	4	69	0.000101491
CFPK	4	8	5	1	4	3	1	7	4	5	42	6.17772e-05
CFPL	10	12	17	1	2	8	12	6	6	5	79	0.0001162
CFPM	16	11	8	1	8	9	12	11	5	8	89	0.000130909
CFPN	11	6	8	1	2	3	7	3	4	4	49	7.20733e-05
CFPP	18	14	11	0	5	5	7	5	9	11	85	0.000125025
CFPQ	28	30	12	2	5	8	11	7	12	9	124	0.00018239
CFPR	18	18	17	4	10	3	7	10	3	5	95	0.000139734
CFPS	20	25	17	2	10	8	22	12	11	12	139	0.000204453
CFPT	14	15	8	2	7	13	12	6	10	6	93	0.000136792
CFPV	17	16	8	5	5	8	10	12	10	4	95	0.000139734
CFPW	7	12	7	3	3	3	5	4	1	9	54	7.94278e-05
CFPY	17	14	5	4	6	7	19	4	12	7	95	0.000139734
CFQA	14	17	8	2	9	7	11	10	14	5	97	0.000142676
CFQC	22	13	13	3	8	18	18	4	15	5	119	0.000175035
CFQD	16	12	12	4	9	15	13	4	19	9	113	0.00016621
CFQE	12	27	14	8	2	9	8	7	12	9	108	0.000158856
CFQF	20	17	13	4	5	7	16	6	7	6	101	0.000148559
CFQG	14	19	9	2	10	4	9	7	8	9	91	0.00013385
CFQH	17	25	11	2	9	6	24	12	6	8	120	0.000176506
CFQI	14	14	17	4	6	4	10	4	12	6	91	0.00013385
CFQK	7	6	7	0	3	5	10	1	8	2	49	7.20733e-05
CFQL	17	14	15	0	9	4	15	5	9	3	91	0.00013385
CFQM	25	17	22	4	8	7	15	14	12	12	136	0.00020004
CFQN	8	11	4	5	1	3	10	2	3	2	49	7.20733e-05
CFQP	33	11	12	7	5	12	16	10	14	12	132	0.000194157
CFQQ	26	18	22	3	11	12	22	5	26	11	156	0.000229458
CFQR	11	19	20	2	6	8	16	6	10	4	102	0.00015003
CFQS	8	20	10	7	7	12	11	8	6	12	101	0.000148559
CFQT	11	18	19	4	8	6	22	9	11	12	120	0.000176506
CFQV	26	37	18	4	18	14	22	11	15	10	175	0.000257405
CFQW	14	11	9	4	6	4	12	2	15	7	84	0.000123554
CFQY	22	22	20	2	15	8	15	8	12	8	132	0.000194157
CFRA	18	13	11	1	3	5	5	7	7	6	76	0.000111787
CFRC	13	11	6	4	2	3	12	7	3	9	70	0.000102962
CFRD	7	11	6	2	8	3	5	1	7	3	53	7.79569e-05
CFRE	12	10	8	0	1	5	4	5	5	4	54	7.94278e-05
CFRF	14	5	10	1	8	5	7	7	8	6	71	0.000104433
CFRG	7	5	5	2	6	6	4	4	6	2	47	6.91316e-05
CFRH	9	5	14	2	3	4	7	2	8	5	59	8.67822e-05
CFRI	15	18	8	2	6	6	8	5	13	11	92	0.000135321
CFRK	7	5	9	1	6	4	6	4	2	3	47	6.91316e-05
CFRL	10	12	4	0	6	5	13	1	1	4	56	8.23695e-05
CFRM	9	9	15	2	10	7	21	9	9	5	96	0.000141205
CFRN	7	10	3	1	3	2	8	1	6	4	45	6.61898e-05
CFRP	20	19	11	6	4	10	14	4	8	5	101	0.000148559
CFRQ	14	12	6	4	4	4	7	4	10	6	71	0.000104433
CFRR	9	4	7	0	2	5	7	7	6	4	51	7.50151e-05
CFRS	12	12	4	1	4	7	9	2	3	2	56	8.23695e-05
CFRT	16	9	10	2	6	8	21	4	4	7	87	0.000127967
CFRV	8	19	15	2	4	10	12	9	21	4	104	0.000152972
CFRW	13	13	9	1	3	3	9	2	3	5	61	8.9724e-05
CFRY	12	22	10	2	8	5	9	8	6	7	89	0.000130909
CFSA	9	13	15	1	5	4	5	4	5	2	63	9.26657e-05
CFSC	6	9	10	2	3	5	8	5	6	10	64	9.41366e-05
CFSD	6	10	6	4	4	6	4	4	8	0	52	7.6486e-05
CFSE	8	10	15	2	4	4	2	1	11	3	60	8.82531e-05
CFSF	10	13	8	1	6	5	10	9	5	4	71	0.000104433
CFSG	11	11	6	0	1	4	6	4	9	2	54	7.94278e-05
CFSH	15	11	8	3	6	4	14	3	5	2	71	0.000104433
CFSI	21	12	11	2	7	8	5	11	7	8	92	0.000135321
CFSK	6	14	9	1	4	4	6	2	6	5	57	8.38404e-05
CFSL	10	9	3	5	6	3	10	8	3	1	58	8.53113e-05
CFSM	12	13	9	4	13	6	17	8	5	8	95	0.000139734
CFSN	9	4	2	1	1	4	4	1	0	1	27	3.97139e-05
CFSP	17	20	8	2	8	7	16	4	9	7	98	0.000144147
CFSQ	16	20	12	2	8	12	20	6	10	10	116	0.000170623
CFSR	7	13	19	1	9	6	11	3	4	5	78	0.000114729
CFSS	17	12	21	5	5	4	9	11	15	5	104	0.000152972
CFST	11	10	7	4	5	7	8	9	10	4	75	0.000110316
CFSV	12	12	13	4	7	1	15	7	5	2	78	0.000114729
CFSW	7	15	7	1	3	7	7	1	4	3	55	8.08987e-05
CFSY	10	15	13	3	10	9	5	7	8	6	86	0.000126496
CFTA	20	14	9	3	7	3	15	5	7	10	93	0.000136792
CFTC	10	12	13	0	2	10	10	6	6	8	77	0.000113258
CFTD	13	17	15	4	8	11	16	8	12	5	109	0.000160326
CFTE	15	13	14	0	11	8	12	2	16	5	96	0.000141205
CFTF	25	33	11	0	6	10	16	10	9	14	134	0.000197099
CFTG	9	16	5	1	3	3	13	6	2	4	62	9.11948e-05
CFTH	20	23	7	3	6	7	22	5	9	8	110	0.000161797
CFTI	12	15	11	2	7	13	17	6	9	6	98	0.000144147
CFTK	7	10	16	1	2	4	12	1	9	4	66	9.70784e-05
CFTL	16	12	12	1	5	8	13	11	4	5	87	0.000127967
CFTM	27	20	19	2	5	9	15	7	6	4	114	0.000167681
CFTN	14	6	6	1	2	3	8	4	6	5	55	8.08987e-05
CFTP	13	19	18	1	8	7	20	7	15	3	111	0.000163268
CFTQ	20	29	19	6	16	8	23	6	10	7	144	0.000211807
CFTR	13	9	5	0	3	2	10	9	11	7	69	0.000101491
CFTS	15	25	9	6	7	3	11	9	11	3	99	0.000145618
CFTT	29	16	22	4	11	10	21	13	14	11	151	0.000222104
CFTV	24	29	19	3	8	10	20	8	17	12	150	0.000220633
CFTW	7	12	6	1	1	10	13	8	9	4	71	0.000104433
CFTY	13	24	13	0	10	8	15	8	13	12	116	0.000170623
CFVA	16	7	16	3	6	7	10	6	13	7	91	0.00013385
CFVC	16	15	12	0	3	2	9	7	8	3	75	0.000110316
CFVD	13	18	10	3	8	5	15	8	6	7	93	0.000136792
CFVE	11	7	11	3	6	0	9	6	8	10	71	0.000104433
CFVF	14	23	17	3	9	3	12	1	8	4	94	0.000138263
CFVG	12	15	8	2	4	4	7	1	7	6	66	9.70784e-05
CFVH	13	20	6	6	1	7	11	6	7	4	81	0.000119142
CFVI	15	25	9	2	7	10	15	7	11	10	111	0.000163268
CFVK	15	12	15	2	2	11	10	3	13	6	89	0.000130909
CFVL	13	13	12	2	8	5	9	6	2	9	79	0.0001162
CFVM	22	18	13	7	6	15	15	9	11	8	124	0.00018239
CFVN	6	3	14	1	2	6	7	3	2	8	52	7.6486e-05
CFVP	19	19	15	2	8	8	21	6	9	9	116	0.000170623
CFVQ	17	20	9	3	10	5	15	6	11	6	102	0.00015003
CFVR	14	11	2	1	8	11	15	9	11	11	93	0.000136792
CFVS	15	23	18	2	6	5	17	8	10	5	109	0.000160326
CFVT	21	25	9	5	7	8	13	13	15	10	126	0.000185331
CFVV	23	27	12	5	10	10	13	6	16	10	132	0.000194157
CFVW	11	6	8	5	10	5	15	6	9	8	83	0.000122083
CFVY	10	12	9	0	6	7	11	6	8	6	75	0.000110316
CFWA	11	14	14	0	4	6	11	5	7	6	78	0.000114729
CFWC	17	8	13	1	5	3	1	5	4	3	60	8.82531e-05
CFWD	10	5	4	1	5	3	4	7	5	5	49	7.20733e-05
CFWE	7	11	3	3	6	4	7	2	3	1	47	6.91316e-05
CFWF	12	4	3	0	2	0	3	3	3	4	34	5.00101e-05
CFWG	4	9	4	1	7	2	6	1	5	0	39	5.73645e-05
CFWH	10	16	11	1	6	7	5	4	8	5	73	0.000107375
CFWI	9	16	8	1	1	5	12	2	4	4	62	9.11948e-05
CFWK	4	1	2	1	2	3	6	3	7	2	31	4.55974e-05
CFWL	10	12	7	1	4	7	11	2	3	4	61	8.9724e-05
CFWM	13	8	5	2	5	7	5	4	7	4	60	8.82531e-05
CFWN	6	9	6	2	10	4	10	5	4	5	61	8.9724e-05
CFWP	10	7	6	1	8	4	12	4	3	5	60	8.82531e-05
CFWQ	12	23	30	2	10	10	10	4	13	6	120	0.000176506
CFWR	12	10	7	3	6	5	7	1	7	5	63	9.26657e-05
CFWS	23	11	12	0	8	5	6	7	9	2	83	0.000122083
CFWT	21	10	7	2	4	2	10	3	8	6	73	0.000107375
CFWV	16	21	12	0	11	10	11	1	6	9	97	0.000142676
CFWW	5	6	4	0	5	1	6	4	10	4	45	6.61898e-05
CFWY	16	18	2	3	10	3	9	2	8	5	76	0.000111787
CFYA	16	13	5	1	2	2	8	3	3	5	58	8.53113e-05
CFYC	13	12	10	0	9	10	4	8	15	6	87	0.000127967
CFYD	15	22	8	1	4	7	13	5	4	4	83	0.000122083
CFYE	9	10	2	2	2	7	4	0	5	0	41	6.03063e-05
CFYF	10	20	10	2	6	14	15	6	6	5	94	0.000138263
CFYG	8	7	10	2	5	3	10	2	5	4	56	8.23695e-05
CFYH	11	19	10	0	1	7	7	5	8	7	75	0.000110316
CFYI	18	26	9	2	7	10	11	9	3	14	109	0.000160326
CFYK	16	13	7	3	6	11	10	7	4	6	83	0.000122083
CFYL	15	11	11	1	5	8	7	7	5	6	76	0.000111787
CFYM	17	27	15	3	6	9	16	8	7	7	115	0.000169152
CFYN	8	13	3	0	3	3	9	2	7	5	53	7.79569e-05
CFYP	23	20	7	4	3	4	13	9	11	4	98	0.000144147
CFYQ	26	19	21	1	9	9	16	9	11	8	129	0.000189744
CFYR	6	10	8	0	4	3	2	2	6	6	47	6.91316e-05
CFYS	14	14	13	2	7	8	10	4	13	16	101	0.000148559
CFYT	27	16	7	3	12	6	15	3	13	10	112	0.000164739
CFYV	21	14	13	6	5	8	14	4	10	13	108	0.000158856
CFYW	6	9	10	3	5	8	6	4	5	7	63	9.26657e-05
[truncated: 6,001 more rows]

## Sheet: 25C plasmid library
8000 Motif	S1	S2	S3	S4	S5	S6	S7	S8	S9	S10	Sum	Frequency
CAAA	2	1	2	13	11	20	14	7	8	0	78	0.000106518
CAAC	11	1	2	15	12	25	8	11	15	1	101	0.000137927
CAAD	8	1	6	11	8	10	10	4	7	0	65	8.87646e-05
CAAE	4	1	2	11	10	9	8	7	9	0	61	8.33022e-05
CAAF	5	4	2	10	9	16	21	11	8	0	86	0.000117442
CAAG	5	3	7	23	10	22	6	12	6	0	94	0.000128367
CAAH	8	3	3	8	18	8	6	4	4	0	62	8.46678e-05
CAAI	3	1	2	10	7	11	5	4	10	0	53	7.23773e-05
CAAK	2	3	4	8	7	6	8	5	6	2	51	6.96461e-05
CAAL	3	4	5	17	16	20	16	7	9	1	98	0.00013383
CAAM	0	0	2	14	13	17	21	16	7	0	90	0.000122905
CAAN	3	0	1	6	8	4	15	4	2	0	43	5.87212e-05
CAAP	10	8	6	14	16	18	12	10	4	0	98	0.00013383
CAAQ	1	1	2	7	14	20	15	7	3	3	73	9.96895e-05
CAAR	6	6	1	9	11	14	9	3	3	4	66	9.01302e-05
CAAS	4	4	5	19	13	17	14	10	4	0	90	0.000122905
CAAT	9	5	4	19	17	17	11	12	15	3	112	0.000152948
CAAV	14	0	8	12	11	20	18	8	4	2	97	0.000132464
CAAW	3	1	0	4	8	3	13	1	1	0	34	4.64307e-05
CAAY	5	2	2	9	10	14	3	3	17	0	65	8.87646e-05
CACA	2	0	1	5	6	6	12	3	0	0	35	4.77963e-05
CACC	4	1	8	6	10	10	12	5	8	0	64	8.7399e-05
CACD	2	4	3	12	6	14	16	5	5	0	67	9.14958e-05
CACE	5	5	3	16	16	9	10	5	6	0	75	0.000102421
CACF	20	8	9	27	22	35	34	16	31	6	208	0.000284047
CACG	2	5	7	8	3	14	9	4	12	0	64	8.7399e-05
CACH	7	1	1	12	12	7	7	3	16	1	67	9.14958e-05
CACI	12	4	12	31	28	29	34	18	27	1	196	0.000267659
CACK	9	4	15	29	20	21	12	17	10	0	137	0.000187088
CACL	5	1	4	15	16	19	15	10	16	2	103	0.000140658
CACM	9	5	9	20	16	23	17	15	26	2	142	0.000193916
CACN	3	4	5	7	8	9	11	7	6	1	61	8.33022e-05
CACP	7	3	9	16	18	27	17	6	20	0	123	0.00016797
CACQ	15	1	5	17	19	18	18	13	5	4	115	0.000157045
CACR	7	2	2	11	19	12	10	4	10	0	77	0.000105152
CACS	8	6	6	12	18	20	25	10	11	0	116	0.000158411
CACT	1	3	4	9	18	7	11	4	8	1	66	9.01302e-05
CACV	9	2	9	16	21	24	15	13	13	6	128	0.000174798
CACW	2	4	0	8	7	11	6	8	4	0	50	6.82805e-05
CACY	3	8	2	12	13	17	17	6	10	3	91	0.00012427
CADA	6	1	3	8	12	11	19	5	15	0	80	0.000109249
CADC	0	1	5	9	10	12	9	8	16	1	71	9.69582e-05
CADD	8	2	2	16	11	21	12	8	9	1	90	0.000122905
CADE	3	4	5	12	10	19	10	2	5	1	71	9.69582e-05
CADF	3	0	5	7	15	19	27	7	4	1	88	0.000120174
CADG	2	1	1	14	8	12	9	2	3	0	52	7.10117e-05
CADH	5	5	3	5	7	8	7	7	4	0	51	6.96461e-05
CADI	4	4	2	8	10	12	10	3	11	0	64	8.7399e-05
CADK	8	1	7	8	14	10	8	8	10	0	74	0.000101055
CADL	9	2	1	14	4	17	5	3	16	1	72	9.83239e-05
CADM	10	3	6	10	7	12	9	8	10	2	77	0.000105152
CADN	2	4	11	8	9	15	15	7	7	0	78	0.000106518
CADP	11	3	11	18	24	27	20	5	30	0	149	0.000203476
CADQ	18	4	8	23	13	14	19	13	19	3	134	0.000182992
CADR	2	3	8	9	8	16	14	10	9	0	79	0.000107883
CADS	3	2	4	21	16	24	14	7	18	1	110	0.000150217
CADT	2	6	5	17	15	15	8	10	17	2	97	0.000132464
CADV	9	5	4	20	10	21	16	7	11	1	104	0.000142023
CADW	3	1	2	10	10	10	26	6	19	0	87	0.000118808
CADY	5	5	4	16	6	13	14	6	6	2	77	0.000105152
CAEA	4	6	3	3	11	12	9	3	14	0	65	8.87646e-05
CAEC	3	2	10	16	17	21	9	13	10	1	102	0.000139292
CAED	2	3	1	5	7	9	8	5	11	0	51	6.96461e-05
CAEE	1	2	2	9	15	4	4	2	2	0	41	5.599e-05
CAEF	2	0	9	13	9	10	16	3	6	0	68	9.28614e-05
CAEG	6	2	5	5	2	9	8	1	5	3	46	6.2818e-05
CAEH	5	0	3	11	15	12	20	6	6	0	78	0.000106518
CAEI	4	2	3	9	8	6	15	14	6	1	68	9.28614e-05
CAEK	2	2	6	9	8	4	5	10	2	0	48	6.55492e-05
CAEL	7	1	3	18	13	15	16	4	6	2	85	0.000116077
CAEM	3	7	9	14	20	29	13	10	7	0	112	0.000152948
CAEN	0	3	3	8	7	15	8	3	2	0	49	6.69148e-05
CAEP	8	4	5	16	4	21	13	7	9	0	87	0.000118808
CAEQ	4	3	7	6	12	14	7	7	8	1	69	9.4227e-05
CAER	7	3	3	6	5	9	1	7	15	2	58	7.92053e-05
CAES	7	2	1	6	15	8	9	4	11	2	65	8.87646e-05
CAET	5	4	5	9	7	14	13	3	12	3	75	0.000102421
CAEV	7	5	3	18	11	24	18	7	14	1	108	0.000147486
CAEW	0	2	2	7	13	12	12	4	0	2	54	7.37429e-05
CAEY	12	6	3	24	17	17	15	18	14	1	127	0.000173432
CAFA	1	1	1	7	18	9	8	5	1	2	53	7.23773e-05
CAFC	4	2	3	6	8	18	15	14	10	1	81	0.000110614
CAFD	0	2	5	6	15	14	11	6	7	0	66	9.01302e-05
CAFE	3	0	2	9	5	4	18	3	7	0	51	6.96461e-05
CAFF	4	3	2	8	5	5	4	7	4	1	43	5.87212e-05
CAFG	3	4	4	2	3	2	4	6	1	2	31	4.23339e-05
CAFH	2	4	3	4	9	12	11	7	8	2	62	8.46678e-05
CAFI	4	0	5	10	13	11	5	5	2	0	55	7.51085e-05
CAFK	5	2	8	3	8	7	10	6	0	0	49	6.69148e-05
CAFL	5	9	3	11	21	17	13	10	11	0	100	0.000136561
CAFM	7	0	3	14	12	20	14	7	12	5	94	0.000128367
CAFN	1	1	4	3	14	11	6	4	3	0	47	6.41836e-05
CAFP	2	0	4	15	8	16	15	3	4	0	67	9.14958e-05
CAFQ	4	1	4	6	8	16	10	6	7	3	65	8.87646e-05
CAFR	4	2	3	5	6	10	13	8	6	2	59	8.05709e-05
CAFS	1	4	1	14	7	14	17	7	7	0	72	9.83239e-05
CAFT	6	3	4	12	10	18	17	10	7	4	91	0.00012427
CAFV	3	1	5	7	7	16	19	4	10	0	72	9.83239e-05
CAFW	4	3	2	5	5	6	5	5	3	0	38	5.18931e-05
CAFY	4	2	5	11	9	17	10	4	2	0	64	8.7399e-05
CAGA	0	0	5	15	4	14	8	6	9	2	63	8.60334e-05
CAGC	3	1	3	7	5	11	7	3	13	1	54	7.37429e-05
CAGD	4	0	2	13	4	7	8	4	4	0	46	6.2818e-05
CAGE	4	1	4	5	5	6	9	4	15	2	55	7.51085e-05
CAGF	3	2	2	16	17	16	7	7	16	1	87	0.000118808
CAGG	1	4	2	6	4	5	4	1	2	0	29	3.96027e-05
CAGH	2	6	6	10	16	10	18	6	3	1	78	0.000106518
CAGI	2	2	3	10	4	13	8	5	10	0	57	7.78397e-05
CAGK	3	1	1	5	8	9	5	3	3	1	39	5.32588e-05
CAGL	1	2	6	8	6	5	11	2	7	1	49	6.69148e-05
CAGM	4	3	2	10	9	15	16	2	12	0	73	9.96895e-05
CAGN	4	1	4	2	5	8	8	2	5	4	43	5.87212e-05
CAGP	12	1	5	11	12	16	13	11	6	2	89	0.000121539
CAGQ	3	5	8	16	14	30	11	4	10	0	101	0.000137927
CAGR	3	3	2	5	6	2	8	5	3	2	39	5.32588e-05
CAGS	7	1	2	11	6	19	8	4	12	1	71	9.69582e-05
CAGT	3	2	1	11	8	8	10	1	3	1	48	6.55492e-05
CAGV	3	2	3	11	8	11	6	9	7	0	60	8.19365e-05
CAGW	0	2	0	5	2	4	3	3	1	2	22	3.00434e-05
CAGY	3	5	4	4	6	11	16	3	13	2	67	9.14958e-05
CAHA	6	1	2	5	8	9	7	5	2	0	45	6.14524e-05
CAHC	2	1	2	12	3	9	5	4	8	1	47	6.41836e-05
CAHD	2	4	1	5	5	9	10	8	6	4	54	7.37429e-05
CAHE	7	0	2	3	4	9	9	4	11	0	49	6.69148e-05
CAHF	3	1	1	3	5	11	4	2	6	2	38	5.18931e-05
CAHG	6	2	7	13	15	33	24	11	11	0	122	0.000166604
CAHH	5	5	5	15	11	25	13	10	10	2	101	0.000137927
CAHI	5	1	1	11	20	18	16	13	13	0	98	0.00013383
CAHK	1	0	1	11	4	11	11	8	1	1	49	6.69148e-05
CAHL	7	8	12	24	20	39	26	14	15	0	165	0.000225325
CAHM	7	6	7	10	16	11	10	6	11	2	86	0.000117442
CAHN	3	1	8	16	7	18	13	14	8	1	89	0.000121539
CAHP	5	2	4	15	12	12	7	6	9	5	77	0.000105152
CAHQ	5	3	8	27	27	25	28	13	13	1	150	0.000204841
CAHR	2	2	4	7	10	17	16	3	9	0	70	9.55926e-05
CAHS	6	0	0	4	17	12	15	6	13	2	75	0.000102421
CAHT	3	1	10	6	22	17	16	7	18	2	102	0.000139292
CAHV	5	2	7	12	9	11	14	8	9	2	79	0.000107883
CAHW	2	1	0	7	0	8	6	5	9	0	38	5.18931e-05
CAHY	3	1	3	13	7	9	15	4	6	2	63	8.60334e-05
CAIA	7	2	1	10	6	18	9	5	11	1	70	9.55926e-05
CAIC	7	1	9	19	13	7	23	13	9	0	101	0.000137927
CAID	9	2	4	15	13	19	8	9	16	3	98	0.00013383
CAIE	4	5	5	16	14	16	13	3	4	1	81	0.000110614
CAIF	1	0	0	1	1	0	1	1	0	0	5	6.82805e-06
CAIG	2	0	3	8	8	11	13	5	6	0	56	7.64741e-05
CAIH	7	3	7	24	20	24	25	9	18	3	140	0.000191185
CAII	0	0	0	0	0	2	1	0	0	0	3	4.09683e-06
CAIK	2	1	5	4	2	4	16	4	9	1	48	6.55492e-05
CAIL	0	0	0	0	1	4	0	0	0	0	5	6.82805e-06
CAIM	0	0	0	1	2	1	1	0	3	0	8	1.09249e-05
CAIN	2	1	4	10	2	6	5	2	3	2	37	5.05275e-05
CAIP	11	4	8	23	13	21	25	7	17	3	132	0.00018026
CAIQ	22	15	16	47	35	62	49	37	22	6	311	0.000424704
CAIR	2	5	4	11	7	10	11	5	9	0	64	8.7399e-05
CAIS	7	8	5	19	10	18	19	1	10	0	97	0.000132464
CAIT	10	11	10	27	18	28	23	22	30	2	181	0.000247175
CAIV	1	0	0	0	1	2	3	0	0	0	7	9.55926e-06
CAIW	12	0	4	11	14	14	12	7	7	1	82	0.00011198
CAIY	7	3	10	13	11	18	20	5	12	0	99	0.000135195
CAKA	2	4	5	10	10	11	7	6	12	1	68	9.28614e-05
CAKC	0	1	6	11	9	8	12	5	3	2	57	7.78397e-05
CAKD	13	4	5	4	8	18	15	5	6	1	79	0.000107883
CAKE	0	2	1	9	7	11	11	8	6	2	57	7.78397e-05
CAKF	4	0	3	9	11	9	6	8	5	0	55	7.51085e-05
CAKG	3	2	7	1	10	9	8	5	6	1	52	7.10117e-05
CAKH	5	3	1	4	13	12	11	4	4	0	57	7.78397e-05
CAKI	2	4	3	10	9	20	14	9	9	0	80	0.000109249
CAKK	2	0	0	6	5	5	2	3	5	0	28	3.82371e-05
CAKL	6	2	1	11	12	13	13	12	8	3	81	0.000110614
CAKM	6	6	0	12	17	14	21	6	7	0	89	0.000121539
CAKN	6	2	0	8	6	13	17	8	7	1	68	9.28614e-05
CAKP	2	0	4	12	12	13	10	1	2	1	57	7.78397e-05
CAKQ	9	5	8	13	14	23	21	20	10	0	123	0.00016797
CAKR	4	0	5	21	11	20	17	6	5	3	92	0.000125636
CAKS	3	3	4	12	8	19	16	4	12	4	85	0.000116077
CAKT	5	8	7	13	15	12	12	8	8	0	88	0.000120174
CAKV	4	3	3	11	5	11	11	3	5	0	56	7.64741e-05
CAKW	0	0	0	3	5	11	1	1	5	0	26	3.55058e-05
CAKY	5	1	1	7	7	14	17	5	10	0	67	9.14958e-05
CALA	7	3	7	15	9	12	13	9	16	0	91	0.00012427
CALC	2	3	3	9	12	16	5	5	11	1	67	9.14958e-05
CALD	4	4	3	9	18	16	17	4	10	2	87	0.000118808
CALE	4	2	2	10	10	9	4	1	8	1	51	6.96461e-05
CALF	3	8	6	16	22	29	13	13	20	7	137	0.000187088
CALG	2	3	3	5	7	9	4	2	7	1	43	5.87212e-05
CALH	5	3	1	16	14	13	5	8	7	2	74	0.000101055
CALI	5	0	4	11	8	8	18	13	17	1	85	0.000116077
CALK	3	4	6	8	12	15	26	8	12	1	95	0.000129733
CALL	1	0	3	12	10	7	17	2	3	0	55	7.51085e-05
CALM	4	4	6	8	8	15	19	7	11	0	82	0.00011198
CALN	4	0	0	7	6	9	6	5	8	2	47	6.41836e-05
CALP	11	6	16	21	14	30	27	6	20	3	154	0.000210304
CALQ	9	2	5	13	19	18	22	11	10	1	110	0.000150217
CALR	9	4	3	13	9	5	8	7	17	1	76	0.000103786
CALS	15	1	1	12	4	18	13	6	13	1	84	0.000114711
CALT	1	1	6	12	4	10	6	7	7	4	58	7.92053e-05
CALV	10	6	11	15	12	21	14	7	18	1	115	0.000157045
CALW	1	0	3	5	6	7	4	4	4	0	34	4.64307e-05
CALY	10	2	4	8	9	16	17	5	6	3	80	0.000109249
CAMA	6	1	2	13	8	14	12	6	18	3	83	0.000113346
CAMC	2	9	6	15	15	15	15	5	6	2	90	0.000122905
CAMD	19	6	8	18	17	22	26	13	24	1	154	0.000210304
CAME	6	3	6	10	15	23	20	5	7	2	97	0.000132464
CAMF	16	3	0	29	19	26	16	10	10	1	130	0.000177529
CAMG	2	2	2	11	7	8	11	8	7	0	58	7.92053e-05
CAMH	4	4	4	24	14	11	19	6	15	1	102	0.000139292
CAMI	6	4	7	30	15	27	36	26	21	4	176	0.000240347
CAMK	5	6	6	8	12	14	8	6	6	1	72	9.83239e-05
CAML	4	2	11	28	25	20	22	8	21	0	141	0.000192551
CAMM	9	3	2	12	10	20	17	8	6	3	90	0.000122905
CAMN	0	1	0	9	1	17	17	1	3	3	52	7.10117e-05
CAMP	7	8	8	18	18	19	21	13	13	1	126	0.000172067
CAMQ	6	6	3	16	6	25	23	12	8	1	106	0.000144755
CAMR	4	4	2	12	8	17	14	3	12	0	76	0.000103786
CAMS	4	4	3	14	9	26	16	8	8	0	92	0.000125636
CAMT	11	5	7	18	20	25	18	10	15	1	130	0.000177529
CAMV	4	9	10	22	21	38	25	16	15	2	162	0.000221229
CAMW	2	2	2	7	10	20	10	8	6	0	67	9.14958e-05
CAMY	4	2	2	10	11	14	13	0	5	1	62	8.46678e-05
CANA	2	1	1	9	5	9	7	2	3	0	39	5.32588e-05
CANC	3	2	0	0	6	10	8	3	11	1	44	6.00868e-05
CAND	1	4	0	5	10	10	6	4	5	2	47	6.41836e-05
CANE	6	2	5	5	6	9	4	6	4	0	47	6.41836e-05
CANF	5	1	3	9	9	7	16	4	10	0	64	8.7399e-05
CANG	3	2	2	8	8	10	15	8	4	1	61	8.33022e-05
CANH	0	0	5	3	7	8	10	4	7	1	45	6.14524e-05
CANI	6	1	3	4	5	6	6	3	0	2	36	4.91619e-05
CANK	9	4	1	6	3	3	8	3	2	0	39	5.32588e-05
CANL	4	1	4	6	6	13	13	7	9	1	64	8.7399e-05
CANM	10	3	4	10	12	10	10	2	13	0	74	0.000101055
CANN	6	1	6	10	10	16	2	1	5	0	57	7.78397e-05
CANP	4	0	2	10	11	6	12	1	2	1	49	6.69148e-05
CANQ	7	2	4	10	11	18	9	10	9	2	82	0.00011198
CANR	6	0	3	10	6	11	11	8	1	0	56	7.64741e-05
CANS	4	4	9	16	12	11	8	8	6	0	78	0.000106518
CANT	3	0	5	10	10	13	9	4	13	1	68	9.28614e-05
CANV	4	4	4	10	3	5	7	4	10	0	51	6.96461e-05
CANW	3	2	0	6	6	9	7	2	6	5	46	6.2818e-05
CANY	1	3	1	9	6	16	17	5	8	0	66	9.01302e-05
CAPA	5	1	4	11	3	6	7	5	7	1	50	6.82805e-05
CAPC	7	10	6	11	9	24	16	15	18	0	116	0.000158411
CAPD	19	8	22	39	39	58	52	28	29	5	299	0.000408317
CAPE	8	0	7	17	20	25	22	8	17	2	126	0.000172067
CAPF	9	0	2	10	7	14	11	0	6	1	60	8.19365e-05
CAPG	4	1	5	12	14	11	12	4	6	1	70	9.55926e-05
CAPH	5	6	7	15	9	9	12	6	14	1	84	0.000114711
CAPI	10	3	5	15	12	13	9	15	19	3	104	0.000142023
CAPK	2	2	5	9	16	9	12	2	16	0	73	9.96895e-05
CAPL	6	2	6	29	10	31	9	7	17	4	121	0.000165239
CAPM	5	9	1	14	15	21	12	9	5	4	95	0.000129733
CAPN	5	1	1	8	6	10	19	4	11	0	65	8.87646e-05
CAPP	4	2	7	25	21	23	25	13	32	3	155	0.000211669
CAPQ	10	3	8	32	26	31	17	15	22	1	165	0.000225325
CAPR	6	6	9	20	7	14	20	12	7	0	101	0.000137927
CAPS	4	4	7	13	10	16	22	9	12	3	100	0.000136561
CAPT	4	4	4	15	12	20	15	6	11	5	96	0.000131098
CAPV	14	6	9	21	34	41	34	13	19	4	195	0.000266294
CAPW	2	1	9	21	10	10	9	7	8	0	77	0.000105152
CAPY	7	2	7	16	18	19	20	8	18	2	117	0.000159776
CAQA	12	6	18	26	16	31	20	14	27	6	176	0.000240347
CAQC	9	5	11	23	24	23	18	10	8	1	132	0.00018026
CAQD	11	3	13	21	21	31	23	12	12	4	151	0.000206207
CAQE	6	4	4	16	22	24	17	12	4	5	114	0.000155679
CAQF	13	2	4	22	24	28	21	5	13	1	133	0.000181626
CAQG	5	3	9	25	11	17	8	9	5	2	94	0.000128367
CAQH	4	2	9	16	15	19	19	7	10	1	102	0.000139292
CAQI	7	2	12	22	19	10	12	10	16	0	110	0.000150217
CAQK	1	5	4	15	20	16	13	6	14	0	94	0.000128367
CAQL	4	5	18	26	29	28	18	10	10	1	149	0.000203476
CAQM	5	0	7	14	17	21	18	8	26	0	116	0.000158411
CAQN	7	1	4	5	9	14	11	2	8	0	61	8.33022e-05
CAQP	13	8	10	30	30	47	43	10	21	1	213	0.000290875
CAQQ	31	8	23	68	53	86	61	29	56	8	423	0.000577653
CAQR	3	3	4	13	19	25	24	10	25	1	127	0.000173432
CAQS	8	2	5	11	20	8	14	4	14	2	88	0.000120174
CAQT	8	3	16	18	16	25	25	8	14	2	135	0.000184357
CAQV	14	4	12	36	28	50	37	13	24	5	223	0.000304531
CAQW	7	2	5	21	14	21	15	21	17	2	125	0.000170701
CAQY	12	1	5	19	18	32	22	14	9	0	132	0.00018026
CARA	1	0	1	5	11	15	6	3	8	1	51	6.96461e-05
CARC	4	3	4	8	6	14	9	3	6	0	57	7.78397e-05
CARD	1	3	7	7	11	5	7	6	9	0	56	7.64741e-05
CARE	2	1	8	12	9	8	8	4	5	1	58	7.92053e-05
CARF	0	3	5	8	2	13	14	4	3	0	52	7.10117e-05
CARG	4	6	4	5	9	19	7	5	10	1	70	9.55926e-05
CARH	4	8	5	6	5	12	16	5	7	1	69	9.4227e-05
CARI	3	3	7	14	9	16	10	3	12	1	78	0.000106518
CARK	8	2	3	7	8	11	12	9	6	0	66	9.01302e-05
CARL	7	0	3	11	7	21	17	6	4	0	76	0.000103786
CARM	13	1	4	16	7	12	17	11	8	1	90	0.000122905
CARN	5	2	1	7	1	13	6	3	2	3	43	5.87212e-05
CARP	4	1	3	22	15	15	14	5	10	0	89	0.000121539
CARQ	20	4	4	24	21	33	10	9	22	2	149	0.000203476
CARR	4	1	4	5	8	15	6	6	7	0	56	7.64741e-05
CARS	6	6	5	24	10	10	10	4	5	1	81	0.000110614
CART	2	2	3	6	6	5	11	7	7	2	51	6.96461e-05
CARV	2	6	5	7	16	19	14	2	8	1	80	0.000109249
CARW	5	1	1	6	5	7	9	1	2	0	37	5.05275e-05
CARY	11	3	8	16	11	12	15	4	12	1	93	0.000127002
CASA	3	2	9	12	17	17	15	10	13	1	99	0.000135195
CASC	4	2	3	23	8	18	21	8	13	0	100	0.000136561
CASD	10	3	3	11	13	22	24	12	9	4	111	0.000151583
CASE	0	4	1	10	6	3	5	4	2	0	35	4.77963e-05
CASF	1	2	3	9	12	17	14	11	11	0	80	0.000109249
CASG	7	2	2	23	9	12	18	13	10	0	96	0.000131098
CASH	8	1	8	11	12	17	16	8	4	1	86	0.000117442
CASI	12	2	6	19	23	18	27	5	26	1	139	0.00018982
CASK	7	1	2	12	7	12	18	8	10	0	77	0.000105152
CASL	12	0	8	16	12	12	12	8	14	0	94	0.000128367
CASM	3	3	6	15	22	31	10	13	15	3	121	0.000165239
CASN	6	1	1	11	14	14	7	7	5	2	68	9.28614e-05
CASP	5	1	7	10	14	12	14	6	13	0	82	0.00011198
CASQ	13	8	4	20	16	24	15	11	31	4	146	0.000199379
CASR	4	8	6	16	9	15	9	10	11	0	88	0.000120174
CASS	6	2	3	17	15	22	18	5	16	2	106	0.000144755
CAST	11	2	8	12	23	19	20	18	12	2	127	0.000173432
CASV	6	5	7	26	19	31	14	19	10	2	139	0.00018982
CASW	2	4	2	10	4	11	14	4	1	1	53	7.23773e-05
CASY	10	4	5	9	12	28	20	11	19	4	122	0.000166604
CATA	6	1	2	8	16	8	12	8	6	0	67	9.14958e-05
CATC	11	5	7	12	17	19	10	7	12	0	100	0.000136561
CATD	7	3	6	6	9	25	8	11	14	0	89	0.000121539
CATE	6	1	6	6	4	6	5	4	5	0	43	5.87212e-05
CATF	5	2	2	12	21	11	12	3	5	5	78	0.000106518
CATG	8	5	4	10	14	11	12	9	16	1	90	0.000122905
CATH	8	2	8	17	14	17	21	9	11	7	114	0.000155679
CATI	16	6	13	31	21	31	22	24	27	2	193	0.000263563
CATK	7	1	3	11	6	17	15	7	20	1	88	0.000120174
CATL	12	4	7	29	29	32	30	8	20	1	172	0.000234885
CATM	5	0	9	22	14	14	18	13	9	0	104	0.000142023
CATN	1	7	4	13	4	14	25	7	7	4	86	0.000117442
CATP	15	4	6	15	15	32	18	9	23	2	139	0.00018982
CATQ	8	4	9	22	15	27	30	18	30	7	170	0.000232154
CATR	6	3	10	19	11	35	17	12	22	2	137	0.000187088
CATS	5	1	4	3	11	14	15	3	8	2	66	9.01302e-05
CATT	7	1	8	21	21	30	18	17	17	3	143	0.000195282
CATV	5	3	4	20	21	26	22	12	17	2	132	0.00018026
CATW	3	0	5	5	9	9	12	9	10	0	62	8.46678e-05
CATY	8	1	5	12	12	17	19	9	4	1	88	0.000120174
CAVA	5	3	3	13	14	23	13	8	7	0	89	0.000121539
CAVC	9	0	8	24	16	18	23	7	16	0	121	0.000165239
CAVD	8	3	3	11	8	9	20	7	9	1	79	0.000107883
CAVE	6	1	11	24	26	23	15	11	21	2	140	0.000191185
CAVF	7	4	11	30	18	30	23	14	18	0	155	0.000211669
CAVG	3	2	1	10	11	12	13	9	15	0	76	0.000103786
CAVH	12	5	8	17	24	35	15	12	10	4	142	0.000193916
CAVI	4	1	4	11	6	6	9	5	2	0	48	6.55492e-05
CAVK	7	3	3	18	13	11	23	4	11	3	96	0.000131098
CAVL	0	1	0	1	1	5	1	1	0	0	10	1.36561e-05
CAVM	10	9	14	42	17	35	23	22	34	1	207	0.000282681
CAVN	5	4	5	10	15	15	10	6	7	0	77	0.000105152
CAVP	12	7	8	22	15	33	22	6	11	1	137	0.000187088
CAVQ	13	6	10	39	24	42	26	9	6	3	178	0.000243078
CAVR	5	4	8	20	13	26	18	2	7	4	107	0.00014612
CAVS	8	2	7	22	18	18	26	13	17	2	133	0.000181626
CAVT	10	7	10	27	33	24	24	18	25	1	179	0.000244444
CAVV	15	10	18	20	28	31	18	14	12	0	166	0.000226691
CAVW	5	1	1	8	5	13	3	1	13	1	51	6.96461e-05
CAVY	7	3	7	21	23	37	28	13	19	4	162	0.000221229
CAWA	1	0	0	12	16	3	11	6	1	0	50	6.82805e-05
CAWC	7	1	5	15	9	12	10	7	14	2	82	0.00011198
CAWD	4	1	2	15	12	12	18	12	6	0	82	0.00011198
CAWE	2	1	4	2	8	10	18	0	8	1	54	7.37429e-05
CAWF	2	3	0	7	1	7	4	1	2	1	28	3.82371e-05
CAWG	6	1	3	12	9	8	4	1	3	2	49	6.69148e-05
CAWH	3	4	3	12	2	9	10	3	0	0	46	6.2818e-05
CAWI	3	0	1	6	5	3	11	4	8	1	42	5.73556e-05
CAWK	2	0	1	5	6	4	2	1	1	0	22	3.00434e-05
CAWL	2	1	1	11	9	20	22	6	9	1	82	0.00011198
CAWM	2	0	2	4	5	11	19	4	4	0	51	6.96461e-05
CAWN	1	2	2	9	5	8	5	1	0	0	33	4.50651e-05
CAWP	7	3	16	11	12	17	9	6	23	4	108	0.000147486
CAWQ	4	2	1	10	9	13	16	6	11	0	72	9.83239e-05
CAWR	8	2	7	2	13	15	7	2	4	1	61	8.33022e-05
CAWS	0	0	4	4	10	12	9	6	1	0	46	6.2818e-05
CAWT	1	3	2	7	9	11	8	2	7	1	51	6.96461e-05
CAWV	17	1	3	14	12	12	14	6	10	3	92	0.000125636
CAWW	1	2	0	8	4	7	5	2	2	0	31	4.23339e-05
CAWY	0	0	2	5	10	11	11	2	12	0	53	7.23773e-05
CAYA	2	2	8	13	14	12	25	1	14	1	92	0.000125636
CAYC	5	2	8	13	13	13	13	5	2	1	75	0.000102421
CAYD	0	0	6	12	5	19	17	6	12	0	77	0.000105152
CAYE	2	1	0	11	5	4	7	1	3	2	36	4.91619e-05
CAYF	6	8	3	10	15	12	10	11	7	1	83	0.000113346
CAYG	1	2	3	6	6	13	5	3	6	1	46	6.2818e-05
CAYH	9	2	7	6	10	18	16	3	11	0	82	0.00011198
CAYI	10	5	4	29	29	19	18	11	23	0	148	0.00020211
CAYK	2	2	1	20	23	16	14	9	17	4	108	0.000147486
CAYL	12	5	11	20	16	23	22	6	12	1	128	0.000174798
CAYM	2	3	10	15	14	26	16	7	19	2	114	0.000155679
CAYN	4	1	1	11	14	5	7	3	11	0	57	7.78397e-05
CAYP	6	4	2	9	10	9	18	3	26	1	88	0.000120174
CAYQ	11	4	6	19	12	27	26	12	10	0	127	0.000173432
CAYR	5	3	3	14	11	14	12	7	9	0	78	0.000106518
CAYS	10	6	6	13	16	24	21	7	7	0	110	0.000150217
CAYT	20	11	9	27	15	24	27	12	22	2	169	0.000230788
CAYV	7	2	5	16	14	20	15	8	22	2	111	0.000151583
CAYW	8	2	2	6	10	8	14	7	6	1	64	8.7399e-05
CAYY	4	0	4	5	19	13	19	11	5	0	80	0.000109249
CCAA	7	8	5	29	13	19	17	7	12	0	117	0.000159776
CCAC	7	2	2	6	9	16	7	8	8	1	66	9.01302e-05
CCAD	6	1	1	11	14	18	15	4	2	1	73	9.96895e-05
CCAE	8	1	6	15	13	15	8	11	5	2	84	0.000114711
CCAF	6	3	5	13	8	18	13	9	10	0	85	0.000116077
CCAG	5	2	2	6	4	11	3	4	4	0	41	5.599e-05
CCAH	7	1	4	7	18	26	22	10	2	2	99	0.000135195
CCAI	3	2	6	16	13	16	9	6	15	0	86	0.000117442
CCAK	1	2	7	7	11	8	4	4	5	2	51	6.96461e-05
CCAL	5	5	13	19	15	27	22	15	14	3	138	0.000188454
CCAM	8	2	5	16	14	16	23	12	5	1	102	0.000139292
CCAN	1	2	0	9	4	12	4	1	3	0	36	4.91619e-05
CCAP	8	4	10	20	16	22	12	6	12	1	111	0.000151583
CCAQ	13	2	3	13	5	13	20	8	15	2	94	0.000128367
CCAR	4	5	10	16	8	11	5	2	7	1	69	9.4227e-05
CCAS	0	2	1	9	12	29	12	7	8	2	82	0.00011198
CCAT	5	3	8	12	9	12	9	5	9	0	72	9.83239e-05
CCAV	10	6	5	18	17	9	16	2	10	3	96	0.000131098
CCAW	6	2	2	6	13	11	9	5	6	0	60	8.19365e-05
CCAY	4	8	6	8	13	13	10	6	8	2	78	0.000106518
CCCA	8	1	5	22	6	14	12	11	5	2	86	0.000117442
CCCC	3	5	2	12	14	11	5	8	9	0	69	9.4227e-05
CCCD	4	5	4	9	8	17	15	2	7	0	71	9.69582e-05
CCCE	4	1	9	9	14	11	10	6	5	1	70	9.55926e-05
CCCF	7	1	2	13	13	18	19	10	5	2	90	0.000122905
CCCG	3	1	3	3	10	10	12	1	9	0	52	7.10117e-05
CCCH	5	1	0	13	3	5	3	4	1	1	36	4.91619e-05
CCCI	10	6	9	41	33	52	36	27	28	8	250	0.000341402
CCCK	4	7	5	12	11	10	23	10	4	0	86	0.000117442
CCCL	0	0	0	3	0	4	2	2	0	1	12	1.63873e-05
CCCM	14	7	6	26	23	17	28	6	15	2	144	0.000196648
CCCN	3	3	7	11	8	7	5	8	3	1	56	7.64741e-05
CCCP	6	7	3	26	14	16	14	10	10	1	107	0.00014612
CCCQ	4	6	10	14	18	22	13	13	17	2	119	0.000162507
CCCR	7	6	2	13	13	30	18	11	14	1	115	0.000157045
CCCS	3	7	4	20	13	20	20	6	11	2	106	0.000144755
CCCT	0	3	3	8	11	21	16	11	8	0	81	0.000110614
CCCV	14	8	6	24	25	41	43	14	24	2	201	0.000274487
CCCW	4	0	6	18	8	12	13	10	6	0	77	0.000105152
CCCY	3	5	7	13	10	21	13	8	20	2	102	0.000139292
CCDA	3	1	7	8	4	10	12	4	11	1	61	8.33022e-05
CCDC	8	4	2	13	21	11	13	12	8	6	98	0.00013383
CCDD	6	2	11	23	12	19	14	10	17	0	114	0.000155679
CCDE	5	4	3	5	2	8	12	3	5	0	47	6.41836e-05
CCDF	8	0	2	6	8	10	12	7	6	1	60	8.19365e-05
CCDG	1	3	3	8	6	6	10	4	10	0	51	6.96461e-05
CCDH	5	0	10	11	13	30	19	9	11	1	109	0.000148851
CCDI	6	3	5	14	14	9	16	10	12	0	89	0.000121539
CCDK	5	2	5	10	7	9	11	5	12	0	66	9.01302e-05
CCDL	3	3	2	7	15	15	11	7	7	0	70	9.55926e-05
CCDM	4	0	5	8	12	17	30	6	12	5	99	0.000135195
CCDN	4	0	1	7	9	4	14	4	10	0	53	7.23773e-05
CCDP	7	3	3	7	11	9	6	8	8	2	64	8.7399e-05
CCDQ	3	7	9	16	11	19	18	5	6	1	95	0.000129733
CCDR	3	3	2	6	10	22	13	8	5	2	74	0.000101055
CCDS	2	3	10	13	19	27	9	7	23	2	115	0.000157045
CCDT	16	8	2	19	12	30	19	7	16	1	130	0.000177529
CCDV	7	9	8	21	17	19	12	13	10	5	121	0.000165239
CCDW	2	3	6	5	7	14	18	6	5	1	67	9.14958e-05
CCDY	4	3	3	12	17	14	12	8	7	1	81	0.000110614
CCEA	5	0	6	10	8	8	16	4	12	2	71	9.69582e-05
CCEC	3	5	4	9	13	12	8	5	1	3	63	8.60334e-05
CCED	7	4	2	10	9	13	6	3	8	1	63	8.60334e-05
CCEE	0	0	4	4	3	11	6	2	6	1	37	5.05275e-05
CCEF	6	2	1	5	11	5	6	6	7	0	49	6.69148e-05
CCEG	2	0	7	7	6	10	12	4	3	0	51	6.96461e-05
CCEH	1	0	3	5	4	7	3	5	4	0	32	4.36995e-05
CCEI	4	3	3	9	9	20	12	4	5	0	69	9.4227e-05
CCEK	1	0	2	5	7	5	7	5	3	1	36	4.91619e-05
CCEL	4	1	3	14	10	18	7	6	3	1	67	9.14958e-05
CCEM	4	1	1	11	10	10	13	7	7	0	64	8.7399e-05
CCEN	4	1	5	7	6	10	7	6	4	1	51	6.96461e-05
CCEP	5	3	5	25	13	18	15	8	10	1	103	0.000140658
CCEQ	6	9	8	21	20	22	20	13	7	1	127	0.000173432
CCER	5	0	5	8	14	15	19	7	13	0	86	0.000117442
CCES	5	2	5	9	16	16	5	6	8	2	74	0.000101055
CCET	3	3	8	14	21	21	16	9	10	1	106	0.000144755
CCEV	10	5	9	20	16	15	21	11	6	1	114	0.000155679
CCEW	1	1	0	6	5	8	9	5	3	1	39	5.32588e-05
CCEY	4	2	9	19	13	18	14	7	7	2	95	0.000129733
CCFA	6	1	5	7	11	14	8	5	8	2	67	9.14958e-05
CCFC	4	5	2	15	7	13	13	9	9	3	80	0.000109249
CCFD	4	2	9	5	7	15	10	10	7	0	69	9.4227e-05
CCFE	5	0	7	3	1	10	8	5	14	0	53	7.23773e-05
CCFF	0	4	3	3	13	18	16	5	9	0	71	9.69582e-05
CCFG	1	1	1	7	5	6	5	5	4	1	36	4.91619e-05
CCFH	1	3	1	7	8	7	5	8	7	1	48	6.55492e-05
CCFI	9	5	7	21	24	26	21	13	14	5	145	0.000198013
CCFK	5	2	1	16	10	9	12	10	11	4	80	0.000109249
CCFL	9	7	5	42	35	47	32	27	34	5	243	0.000331843
CCFM	2	1	10	10	15	12	15	12	11	0	88	0.000120174
CCFN	2	2	3	6	6	9	5	3	7	0	43	5.87212e-05
CCFP	0	1	1	7	11	4	9	8	0	0	41	5.599e-05
CCFQ	2	3	6	7	15	21	10	1	4	3	72	9.83239e-05
CCFR	2	3	5	9	8	4	7	4	1	0	43	5.87212e-05
CCFS	8	2	3	13	7	12	19	3	3	0	70	9.55926e-05
CCFT	4	2	8	16	19	16	15	13	18	3	114	0.000155679
CCFV	4	3	6	10	20	12	16	6	11	0	88	0.000120174
CCFW	5	1	1	2	2	4	7	4	2	0	28	3.82371e-05
CCFY	5	7	5	15	8	9	17	6	9	0	81	0.000110614
CCGA	5	0	1	2	3	13	9	10	8	1	52	7.10117e-05
CCGC	4	5	6	8	24	21	5	4	13	2	92	0.000125636
CCGD	2	4	0	11	4	24	9	7	7	3	71	9.69582e-05
CCGE	2	2	3	9	9	10	12	6	0	2	55	7.51085e-05
CCGF	0	2	3	2	3	2	2	5	1	1	21	2.86778e-05
CCGG	1	1	2	5	4	8	5	4	4	0	34	4.64307e-05
CCGH	4	3	3	9	15	8	8	6	10	1	67	9.14958e-05
CCGI	2	0	1	4	8	9	9	6	6	2	47	6.41836e-05
CCGK	0	1	1	3	9	8	1	3	13	0	39	5.32588e-05
CCGL	6	1	3	5	8	12	9	6	3	2	55	7.51085e-05
CCGM	4	2	5	5	7	16	16	1	18	2	76	0.000103786
CCGN	1	0	1	2	4	2	5	1	4	1	21	2.86778e-05
CCGP	2	3	9	14	15	19	12	2	11	0	87	0.000118808
CCGQ	3	2	6	11	16	18	14	7	7	0	84	0.000114711
CCGR	3	1	0	8	4	14	20	2	2	4	58	7.92053e-05
CCGS	3	2	3	7	9	13	11	1	5	1	55	7.51085e-05
CCGT	3	1	3	7	9	11	14	6	6	4	64	8.7399e-05
CCGV	2	4	3	6	12	9	10	15	9	1	71	9.69582e-05
CCGW	1	0	1	1	5	20	1	3	1	3	36	4.91619e-05
CCGY	5	3	5	5	8	7	7	2	11	0	53	7.23773e-05
CCHA	5	1	2	14	10	8	8	4	5	3	60	8.19365e-05
CCHC	4	0	0	3	11	12	20	2	5	1	58	7.92053e-05
CCHD	4	4	2	14	9	7	13	4	7	1	65	8.87646e-05
CCHE	0	1	8	3	5	4	10	7	8	0	46	6.2818e-05
CCHF	2	0	2	6	15	10	14	6	6	1	62	8.46678e-05
CCHG	6	4	8	5	6	9	9	4	6	0	57	7.78397e-05
CCHH	9	0	5	19	16	11	14	5	12	0	91	0.00012427
CCHI	6	2	8	17	14	22	21	11	26	2	129	0.000176164
CCHK	6	1	5	7	9	8	3	5	5	1	50	6.82805e-05
CCHL	15	7	10	21	13	32	29	13	9	3	152	0.000207573
CCHM	4	5	8	10	15	10	24	10	14	1	101	0.000137927
CCHN	5	3	3	8	8	9	18	4	16	1	75	0.000102421
CCHP	8	4	4	18	17	20	11	4	6	1	93	0.000127002
CCHQ	10	3	3	13	13	24	20	7	17	3	113	0.000154314
CCHR	14	0	3	17	6	15	17	3	7	1	83	0.000113346
CCHS	3	2	3	11	15	19	12	10	4	0	79	0.000107883
CCHT	7	1	7	27	27	23	19	14	12	6	143	0.000195282
CCHV	10	5	4	20	14	12	20	6	13	0	104	0.000142023
CCHW	2	0	2	6	2	3	1	5	5	0	26	3.55058e-05
CCHY	1	3	12	14	12	29	17	8	11	3	110	0.000150217
CCIA	6	3	5	5	15	15	13	11	7	2	82	0.00011198
CCIC	15	8	2	9	13	16	6	7	13	5	94	0.000128367
CCID	2	0	5	20	11	13	19	9	13	1	93	0.000127002
CCIE	3	1	8	14	8	19	13	6	13	1	86	0.000117442
CCIF	0	0	0	4	3	0	1	1	0	0	9	1.22905e-05
CCIG	5	0	4	4	10	19	10	5	4	2	63	8.60334e-05
CCIH	11	0	4	11	16	23	16	13	13	1	108	0.000147486
CCII	0	0	0	2	1	1	2	0	0	0	6	8.19365e-06
CCIK	5	6	4	14	15	5	13	6	5	0	73	9.96895e-05
CCIL	0	0	2	0	0	0	3	0	1	0	6	8.19365e-06
CCIM	0	0	1	1	0	4	3	1	1	3	14	1.91185e-05
CCIN	3	8	4	14	9	16	21	7	10	1	93	0.000127002
CCIP	2	1	3	14	16	20	10	5	6	0	77	0.000105152
CCIQ	4	1	6	15	15	19	18	6	19	0	103	0.000140658
CCIR	2	2	2	8	6	19	19	0	8	0	66	9.01302e-05
CCIS	6	0	13	17	17	25	8	7	16	2	111	0.000151583
CCIT	10	9	15	23	32	44	27	20	25	3	208	0.000284047
CCIV	1	0	0	1	2	0	1	0	5	3	13	1.77529e-05
CCIW	3	2	7	15	18	14	17	2	15	5	98	0.00013383
CCIY	3	1	5	7	5	8	10	5	4	0	48	6.55492e-05
CCKA	4	6	5	5	7	11	8	6	16	0	68	9.28614e-05
CCKC	10	2	7	28	19	20	12	2	17	3	120	0.000163873
CCKD	0	2	4	6	7	9	4	4	2	0	38	5.18931e-05
CCKE	5	3	3	11	7	4	12	4	16	1	66	9.01302e-05
CCKF	1	4	4	14	13	15	10	3	3	1	68	9.28614e-05
CCKG	3	0	5	5	6	20	9	1	13	0	62	8.46678e-05
CCKH	1	2	0	7	8	6	10	0	5	4	43	5.87212e-05
CCKI	3	4	1	11	7	9	12	2	3	0	52	7.10117e-05
CCKK	6	0	3	21	9	13	5	7	10	0	74	0.000101055
CCKL	3	2	0	10	6	10	6	2	5	0	44	6.00868e-05
CCKM	11	2	4	9	10	21	8	9	19	3	96	0.000131098
CCKN	3	1	2	10	14	5	4	4	8	2	53	7.23773e-05
CCKP	8	3	6	9	11	14	10	4	6	0	71	9.69582e-05
CCKQ	4	4	4	14	18	31	16	9	21	1	122	0.000166604
CCKR	6	3	4	13	17	6	10	1	10	0	70	9.55926e-05
CCKS	6	2	6	26	7	19	12	5	11	1	95	0.000129733
CCKT	6	5	15	17	22	32	33	19	18	5	172	0.000234885
CCKV	8	2	3	16	9	14	17	9	9	2	89	0.000121539
CCKW	0	4	0	1	11	6	6	11	3	0	42	5.73556e-05
CCKY	5	6	7	12	4	5	14	4	7	0	64	8.7399e-05
CCLA	6	4	8	14	12	20	11	13	10	5	103	0.000140658
CCLC	8	5	3	19	20	28	16	12	18	2	131	0.000178895
CCLD	3	1	5	11	7	14	12	16	4	0	73	9.96895e-05
CCLE	6	3	5	17	14	19	9	4	14	3	94	0.000128367
CCLF	2	2	3	11	4	14	4	2	2	0	44	6.00868e-05
CCLG	6	0	4	13	8	10	9	4	2	1	57	7.78397e-05
CCLH	3	4	6	14	21	16	14	11	18	4	111	0.000151583
CCLI	8	8	6	20	15	21	20	14	17	8	137	0.000187088
CCLK	6	1	3	3	6	17	8	8	4	0	56	7.64741e-05
CCLL	1	2	6	5	5	3	7	6	8	1	44	6.00868e-05
CCLM	3	4	5	9	11	14	11	9	6	2	74	0.000101055
CCLN	3	2	1	2	3	1	10	2	2	1	27	3.68714e-05
CCLP	16	5	6	29	22	38	34	16	24	9	199	0.000271756
CCLQ	7	2	4	19	13	18	18	15	11	0	107	0.00014612
CCLR	6	0	5	5	8	6	5	5	7	1	48	6.55492e-05
CCLS	11	4	4	12	9	15	14	5	16	1	91	0.00012427
CCLT	7	7	7	9	16	19	22	15	9	2	113	0.000154314
CCLV	11	5	4	27	29	32	21	13	16	3	161	0.000219863
CCLW	4	2	4	6	5	10	6	12	8	0	57	7.78397e-05
CCLY	5	1	5	19	17	5	9	2	5	0	68	9.28614e-05
CCMA	3	1	5	8	5	11	11	4	7	2	57	7.78397e-05
CCMC	6	0	4	16	15	17	17	9	13	3	100	0.000136561
CCMD	13	4	6	18	9	24	21	9	20	1	125	0.000170701
CCME	5	0	5	13	14	13	11	1	11	2	75	0.000102421
CCMF	10	9	10	31	18	27	23	11	22	5	166	0.000226691
CCMG	3	1	3	7	9	13	7	3	7	0	53	7.23773e-05
CCMH	2	1	7	13	25	11	20	8	16	1	104	0.000142023
CCMI	6	5	5	25	16	23	26	17	21	1	145	0.000198013
CCMK	3	2	10	14	11	15	20	3	2	1	81	0.000110614
CCML	6	1	2	15	9	8	5	0	6	2	54	7.37429e-05
CCMM	11	5	4	33	20	21	23	19	12	3	151	0.000206207
CCMN	2	0	5	9	13	11	11	7	11	0	69	9.4227e-05
CCMP	1	0	7	34	18	23	23	5	15	0	126	0.000172067
CCMQ	7	3	13	31	19	32	32	14	22	4	177	0.000241713
CCMR	9	1	3	23	12	13	13	4	10	0	88	0.000120174
CCMS	5	0	7	11	17	27	14	11	13	1	106	0.000144755
CCMT	10	7	8	25	10	30	17	11	13	0	131	0.000178895
CCMV	11	5	10	29	21	33	33	25	24	3	194	0.000264928
CCMW	5	1	2	5	9	12	14	6	6	4	64	8.7399e-05
CCMY	12	3	9	12	16	26	22	11	14	2	127	0.000173432
CCNA	7	3	0	8	7	26	13	4	1	0	69	9.4227e-05
CCNC	3	0	5	9	7	13	4	3	8	0	52	7.10117e-05
CCND	5	1	1	7	3	5	8	5	3	0	38	5.18931e-05
CCNE	2	1	2	6	3	8	9	1	3	2	37	5.05275e-05
CCNF	3	0	1	8	7	13	11	5	15	1	64	8.7399e-05
CCNG	9	1	4	18	16	20	12	4	3	0	87	0.000118808
CCNH	3	2	6	12	11	21	11	8	7	1	82	0.00011198
CCNI	3	1	9	18	13	24	11	12	12	2	105	0.000143389
CCNK	4	3	5	7	13	11	4	5	13	2	67	9.14958e-05
CCNL	1	1	5	7	9	10	13	5	9	0	60	8.19365e-05
CCNM	3	2	3	3	9	20	5	4	4	0	53	7.23773e-05
CCNN	5	2	2	1	5	6	2	2	2	0	27	3.68714e-05
CCNP	6	3	4	10	10	11	14	6	14	1	79	0.000107883
CCNQ	9	4	1	15	14	16	10	7	9	1	86	0.000117442
CCNR	5	2	0	4	1	11	7	4	6	1	41	5.599e-05
CCNS	7	2	5	9	15	12	6	8	13	1	78	0.000106518
CCNT	2	1	2	9	11	9	10	0	5	2	51	6.96461e-05
CCNV	10	2	6	9	2	19	10	7	7	0	72	9.83239e-05
CCNW	1	2	5	0	0	2	1	2	1	0	14	1.91185e-05
CCNY	2	2	7	5	7	10	9	3	2	0	47	6.41836e-05
CCPA	6	1	4	12	17	28	23	21	21	0	133	0.000181626
CCPC	10	5	5	10	7	17	25	7	15	3	104	0.000142023
CCPD	10	6	3	30	20	37	21	13	6	2	148	0.00020211
CCPE	6	5	8	9	15	21	13	17	10	4	108	0.000147486
CCPF	14	3	12	23	18	18	25	14	24	0	151	0.000206207
CCPG	5	0	5	26	12	22	18	17	9	1	115	0.000157045
CCPH	11	2	10	11	17	22	19	4	11	3	110	0.000150217
CCPI	13	9	6	23	23	27	22	8	8	1	140	0.000191185
CCPK	5	3	2	9	11	14	13	9	2	0	68	9.28614e-05
CCPL	12	6	8	33	29	36	31	19	29	6	209	0.000285412
CCPM	8	2	4	12	11	26	14	14	15	0	106	0.000144755
CCPN	4	4	7	13	10	34	8	7	10	2	99	0.000135195
CCPP	9	9	8	33	17	24	18	17	17	3	155	0.000211669
CCPQ	11	11	11	29	22	27	42	10	28	1	192	0.000262197
CCPR	7	8	7	21	21	19	20	12	20	3	138	0.000188454
CCPS	9	7	13	18	26	22	21	15	12	7	150	0.000204841
CCPT	6	11	3	27	31	31	46	14	33	3	205	0.00027995
CCPV	11	3	11	30	29	42	30	8	26	1	191	0.000260831
CCPW	6	0	9	11	17	17	12	8	6	0	86	0.000117442
CCPY	5	11	12	17	11	30	17	15	14	4	136	0.000185723
CCQA	5	1	4	18	14	33	18	6	21	0	120	0.000163873
CCQC	4	6	7	17	19	18	14	17	11	3	116	0.000158411
CCQD	9	3	8	23	13	26	24	19	19	2	146	0.000199379
CCQE	7	2	4	15	16	27	28	12	18	0	129	0.000176164
CCQF	6	5	1	12	13	18	19	7	13	0	94	0.000128367
CCQG	5	2	4	15	18	14	12	7	14	0	91	0.00012427
CCQH	1	4	3	20	9	23	14	10	17	1	102	0.000139292
CCQI	7	4	8	14	16	13	16	11	13	0	102	0.000139292
CCQK	3	1	5	14	9	15	12	13	6	2	80	0.000109249
CCQL	6	5	8	20	30	34	43	14	24	5	189	0.0002581
CCQM	5	0	2	13	11	18	22	3	5	0	79	0.000107883
CCQN	2	0	2	6	10	7	10	2	7	0	46	6.2818e-05
CCQP	7	4	13	24	24	30	40	16	16	5	179	0.000244444
CCQQ	20	4	16	30	27	40	43	18	31	3	232	0.000316821
CCQR	5	5	6	18	11	27	25	12	18	1	128	0.000174798
CCQS	13	3	7	18	15	28	18	18	10	1	131	0.000178895
CCQT	5	7	15	26	18	17	17	10	13	1	129	0.000176164
CCQV	12	2	10	32	18	35	33	10	10	1	163	0.000222594
CCQW	8	1	7	10	16	15	8	7	10	0	82	0.00011198
CCQY	11	7	7	21	21	37	23	23	9	1	160	0.000218497
CCRA	5	0	2	17	6	6	14	3	2	1	56	7.64741e-05
CCRC	3	0	4	14	7	11	10	7	7	1	64	8.7399e-05
CCRD	7	3	4	19	8	12	10	0	15	1	79	0.000107883
CCRE	0	2	7	16	19	12	15	9	12	1	93	0.000127002
CCRF	4	4	1	8	10	19	21	2	7	3	79	0.000107883
CCRG	7	2	8	15	8	11	11	10	4	0	76	0.000103786
CCRH	3	2	8	20	18	14	22	7	10	4	108	0.000147486
CCRI	10	6	9	15	15	26	14	13	11	3	122	0.000166604
CCRK	8	5	6	6	3	12	13	3	11	1	68	9.28614e-05
CCRL	6	4	10	12	8	10	11	8	8	0	77	0.000105152
CCRM	1	1	5	8	5	3	16	9	6	2	56	7.64741e-05
CCRN	4	3	2	4	7	4	8	10	8	1	51	6.96461e-05
CCRP	5	2	3	2	3	11	16	7	6	1	56	7.64741e-05
CCRQ	13	3	8	9	17	24	20	20	20	0	134	0.000182992
CCRR	1	1	5	10	7	31	10	9	7	2	83	0.000113346
CCRS	6	6	9	13	15	27	23	13	26	1	139	0.00018982
CCRT	8	6	2	15	4	23	13	1	6	4	82	0.00011198
CCRV	11	2	7	15	17	21	22	8	5	3	111	0.000151583
CCRW	3	1	1	16	5	6	4	3	1	2	42	5.73556e-05
CCRY	7	7	8	15	11	28	20	6	8	3	113	0.000154314
CCSA	5	3	4	13	13	6	10	7	11	1	73	9.96895e-05
CCSC	4	4	2	9	13	27	24	6	4	1	94	0.000128367
CCSD	6	0	4	10	6	5	9	4	10	1	55	7.51085e-05
CCSE	11	3	2	8	8	16	6	1	2	0	57	7.78397e-05
CCSF	2	0	3	4	4	21	11	9	6	8	68	9.28614e-05
CCSG	3	1	5	10	10	17	17	6	13	0	82	0.00011198
CCSH	5	1	4	19	7	18	13	5	20	0	92	0.000125636
CCSI	7	3	4	15	21	20	18	14	13	2	117	0.000159776
CCSK	1	2	5	3	13	9	10	4	12	3	62	8.46678e-05
CCSL	6	3	5	9	11	10	7	5	6	0	62	8.46678e-05
CCSM	11	5	4	23	15	16	14	8	10	2	108	0.000147486
CCSN	3	2	6	9	13	11	16	13	16	4	93	0.000127002
CCSP	7	2	3	9	9	13	9	4	16	3	75	0.000102421
CCSQ	11	9	7	18	15	17	20	6	14	2	119	0.000162507
CCSR	5	1	2	3	13	11	9	6	6	1	57	7.78397e-05
CCSS	19	5	14	37	38	51	29	25	28	5	251	0.000342768
CCST	11	8	1	11	27	26	20	4	20	3	131	0.000178895
CCSV	8	4	10	20	25	6	23	10	24	1	131	0.000178895
CCSW	0	3	1	3	6	6	5	1	10	3	38	5.18931e-05
CCSY	7	2	2	6	13	23	13	8	3	3	80	0.000109249
CCTA	6	1	3	9	20	18	9	17	11	0	94	0.000128367
CCTC	9	2	9	9	12	22	21	12	26	0	122	0.000166604
CCTD	7	3	2	17	13	18	21	6	7	2	96	0.000131098
CCTE	5	6	6	16	12	13	28	5	15	0	106	0.000144755
CCTF	10	1	3	11	8	4	14	5	12	4	72	9.83239e-05
CCTG	7	3	7	17	8	18	5	5	7	0	77	0.000105152
CCTH	7	2	5	11	10	17	9	11	18	1	91	0.00012427
CCTI	9	7	13	25	14	25	32	11	19	1	156	0.000213035
CCTK	10	2	7	9	13	11	14	11	9	3	89	0.000121539
CCTL	2	2	2	5	8	7	3	5	3	3	40	5.46244e-05
CCTM	14	8	12	19	16	37	31	14	18	3	172	0.000234885
CCTN	4	4	7	11	10	17	7	7	8	0	75	0.000102421
CCTP	14	5	7	20	20	23	19	19	26	5	158	0.000215766
CCTQ	8	8	7	28	28	24	16	11	17	1	148	0.00020211
CCTR	5	3	7	11	15	16	9	4	10	1	81	0.000110614
CCTS	6	5	4	11	9	15	13	8	6	0	77	0.000105152
CCTT	9	4	9	15	19	30	22	7	24	0	139	0.00018982
CCTV	5	7	15	25	12	22	32	17	14	1	150	0.000204841
CCTW	0	3	1	2	4	3	6	1	8	1	29	3.96027e-05
CCTY	6	2	5	9	13	21	17	10	16	2	101	0.000137927
CCVA	6	0	6	14	12	24	24	10	0	1	97	0.000132464
CCVC	11	4	9	20	19	31	27	17	20	8	166	0.000226691
CCVD	4	6	7	13	15	16	23	4	6	0	94	0.000128367
CCVE	8	3	8	7	14	9	13	3	7	0	72	9.83239e-05
CCVF	5	4	5	13	8	5	5	4	7	1	57	7.78397e-05
CCVG	4	4	4	10	16	17	17	3	14	1	90	0.000122905
CCVH	10	5	9	35	13	27	19	13	14	1	146	0.000199379
CCVI	2	0	1	3	4	1	1	0	0	0	12	1.63873e-05
CCVK	7	1	6	10	16	16	8	6	5	1	76	0.000103786
CCVL	0	0	1	0	0	5	0	1	2	0	9	1.22905e-05
CCVM	11	11	12	38	39	47	28	19	27	5	237	0.000323649
CCVN	7	4	9	15	7	15	11	15	14	4	101	0.000137927
CCVP	7	5	7	17	14	23	25	11	14	2	125	0.000170701
CCVQ	11	6	5	27	17	35	25	12	18	0	156	0.000213035
CCVR	12	2	5	10	9	24	18	11	15	5	111	0.000151583
CCVS	7	4	8	25	29	22	20	17	21	5	158	0.000215766
CCVT	12	6	6	21	29	40	25	7	23	1	170	0.000232154
CCVV	4	0	10	23	12	19	21	12	13	7	121	0.000165239
CCVW	7	6	7	9	6	19	26	5	17	1	103	0.000140658
CCVY	26	8	7	25	34	34	45	13	21	0	213	0.000290875
CCWA	20	2	12	39	24	50	24	28	40	3	242	0.000330477
CCWC	1	3	9	20	16	9	17	15	14	0	104	0.000142023
CCWD	4	0	4	10	10	13	21	3	6	0	71	9.69582e-05
CCWE	2	3	9	15	6	13	10	2	2	0	62	8.46678e-05
CCWF	3	2	0	4	8	27	9	3	1	0	57	7.78397e-05
CCWG	1	6	7	7	6	14	4	4	12	2	63	8.60334e-05
CCWH	1	3	4	12	6	18	6	1	11	0	62	8.46678e-05
CCWI	5	3	3	11	12	12	10	8	12	0	76	0.000103786
CCWK	2	1	4	15	7	10	14	1	8	1	63	8.60334e-05
CCWL	13	8	14	25	25	33	23	15	28	2	186	0.000254003
CCWM	4	7	6	15	5	17	15	13	2	0	84	0.000114711
CCWN	3	0	0	7	3	4	7	0	3	1	28	3.82371e-05
CCWP	5	3	1	18	8	21	12	5	15	3	91	0.00012427
CCWQ	5	3	3	8	14	10	8	11	10	0	72	9.83239e-05
CCWR	1	0	2	6	2	10	11	5	5	3	45	6.14524e-05
CCWS	6	2	4	8	7	15	4	6	3	1	56	7.64741e-05
CCWT	4	4	3	15	11	17	7	8	6	0	75	0.000102421
CCWV	5	5	3	4	15	14	14	15	9	0	84	0.000114711
CCWW	1	2	0	1	4	4	9	5	2	0	28	3.82371e-05
CCWY	1	0	4	9	3	11	9	6	9	1	53	7.23773e-05
CCYA	4	3	7	12	4	14	15	11	8	0	78	0.000106518
CCYC	9	1	8	9	20	15	13	11	12	0	98	0.00013383
CCYD	4	6	3	13	16	11	16	16	11	4	100	0.000136561
CCYE	7	2	1	7	14	30	11	7	6	0	85	0.000116077
CCYF	5	4	1	9	9	12	8	6	13	0	67	9.14958e-05
CCYG	3	2	6	12	6	9	9	7	7	0	61	8.33022e-05
CCYH	7	0	3	7	0	8	8	1	17	4	55	7.51085e-05
CCYI	6	3	6	22	21	36	10	7	11	0	122	0.000166604
CCYK	6	3	4	7	8	10	10	8	14	0	70	9.55926e-05
CCYL	10	4	4	19	14	9	17	10	10	5	102	0.000139292
CCYM	6	0	6	12	12	29	14	7	13	2	101	0.000137927
CCYN	5	2	0	1	1	8	5	6	0	1	29	3.96027e-05
CCYP	3	2	2	12	15	23	17	8	4	0	86	0.000117442
CCYQ	5	5	12	11	18	32	27	10	11	1	132	0.00018026
CCYR	3	5	5	8	15	10	11	7	16	0	80	0.000109249
CCYS	5	2	2	12	12	16	14	9	2	5	79	0.000107883
CCYT	9	0	5	13	13	16	26	8	9	1	100	0.000136561
CCYV	7	2	8	14	15	19	23	11	16	3	118	0.000161142
CCYW	5	0	7	11	8	17	11	3	10	1	73	9.96895e-05
CCYY	6	3	8	12	9	15	14	10	11	0	88	0.000120174
CDAA	2	0	1	6	5	11	5	0	4	2	36	4.91619e-05
CDAC	2	0	2	6	6	9	1	8	3	1	38	5.18931e-05
CDAD	7	2	2	8	13	11	6	5	14	0	68	9.28614e-05
CDAE	3	1	3	7	13	8	10	5	8	2	60	8.19365e-05
CDAF	4	3	2	9	4	16	11	4	7	1	61	8.33022e-05
CDAG	2	3	5	6	8	13	12	3	9	0	61	8.33022e-05
CDAH	3	4	5	19	8	22	16	8	12	2	99	0.000135195
CDAI	6	5	11	14	4	13	13	13	16	0	95	0.000129733
CDAK	2	3	7	10	12	17	8	5	8	2	74	0.000101055
CDAL	9	4	4	7	6	11	12	5	14	1	73	9.96895e-05
CDAM	3	1	2	12	20	14	15	10	7	2	86	0.000117442
CDAN	14	7	9	21	23	43	21	6	10	0	154	0.000210304
CDAP	5	2	5	13	8	27	18	4	11	2	95	0.000129733
CDAQ	9	5	13	24	13	33	22	10	13	1	143	0.000195282
CDAR	3	3	4	9	7	13	9	3	12	1	64	8.7399e-05
CDAS	3	1	5	13	5	10	11	5	14	0	67	9.14958e-05
CDAT	4	3	6	9	10	21	12	11	4	0	80	0.000109249
CDAV	2	4	13	11	14	18	30	12	10	1	115	0.000157045
CDAW	4	2	3	6	10	8	8	2	0	1	44	6.00868e-05
CDAY	8	5	5	19	14	19	19	11	22	2	124	0.000169336
CDCA	4	2	5	3	9	11	10	4	9	3	60	8.19365e-05
CDCC	5	1	5	10	20	18	18	10	12	2	101	0.000137927
CDCD	6	1	4	8	11	12	8	5	8	1	64	8.7399e-05
CDCE	7	4	3	13	23	16	22	9	8	0	105	0.000143389
CDCF	10	5	6	13	13	16	21	4	20	2	110	0.000150217
CDCG	4	2	5	8	10	26	11	14	9	2	91	0.00012427
CDCH	4	1	6	23	9	15	11	6	9	0	84	0.000114711
CDCI	5	2	1	11	11	19	14	3	3	0	69	9.4227e-05
CDCK	6	7	11	17	18	13	20	6	10	2	110	0.000150217
CDCL	6	7	2	8	12	16	18	10	12	4	95	0.000129733
CDCM	9	4	7	13	7	14	14	17	11	1	97	0.000132464
CDCN	10	2	8	17	14	15	9	7	21	3	106	0.000144755
CDCP	5	4	4	18	15	9	24	9	4	3	95	0.000129733
CDCQ	1	3	8	12	14	16	16	10	11	0	91	0.00012427
CDCR	5	3	4	10	7	15	20	5	4	1	74	0.000101055
CDCS	5	3	7	15	10	29	16	7	14	3	109	0.000148851
CDCT	6	2	13	25	28	19	22	8	8	2	133	0.000181626
CDCV	4	3	5	14	10	18	11	4	9	0	78	0.000106518
CDCW	3	4	4	5	12	14	15	7	8	0	72	9.83239e-05
CDCY	6	1	5	15	3	6	18	12	10	1	77	0.000105152
CDDA	3	0	2	14	12	21	16	14	6	0	88	0.000120174
CDDC	7	3	3	24	15	24	21	11	21	3	132	0.00018026
CDDD	1	0	3	8	9	19	14	3	16	2	75	0.000102421
CDDE	14	3	8	16	15	19	24	7	11	0	117	0.000159776
CDDF	6	0	4	6	14	12	9	2	5	0	58	7.92053e-05
CDDG	2	1	4	5	5	4	4	1	4	0	30	4.09683e-05
CDDH	3	4	3	23	21	15	14	5	23	2	113	0.000154314
CDDI	8	2	8	17	11	13	13	3	9	1	85	0.000116077
CDDK	2	1	8	9	13	15	14	3	9	2	76	0.000103786
CDDL	4	2	4	8	11	20	17	7	6	0	79	0.000107883
CDDM	1	2	2	12	8	11	9	12	11	0	68	9.28614e-05
CDDN	2	1	1	4	9	5	13	7	9	2	53	7.23773e-05
CDDP	7	8	7	6	14	27	21	6	15	0	111	0.000151583
CDDQ	24	6	12	20	35	35	34	11	21	1	199	0.000271756
CDDR	8	2	4	15	15	7	17	7	8	2	85	0.000116077
CDDS	9	0	6	10	6	11	6	11	5	1	65	8.87646e-05
CDDT	5	2	2	16	13	23	12	10	7	2	92	0.000125636
CDDV	5	4	4	14	8	22	12	13	14	2	98	0.00013383
CDDW	4	0	1	4	7	6	5	1	3	0	31	4.23339e-05
CDDY	3	4	6	5	5	20	15	7	16	0	81	0.000110614
CDEA	3	0	7	15	16	17	16	4	11	1	90	0.000122905
CDEC	7	5	5	19	8	21	12	3	6	1	87	0.000118808
CDED	2	0	2	4	2	7	11	5	4	0	37	5.05275e-05
CDEE	1	5	2	8	8	12	19	4	2	2	63	8.60334e-05
CDEF	2	5	3	3	10	9	6	4	13	0	55	7.51085e-05
CDEG	3	1	1	12	8	14	13	6	12	1	71	9.69582e-05
CDEH	5	4	3	11	14	19	14	7	14	0	91	0.00012427
CDEI	9	1	6	8	7	14	11	6	12	3	77	0.000105152
CDEK	2	1	5	1	2	11	6	1	1	0	30	4.09683e-05
CDEL	7	6	2	15	8	7	10	5	10	0	70	9.55926e-05
CDEM	2	2	3	17	7	10	11	7	5	0	64	8.7399e-05
CDEN	6	1	4	9	5	9	5	0	4	0	43	5.87212e-05
CDEP	5	3	2	9	23	22	16	7	20	2	109	0.000148851
CDEQ	8	5	4	27	20	20	23	11	12	3	133	0.000181626
CDER	8	2	11	18	13	12	11	12	8	1	96	0.000131098
CDES	4	2	6	10	14	11	19	7	4	2	79	0.000107883
CDET	5	0	9	8	9	16	12	5	10	1	75	0.000102421
CDEV	5	4	8	15	13	23	20	6	10	0	104	0.000142023
CDEW	3	2	1	5	8	11	6	1	4	0	41	5.599e-05
CDEY	4	0	2	5	15	7	7	3	7	0	50	6.82805e-05
CDFA	10	1	1	8	7	17	9	4	5	0	62	8.46678e-05
CDFC	2	1	1	6	10	16	16	6	12	1	71	9.69582e-05
CDFD	12	1	4	26	5	15	12	2	18	2	97	0.000132464
CDFE	0	0	4	1	4	4	1	3	2	1	20	2.73122e-05
CDFF	0	2	6	7	10	13	13	11	2	0	64	8.7399e-05
CDFG	3	2	1	1	4	8	9	4	10	0	42	5.73556e-05
CDFH	8	7	4	11	6	9	9	2	6	3	65	8.87646e-05
CDFI	8	1	3	13	9	9	10	7	9	0	69	9.4227e-05
CDFK	13	7	5	10	9	16	8	6	10	7	91	0.00012427
CDFL	6	6	8	13	13	12	8	5	8	4	83	0.000113346
CDFM	6	3	6	12	9	17	14	10	9	1	87	0.000118808
CDFN	1	0	2	1	1	10	3	6	1	0	25	3.41402e-05
CDFP	1	2	1	13	4	11	8	6	10	1	57	7.78397e-05
CDFQ	5	1	4	9	15	15	21	7	8	1	86	0.000117442
CDFR	4	3	5	9	3	4	2	4	2	0	36	4.91619e-05
CDFS	8	1	5	17	8	12	12	16	5	0	84	0.000114711
CDFT	5	1	3	9	21	19	13	6	8	1	86	0.000117442
CDFV	5	1	7	8	13	10	13	5	12	2	76	0.000103786
CDFW	5	2	6	11	7	16	10	8	16	0	81	0.000110614
CDFY	5	4	8	7	9	12	9	11	8	1	74	0.000101055
CDGA	1	3	3	16	5	8	8	8	10	0	62	8.46678e-05
CDGC	6	5	5	14	13	23	21	8	5	1	101	0.000137927
CDGD	4	1	4	4	5	9	4	5	5	2	43	5.87212e-05
CDGE	1	0	5	5	2	9	6	4	7	0	39	5.32588e-05
CDGF	2	3	1	5	7	5	9	5	1	0	38	5.18931e-05
CDGG	2	0	2	5	7	7	4	1	11	0	39	5.32588e-05
CDGH	3	2	2	12	10	11	16	7	24	0	87	0.000118808
CDGI	3	3	1	5	10	19	8	5	3	1	58	7.92053e-05
CDGK	6	3	8	16	10	13	13	13	12	1	95	0.000129733
CDGL	8	1	4	8	8	12	22	3	8	1	75	0.000102421
CDGM	6	2	6	11	13	9	11	2	10	2	72	9.83239e-05
CDGN	2	0	3	14	9	8	12	1	2	0	51	6.96461e-05
CDGP	4	0	2	21	8	20	17	6	6	2	86	0.000117442
CDGQ	6	2	7	14	16	14	15	11	7	4	96	0.000131098
CDGR	5	2	4	12	10	14	13	9	7	3	79	0.000107883
CDGS	2	1	3	10	11	18	5	5	1	2	58	7.92053e-05
CDGT	5	1	1	11	8	7	15	6	13	1	68	9.28614e-05
CDGV	4	4	7	8	14	21	19	7	12	1	97	0.000132464
CDGW	0	0	1	2	2	10	3	0	3	1	22	3.00434e-05
CDGY	9	5	2	9	11	4	18	2	16	1	77	0.000105152
CDHA	6	2	1	6	6	13	4	5	7	1	51	6.96461e-05
CDHC	7	5	2	10	14	8	14	7	2	1	70	9.55926e-05
CDHD	7	4	2	8	9	7	4	6	6	2	55	7.51085e-05
CDHE	3	0	8	2	9	12	11	3	0	2	50	6.82805e-05
CDHF	5	1	1	13	12	10	2	6	3	0	53	7.23773e-05
CDHG	5	4	1	9	7	9	6	4	9	1	55	7.51085e-05
CDHH	2	0	6	11	9	10	8	5	11	0	62	8.46678e-05
CDHI	5	1	2	9	10	12	20	4	4	0	67	9.14958e-05
CDHK	5	2	9	8	8	17	10	9	5	1	74	0.000101055
CDHL	3	2	3	15	14	12	11	4	8	2	74	0.000101055
CDHM	13	7	8	18	17	19	23	14	22	0	141	0.000192551
CDHN	1	0	2	5	5	5	5	0	2	0	25	3.41402e-05
CDHP	4	4	6	24	21	15	18	9	20	0	121	0.000165239
CDHQ	10	5	7	7	13	21	13	8	7	3	94	0.000128367
CDHR	2	1	5	8	10	12	19	4	4	0	65	8.87646e-05
CDHS	3	0	1	12	12	12	14	5	4	1	64	8.7399e-05
CDHT	4	2	2	5	17	25	6	4	17	4	86	0.000117442
CDHV	8	7	2	7	12	18	23	5	10	1	93	0.000127002
CDHW	0	2	0	6	7	5	7	1	2	0	30	4.09683e-05
CDHY	3	0	2	7	15	14	8	6	8	1	64	8.7399e-05
CDIA	2	1	3	8	5	11	13	4	4	2	53	7.23773e-05
CDIC	10	4	6	7	11	20	12	8	8	0	86	0.000117442
CDID	9	4	6	15	10	22	13	13	17	4	113	0.000154314
CDIE	2	3	1	11	16	13	9	8	14	2	79	0.000107883
CDIF	10	7	7	26	29	45	27	18	19	5	193	0.000263563
CDIG	2	2	2	10	9	5	6	5	8	0	49	6.69148e-05
CDIH	6	2	6	22	12	30	15	11	15	1	120	0.000163873
CDII	4	1	4	11	16	32	31	11	11	0	121	0.000165239
CDIK	2	4	6	4	8	6	2	2	8	1	43	5.87212e-05
CDIL	1	0	1	0	1	6	5	0	2	0	16	2.18497e-05
CDIM	12	2	12	29	17	32	22	11	25	3	165	0.000225325
CDIN	2	1	6	3	5	20	13	8	13	1	72	9.83239e-05
CDIP	3	2	6	17	9	15	4	10	13	2	81	0.000110614
CDIQ	7	4	9	15	17	27	25	11	20	2	137	0.000187088
CDIR	9	4	2	16	17	20	18	8	15	2	111	0.000151583
CDIS	1	3	9	14	13	18	20	7	19	0	104	0.000142023
CDIT	8	6	5	25	19	31	26	19	17	3	159	0.000217132
CDIV	17	5	14	41	22	37	26	15	17	2	196	0.000267659
CDIW	5	1	4	16	9	21	16	8	6	0	86	0.000117442
CDIY	8	5	7	11	19	33	22	10	13	1	129	0.000176164
CDKA	4	4	4	14	8	14	10	8	5	2	73	9.96895e-05
CDKC	4	3	2	11	9	9	16	4	10	0	68	9.28614e-05
CDKD	13	1	4	17	8	17	14	12	8	2	96	0.000131098
CDKE	7	1	2	7	7	9	4	4	11	0	52	7.10117e-05
CDKF	4	3	3	5	3	11	9	9	7	1	55	7.51085e-05
CDKG	3	2	2	17	10	15	5	3	16	1	74	0.000101055
CDKH	7	2	3	10	6	14	7	6	15	3	73	9.96895e-05
CDKI	3	0	4	11	10	22	12	2	6	1	71	9.69582e-05
CDKK	3	4	0	4	5	11	7	6	3	0	43	5.87212e-05
CDKL	4	1	6	6	6	8	8	5	4	0	48	6.55492e-05
CDKM	3	0	2	10	15	14	12	7	13	2	78	0.000106518
CDKN	4	2	2	4	12	15	14	2	7	1	63	8.60334e-05
CDKP	3	2	2	14	7	13	20	10	15	4	90	0.000122905
CDKQ	7	3	5	16	16	31	10	7	15	2	112	0.000152948
CDKR	5	2	4	10	16	14	12	5	15	0	83	0.000113346
CDKS	2	0	7	14	12	20	10	14	13	2	94	0.000128367
CDKT	8	2	12	14	13	15	15	6	12	0	97	0.000132464
CDKV	2	0	4	4	8	20	10	7	8	1	64	8.7399e-05
CDKW	3	0	2	7	10	14	8	9	13	2	68	9.28614e-05
CDKY	5	2	0	7	13	7	9	4	7	3	57	7.78397e-05
CDLA	7	2	5	8	7	9	15	4	7	4	68	9.28614e-05
CDLC	4	4	5	12	10	11	8	11	12	0	77	0.000105152
CDLD	3	3	5	9	10	6	10	3	6	2	57	7.78397e-05
CDLE	4	2	1	11	7	16	12	9	18	1	81	0.000110614
CDLF	7	4	5	18	12	24	8	8	10	0	96	0.000131098
CDLG	3	0	8	5	8	16	10	5	8	0	63	8.60334e-05
CDLH	6	5	7	12	9	22	14	6	5	1	87	0.000118808
CDLI	5	2	7	6	13	7	9	8	11	2	70	9.55926e-05
CDLK	4	1	1	4	8	4	18	9	4	0	53	7.23773e-05
CDLL	4	4	3	6	12	27	17	5	19	2	99	0.000135195
CDLM	10	1	5	5	10	8	16	4	8	1	68	9.28614e-05
CDLN	4	2	4	7	6	4	7	8	3	0	45	6.14524e-05
CDLP	6	2	9	16	13	24	14	10	20	2	116	0.000158411
CDLQ	9	7	6	22	7	20	18	7	14	3	113	0.000154314
CDLR	3	2	9	17	9	14	11	7	9	0	81	0.000110614
CDLS	6	2	6	16	10	13	28	14	7	1	103	0.000140658
CDLT	4	2	6	8	17	26	16	5	9	1	94	0.000128367
CDLV	6	5	9	18	19	19	28	24	10	2	140	0.000191185
CDLW	2	6	5	5	6	7	2	4	6	1	44	6.00868e-05
CDLY	4	3	4	20	9	17	10	6	10	4	87	0.000118808
CDMA	5	1	6	23	15	23	11	2	10	3	99	0.000135195
CDMC	4	0	5	20	15	23	22	5	21	3	118	0.000161142
CDMD	4	1	4	27	23	22	23	11	10	0	125	0.000170701
CDME	2	1	3	9	9	18	12	6	9	3	72	9.83239e-05
CDMF	11	7	9	25	11	23	7	7	6	2	108	0.000147486
CDMG	7	6	5	13	18	20	15	8	10	3	105	0.000143389
CDMH	9	4	3	13	14	15	6	6	12	3	85	0.000116077
CDMI	4	2	7	22	14	21	15	7	12	0	104	0.000142023
CDMK	4	0	4	3	8	12	12	6	10	0	59	8.05709e-05
CDML	6	0	2	20	9	16	17	10	13	4	97	0.000132464
CDMM	7	0	5	10	13	22	17	12	13	3	102	0.000139292
CDMN	7	1	3	8	11	12	9	2	11	0	64	8.7399e-05
CDMP	8	4	9	16	19	23	28	13	14	3	137	0.000187088
CDMQ	7	2	6	30	27	33	24	19	12	1	161	0.000219863
CDMR	10	2	11	23	22	30	21	10	13	0	142	0.000193916
CDMS	6	3	6	8	20	17	14	2	9	3	88	0.000120174
CDMT	6	3	9	15	10	16	7	7	9	3	85	0.000116077
CDMV	10	3	4	20	19	24	23	20	20	1	144	0.000196648
CDMW	3	1	2	5	12	18	6	5	4	1	57	7.78397e-05
CDMY	8	1	7	12	16	15	16	10	19	1	105	0.000143389
CDNA	4	2	5	8	12	14	17	7	10	1	80	0.000109249
CDNC	3	0	6	15	5	17	13	6	9	0	74	0.000101055
CDND	14	7	6	9	16	23	15	11	12	4	117	0.000159776
CDNE	3	2	3	11	1	9	5	0	2	0	36	4.91619e-05
CDNF	2	5	1	3	5	6	2	2	3	0	29	3.96027e-05
CDNG	1	0	2	12	10	9	6	11	12	0	63	8.60334e-05
CDNH	3	2	1	6	8	6	9	1	3	0	39	5.32588e-05
CDNI	8	0	4	9	11	17	18	6	8	3	84	0.000114711
CDNK	4	3	1	5	3	11	4	5	8	0	44	6.00868e-05
CDNL	4	2	1	7	12	16	18	6	14	0	80	0.000109249
CDNM	3	4	5	13	10	16	17	11	9	0	88	0.000120174
CDNN	2	1	1	7	8	16	8	3	3	2	51	6.96461e-05
CDNP	4	4	4	18	14	14	13	15	10	0	96	0.000131098
CDNQ	5	2	1	5	6	14	9	2	12	2	58	7.92053e-05
CDNR	1	1	2	2	1	5	16	7	0	1	36	4.91619e-05
CDNS	5	0	2	12	7	3	13	7	11	5	65	8.87646e-05
CDNT	1	0	3	9	7	12	11	5	13	2	63	8.60334e-05
CDNV	7	4	12	13	18	15	21	9	20	2	121	0.000165239
CDNW	0	0	2	4	1	4	4	2	2	2	21	2.86778e-05
CDNY	0	1	2	6	3	4	5	4	3	0	28	3.82371e-05
CDPA	8	10	9	15	16	23	15	6	8	1	111	0.000151583
CDPC	7	4	2	11	13	25	13	12	10	1	98	0.00013383
CDPD	14	5	12	21	21	27	26	13	14	0	153	0.000208938
CDPE	9	2	11	17	18	24	16	9	11	2	119	0.000162507
CDPF	9	0	8	16	10	22	20	12	6	0	103	0.000140658
CDPG	12	9	5	24	28	46	25	7	16	3	175	0.000238982
CDPH	11	6	3	16	15	12	20	3	19	3	108	0.000147486
CDPI	8	9	7	18	25	35	26	13	12	2	155	0.000211669
CDPK	3	0	2	7	5	12	9	5	2	1	46	6.2818e-05
CDPL	9	5	2	14	11	28	20	8	22	2	121	0.000165239
CDPM	7	7	9	14	20	31	17	15	10	1	131	0.000178895
CDPN	3	0	6	5	12	11	13	2	3	0	55	7.51085e-05
CDPP	9	7	11	20	13	39	30	15	26	1	171	0.000233519
CDPQ	5	2	7	17	12	34	27	19	22	4	149	0.000203476
CDPR	14	7	8	21	17	30	15	11	7	0	130	0.000177529
CDPS	7	3	4	12	19	25	13	11	27	0	121	0.000165239
CDPT	8	3	11	18	15	16	16	10	18	2	117	0.000159776
CDPV	13	5	4	32	27	39	26	16	14	0	176	0.000240347
CDPW	6	1	2	11	9	6	7	5	11	0	58	7.92053e-05
CDPY	12	1	4	25	21	22	11	10	5	5	116	0.000158411
CDQA	3	6	10	26	26	26	25	21	11	3	157	0.000214401
CDQC	6	3	9	14	13	22	27	13	13	1	121	0.000165239
CDQD	13	6	1	21	15	12	24	17	25	4	138	0.000188454
CDQE	3	3	8	23	18	31	29	15	20	2	152	0.000207573
CDQF	5	3	6	21	17	17	18	10	6	0	103	0.000140658
CDQG	4	1	1	14	15	11	19	9	15	4	93	0.000127002
CDQH	7	5	12	23	15	28	18	15	13	0	136	0.000185723
CDQI	2	9	10	16	26	17	24	5	12	5	126	0.000172067
CDQK	7	1	7	15	7	19	11	10	13	1	91	0.00012427
CDQL	9	8	2	18	16	20	18	12	16	0	119	0.000162507
CDQM	4	4	6	15	12	28	23	8	24	2	126	0.000172067
CDQN	7	0	4	5	9	10	10	3	8	0	56	7.64741e-05
CDQP	10	3	16	30	36	47	22	16	16	4	200	0.000273122
CDQQ	14	8	14	30	43	47	46	21	31	4	258	0.000352327
CDQR	9	6	9	23	22	31	23	15	28	2	168	0.000229422
CDQS	6	5	3	10	14	20	18	7	19	3	105	0.000143389
CDQT	8	3	5	20	24	47	16	8	24	0	155	0.000211669
CDQV	8	3	9	18	13	20	21	12	14	1	119	0.000162507
CDQW	11	1	8	16	23	12	18	10	6	0	105	0.000143389
CDQY	6	5	3	11	14	27	13	12	10	3	104	0.000142023
CDRA	5	2	7	6	9	12	9	10	7	1	68	9.28614e-05
CDRC	3	3	5	11	15	20	9	8	4	1	79	0.000107883
CDRD	5	1	1	15	13	10	17	7	7	1	77	0.000105152
CDRE	0	1	13	18	19	24	14	7	4	0	100	0.000136561
CDRF	8	4	7	16	8	9	17	12	4	2	87	0.000118808
CDRG	2	1	8	10	8	8	7	7	8	0	59	8.05709e-05
CDRH	0	1	4	3	8	15	13	4	3	1	52	7.10117e-05
CDRI	6	2	5	13	17	22	23	5	3	6	102	0.000139292
CDRK	3	2	0	6	3	11	4	3	8	0	40	5.46244e-05
CDRL	11	7	5	8	15	23	8	13	6	3	99	0.000135195
CDRM	2	4	4	11	11	18	14	6	3	1	74	0.000101055
CDRN	4	0	7	7	9	12	6	3	6	0	54	7.37429e-05
CDRP	5	5	2	19	12	13	16	7	5	0	84	0.000114711
CDRQ	7	2	6	14	16	18	14	13	3	1	94	0.000128367
CDRR	3	2	4	8	13	19	13	8	14	3	87	0.000118808
CDRS	2	2	3	11	11	14	14	1	11	0	69	9.4227e-05
CDRT	3	10	5	9	10	17	11	6	14	1	86	0.000117442
CDRV	4	5	6	20	28	33	22	18	13	3	152	0.000207573
CDRW	4	3	8	9	14	12	8	9	11	1	79	0.000107883
CDRY	4	3	3	18	8	20	12	4	6	0	78	0.000106518
CDSA	0	3	3	7	5	7	16	6	11	1	59	8.05709e-05
CDSC	4	2	11	22	16	34	15	6	12	0	122	0.000166604
CDSD	4	1	1	13	6	16	10	1	6	0	58	7.92053e-05
CDSE	4	2	4	8	6	8	17	2	5	0	56	7.64741e-05
CDSF	1	6	7	13	12	20	17	6	25	3	110	0.000150217
CDSG	2	4	1	10	20	16	9	3	15	1	81	0.000110614
CDSH	9	4	2	16	10	22	10	9	14	5	101	0.000137927
CDSI	8	5	5	10	10	21	15	17	3	0	94	0.000128367
CDSK	1	2	4	19	1	12	6	2	11	2	60	8.19365e-05
CDSL	3	0	3	7	15	14	14	3	14	0	73	9.96895e-05
CDSM	8	1	4	15	12	17	19	4	9	2	91	0.00012427
CDSN	4	0	2	16	9	10	11	5	6	1	64	8.7399e-05
CDSP	2	2	4	10	12	22	21	6	10	4	93	0.000127002
CDSQ	4	1	3	15	10	19	20	11	11	0	94	0.000128367
CDSR	8	2	3	11	19	13	12	7	5	3	83	0.000113346
CDSS	5	4	1	15	8	21	9	3	12	0	78	0.000106518
CDST	4	7	4	20	12	26	32	9	12	3	129	0.000176164
CDSV	6	2	6	10	16	21	14	17	14	2	108	0.000147486
CDSW	2	1	1	5	7	14	12	1	6	0	49	6.69148e-05
CDSY	4	0	2	4	5	7	7	6	6	2	43	5.87212e-05
CDTA	2	6	11	11	15	22	11	7	20	1	106	0.000144755
CDTC	2	2	10	14	19	19	13	8	7	0	94	0.000128367
CDTD	13	2	7	20	7	20	22	7	9	6	113	0.000154314
CDTE	4	2	7	15	19	20	10	10	12	2	101	0.000137927
CDTF	3	1	3	3	11	3	6	4	6	2	42	5.73556e-05
CDTG	10	7	5	17	11	29	17	16	20	0	132	0.00018026
CDTH	8	5	2	8	6	23	17	5	5	0	79	0.000107883
CDTI	10	3	16	19	25	36	38	25	49	4	225	0.000307262
CDTK	5	1	9	10	15	11	16	1	7	1	76	0.000103786
CDTL	9	1	5	8	10	14	18	3	6	2	76	0.000103786
CDTM	5	6	7	15	15	21	13	13	10	1	106	0.000144755
CDTN	2	2	1	11	8	4	10	6	9	2	55	7.51085e-05
CDTP	9	9	3	7	21	22	21	13	6	1	112	0.000152948
CDTQ	17	8	11	27	23	17	16	12	20	1	152	0.000207573
CDTR	13	2	7	19	14	22	16	18	4	3	118	0.000161142
CDTS	6	1	3	16	20	29	21	8	17	3	124	0.000169336
CDTT	14	4	14	17	24	32	34	16	11	6	172	0.000234885
CDTV	6	5	6	25	21	25	20	12	17	2	139	0.00018982
CDTW	9	0	1	9	10	17	8	5	10	3	72	9.83239e-05
CDTY	5	4	10	19	15	28	14	6	9	5	115	0.000157045
CDVA	4	2	3	14	10	20	12	7	5	2	79	0.000107883
CDVC	7	3	0	8	14	8	14	15	6	0	75	0.000102421
CDVD	2	3	4	13	7	25	11	2	13	0	80	0.000109249
CDVE	5	4	3	12	22	27	10	6	7	2	98	0.00013383
CDVF	13	3	11	27	18	20	22	16	15	3	148	0.00020211
CDVG	10	5	3	11	12	16	20	8	15	3	103	0.000140658
CDVH	7	6	11	24	33	32	27	11	20	3	174	0.000237616
CDVI	4	4	7	22	29	26	19	9	13	3	136	0.000185723
CDVK	6	2	5	15	12	13	16	6	5	1	81	0.000110614
CDVL	10	8	15	42	23	37	43	19	42	5	244	0.000333209
CDVM	3	2	5	33	25	30	30	13	15	0	156	0.000213035
CDVN	8	3	7	7	16	13	17	11	17	2	101	0.000137927
CDVP	12	8	7	32	16	29	32	11	14	7	168	0.000229422
CDVQ	5	7	9	20	25	36	28	11	24	3	168	0.000229422
CDVR	7	1	8	17	9	25	19	10	8	1	105	0.000143389
CDVS	4	2	4	14	14	14	19	11	13	2	97	0.000132464
CDVT	7	3	8	15	19	27	30	10	14	4	137	0.000187088
CDVV	15	8	15	30	21	36	28	11	15	2	181	0.000247175
CDVW	6	2	4	13	10	23	6	4	15	1	84	0.000114711
CDVY	6	4	9	15	15	34	22	11	5	2	123	0.00016797
CDWA	1	0	2	8	3	10	4	1	1	3	33	4.50651e-05
CDWC	2	0	5	4	7	7	8	3	7	0	43	5.87212e-05
CDWD	4	0	4	2	8	6	10	3	7	0	44	6.00868e-05
CDWE	6	2	2	20	13	10	14	5	14	1	87	0.000118808
CDWF	3	1	0	8	8	6	4	5	4	1	40	5.46244e-05
CDWG	2	1	1	13	10	19	16	10	5	1	78	0.000106518
CDWH	1	3	6	9	8	11	8	3	14	1	64	8.7399e-05
CDWI	2	0	3	4	4	3	7	5	3	0	31	4.23339e-05
CDWK	2	1	6	2	11	12	6	1	6	3	50	6.82805e-05
CDWL	2	0	6	6	11	16	6	3	8	3	61	8.33022e-05
CDWM	6	2	2	4	15	13	11	3	12	0	68	9.28614e-05
CDWN	0	1	1	6	8	9	10	2	5	0	42	5.73556e-05
CDWP	13	7	3	17	26	18	19	11	11	1	126	0.000172067
CDWQ	5	5	0	10	4	14	12	5	3	3	61	8.33022e-05
CDWR	7	2	1	8	2	4	15	2	3	2	46	6.2818e-05
CDWS	7	5	3	10	6	18	13	8	10	1	81	0.000110614
CDWT	6	0	1	17	14	9	10	10	4	1	72	9.83239e-05
CDWV	4	3	6	13	9	22	23	13	4	3	100	0.000136561
CDWW	0	2	3	1	4	5	4	1	1	0	21	2.86778e-05
CDWY	4	2	5	6	11	12	3	4	3	0	50	6.82805e-05
CDYA	3	0	2	12	9	9	11	10	21	0	77	0.000105152
CDYC	8	1	5	2	10	10	11	5	4	1	57	7.78397e-05
CDYD	3	1	3	10	8	5	3	9	1	0	43	5.87212e-05
CDYE	1	1	1	3	11	11	5	1	7	2	43	5.87212e-05
CDYF	5	3	5	15	6	17	11	3	9	2	76	0.000103786
CDYG	3	5	2	14	19	16	24	7	9	6	105	0.000143389
CDYH	7	0	3	19	9	13	12	9	11	0	83	0.000113346
CDYI	2	4	10	10	25	23	29	7	16	0	126	0.000172067
CDYK	11	3	4	13	15	8	7	6	11	0	78	0.000106518
CDYL	1	1	4	3	12	10	8	9	9	0	57	7.78397e-05
CDYM	9	1	10	13	23	28	22	13	11	2	132	0.00018026
CDYN	2	3	6	3	12	6	14	4	5	1	56	7.64741e-05
CDYP	3	1	8	17	16	16	20	5	13	0	99	0.000135195
CDYQ	2	3	9	11	11	21	16	9	14	3	99	0.000135195
CDYR	7	2	3	7	11	10	9	10	4	1	64	8.7399e-05
CDYS	6	7	6	13	15	16	15	1	16	1	96	0.000131098
CDYT	4	2	2	10	15	39	18	11	17	0	118	0.000161142
CDYV	9	4	6	6	6	11	10	5	5	0	62	8.46678e-05
CDYW	0	0	2	5	6	9	5	7	0	0	34	4.64307e-05
CDYY	12	4	6	21	14	23	20	6	11	1	118	0.000161142
CEAA	1	1	6	5	6	10	6	8	5	1	49	6.69148e-05
CEAC	2	4	4	18	13	12	15	9	6	0	83	0.000113346
CEAD	4	2	1	6	2	10	15	7	4	1	52	7.10117e-05
CEAE	1	3	1	4	9	15	17	4	8	2	64	8.7399e-05
CEAF	1	0	5	12	11	17	6	4	10	0	66	9.01302e-05
CEAG	4	1	5	12	7	12	6	5	3	0	55	7.51085e-05
CEAH	2	4	4	9	8	10	9	1	1	0	48	6.55492e-05
CEAI	9	4	6	12	13	11	17	6	14	2	94	0.000128367
CEAK	2	3	3	8	14	13	6	2	7	1	59	8.05709e-05
CEAL	5	3	2	11	20	7	10	3	12	2	75	0.000102421
CEAM	9	2	4	14	14	16	13	12	3	5	92	0.000125636
CEAN	1	1	6	10	3	18	11	7	8	1	66	9.01302e-05
CEAP	6	1	4	12	10	23	13	4	12	5	90	0.000122905
CEAQ	5	4	3	21	19	22	16	9	15	1	115	0.000157045
CEAR	6	3	3	8	9	13	10	5	3	3	63	8.60334e-05
CEAS	2	4	4	6	18	16	10	8	14	0	82	0.00011198
CEAT	10	7	16	26	15	43	20	20	12	1	170	0.000232154
CEAV	1	2	3	3	4	12	10	1	7	0	43	5.87212e-05
CEAW	4	1	2	0	3	6	8	4	5	0	33	4.50651e-05
CEAY	3	4	4	9	8	12	16	6	12	0	74	0.000101055
CECA	5	0	3	11	3	8	7	6	3	0	46	6.2818e-05
CECC	5	3	3	14	10	22	15	8	2	2	84	0.000114711
CECD	6	6	2	10	10	15	19	7	8	2	85	0.000116077
CECE	3	1	2	15	4	5	12	3	1	0	46	6.2818e-05
CECF	8	2	9	29	19	19	12	12	15	6	131	0.000178895
CECG	2	6	4	14	9	14	4	3	10	0	66	9.01302e-05
CECH	13	3	4	14	18	12	6	9	5	0	84	0.000114711
CECI	15	1	6	19	12	21	16	7	14	2	113	0.000154314
CECK	5	4	2	7	9	9	8	3	4	2	53	7.23773e-05
CECL	22	19	27	60	46	72	46	28	44	6	370	0.000505275
CECM	9	4	15	19	17	36	6	6	12	1	125	0.000170701
CECN	2	1	3	7	8	9	8	3	7	1	49	6.69148e-05
CECP	6	3	4	32	25	22	11	7	15	4	129	0.000176164
CECQ	1	4	5	20	19	17	18	13	6	1	104	0.000142023
CECR	4	2	6	7	23	18	9	13	4	1	87	0.000118808
CECS	8	2	5	16	6	20	18	3	4	0	82	0.00011198
CECT	4	2	4	26	10	21	15	12	11	0	105	0.000143389
CECV	12	3	7	13	16	35	29	10	17	0	142	0.000193916
CECW	4	1	3	6	4	12	4	2	9	0	45	6.14524e-05
CECY	7	1	6	18	10	14	15	9	6	1	87	0.000118808
CEDA	3	1	5	3	9	11	6	5	14	0	57	7.78397e-05
CEDC	2	2	3	11	13	9	10	6	5	2	63	8.60334e-05
CEDD	4	2	4	9	6	10	16	7	11	0	69	9.4227e-05
CEDE	10	0	5	10	19	17	23	9	15	4	112	0.000152948
CEDF	3	0	3	6	5	15	3	2	6	0	43	5.87212e-05
CEDG	0	2	2	3	11	5	3	4	4	0	34	4.64307e-05
CEDH	3	0	3	6	12	14	10	9	12	2	71	9.69582e-05
CEDI	3	0	5	16	10	17	9	13	8	0	81	0.000110614
CEDK	0	0	2	9	4	6	3	4	4	0	32	4.36995e-05
CEDL	3	0	8	8	10	16	13	2	14	5	79	0.000107883
CEDM	1	3	7	7	14	14	21	8	3	2	80	0.000109249
CEDN	1	2	0	4	6	17	12	3	2	2	49	6.69148e-05
CEDP	5	1	2	9	8	20	11	7	3	5	71	9.69582e-05
CEDQ	6	7	8	15	8	33	21	15	16	0	129	0.000176164
CEDR	9	5	5	20	25	26	20	12	11	0	133	0.000181626
CEDS	4	0	2	14	4	19	4	9	2	0	58	7.92053e-05
CEDT	7	3	4	15	11	13	16	7	9	2	87	0.000118808
CEDV	6	4	0	16	22	13	18	17	19	4	119	0.000162507
CEDW	0	2	2	6	9	7	7	4	5	0	42	5.73556e-05
CEDY	4	2	4	5	19	17	6	6	19	2	84	0.000114711
CEEA	4	1	1	9	4	12	7	2	9	5	54	7.37429e-05
CEEC	4	2	5	8	11	12	17	12	12	4	87	0.000118808
CEED	7	2	2	7	13	9	16	2	11	0	69	9.4227e-05
CEEE	7	3	0	10	13	18	5	7	15	0	78	0.000106518
CEEF	0	0	1	4	10	3	11	10	10	1	50	6.82805e-05
CEEG	1	3	2	4	4	8	5	2	2	2	33	4.50651e-05
CEEH	1	0	5	7	5	7	3	3	11	0	42	5.73556e-05
CEEI	2	1	9	20	13	13	11	5	8	5	87	0.000118808
CEEK	2	0	1	10	1	6	8	4	5	1	38	5.18931e-05
CEEL	7	2	2	20	7	18	17	9	12	1	95	0.000129733
CEEM	3	2	2	17	15	7	13	7	20	1	87	0.000118808
CEEN	0	0	4	7	6	5	2	2	5	1	32	4.36995e-05
CEEP	4	3	3	13	15	19	12	7	4	1	81	0.000110614
CEEQ	5	2	1	7	17	8	13	4	12	2	71	9.69582e-05
CEER	10	3	5	11	5	16	23	4	20	1	98	0.00013383
CEES	2	2	1	6	6	15	13	5	7	0	57	7.78397e-05
CEET	1	2	5	9	11	14	10	3	0	4	59	8.05709e-05
CEEV	6	6	2	14	16	19	14	7	14	0	98	0.00013383
CEEW	1	0	0	7	9	9	12	7	8	0	53	7.23773e-05
CEEY	4	3	1	11	13	18	11	2	6	0	69	9.4227e-05
CEFA	3	2	4	3	3	5	4	0	1	0	25	3.41402e-05
CEFC	3	2	2	9	5	7	5	6	4	0	43	5.87212e-05
CEFD	4	3	8	7	17	22	15	5	7	2	90	0.000122905
CEFE	1	2	1	13	8	6	7	2	2	0	42	5.73556e-05
CEFF	3	1	3	4	6	10	9	7	9	0	52	7.10117e-05
CEFG	2	0	6	6	12	4	5	0	18	0	53	7.23773e-05
CEFH	0	1	5	5	3	2	12	4	3	2	37	5.05275e-05
CEFI	3	6	5	13	9	13	14	5	12	0	80	0.000109249
CEFK	0	1	1	8	5	9	8	3	4	3	42	5.73556e-05
CEFL	7	6	8	17	15	19	14	6	9	2	103	0.000140658
CEFM	4	5	3	7	6	11	17	2	8	0	63	8.60334e-05
CEFN	7	3	0	8	11	3	14	3	10	0	59	8.05709e-05
CEFP	3	1	3	13	14	14	11	6	8	0	73	9.96895e-05
CEFQ	4	1	4	14	6	17	15	14	7	2	84	0.000114711
CEFR	5	2	5	12	12	13	12	12	4	2	79	0.000107883
CEFS	11	5	10	29	17	25	27	27	18	6	175	0.000238982
CEFT	11	1	7	14	21	11	10	6	16	0	97	0.000132464
CEFV	2	7	4	11	6	8	5	8	13	0	64	8.7399e-05
CEFW	4	0	0	2	5	15	0	0	5	1	32	4.36995e-05
CEFY	4	4	7	9	8	7	6	8	2	1	56	7.64741e-05
CEGA	2	0	2	7	5	8	2	3	6	1	36	4.91619e-05
CEGC	8	1	8	16	14	15	13	3	11	1	90	0.000122905
CEGD	4	1	5	12	15	14	10	5	12	0	78	0.000106518
CEGE	3	1	1	8	2	9	5	3	3	0	35	4.77963e-05
CEGF	7	0	7	3	8	6	8	3	8	1	51	6.96461e-05
CEGG	2	1	2	14	17	15	7	1	8	2	69	9.4227e-05
CEGH	6	1	3	12	7	21	11	5	8	1	75	0.000102421
CEGI	10	1	4	14	4	16	9	9	4	0	71	9.69582e-05
CEGK	9	6	1	10	14	7	5	4	7	3	66	9.01302e-05
CEGL	0	2	1	8	7	10	7	3	6	1	45	6.14524e-05
CEGM	3	4	2	18	14	22	17	6	13	0	99	0.000135195
CEGN	0	0	1	0	3	4	4	4	2	0	18	2.4581e-05
CEGP	2	1	7	14	16	15	15	5	8	1	84	0.000114711
CEGQ	14	4	15	19	17	33	25	10	14	2	153	0.000208938
CEGR	1	0	2	13	8	9	7	6	10	0	56	7.64741e-05
CEGS	4	5	1	3	6	6	9	2	14	0	50	6.82805e-05
CEGT	2	0	6	12	21	24	19	5	17	0	106	0.000144755
CEGV	4	1	1	9	7	10	12	4	5	0	53	7.23773e-05
CEGW	0	1	0	3	7	5	5	3	3	0	27	3.68714e-05
CEGY	4	4	10	8	15	30	17	9	2	1	100	0.000136561
CEHA	2	2	4	6	5	15	10	4	3	1	52	7.10117e-05
CEHC	4	1	0	4	13	6	11	4	6	0	49	6.69148e-05
CEHD	4	2	5	16	8	25	12	4	9	1	86	0.000117442
CEHE	0	2	1	10	3	4	9	8	3	1	41	5.599e-05
CEHF	9	1	9	5	8	8	8	3	4	0	55	7.51085e-05
CEHG	4	0	4	10	3	9	5	4	3	2	44	6.00868e-05
CEHH	6	3	2	8	13	12	11	7	9	0	71	9.69582e-05
CEHI	2	4	5	5	14	10	12	6	8	0	66	9.01302e-05
CEHK	2	0	1	3	5	14	5	8	3	0	41	5.599e-05
CEHL	8	4	5	10	9	19	18	12	21	4	110	0.000150217
CEHM	4	4	2	17	14	21	20	10	12	4	108	0.000147486
CEHN	1	1	3	6	8	10	6	4	1	0	40	5.46244e-05
CEHP	6	6	2	8	15	17	18	7	8	1	88	0.000120174
CEHQ	7	2	6	18	11	22	18	11	21	1	117	0.000159776
CEHR	13	0	3	10	5	14	10	11	12	0	78	0.000106518
CEHS	4	2	9	8	10	15	8	6	12	2	76	0.000103786
CEHT	4	1	8	7	13	17	21	5	7	3	86	0.000117442
CEHV	3	6	8	21	11	15	23	13	10	1	111	0.000151583
CEHW	3	3	3	5	3	5	8	2	2	0	34	4.64307e-05
CEHY	4	1	5	14	19	31	17	6	26	4	127	0.000173432
CEIA	5	0	1	8	13	11	13	6	13	0	70	9.55926e-05
CEIC	8	4	4	18	16	19	11	8	14	0	102	0.000139292
CEID	3	2	1	7	1	7	8	3	7	1	40	5.46244e-05
CEIE	6	1	3	12	8	5	8	4	14	0	61	8.33022e-05
CEIF	0	0	1	4	3	4	5	0	2	0	19	2.59466e-05
CEIG	4	0	3	8	7	8	3	2	11	1	47	6.41836e-05
CEIH	6	3	4	6	10	10	16	2	7	0	64	8.7399e-05
CEII	0	0	0	1	0	0	0	0	0	0	1	1.36561e-06
CEIK	5	2	1	4	14	17	7	5	6	0	61	8.33022e-05
CEIL	0	0	0	0	1	3	4	2	2	0	12	1.63873e-05
CEIM	6	1	7	11	18	14	10	7	7	0	81	0.000110614
CEIN	6	3	3	10	15	12	16	6	12	0	83	0.000113346
CEIP	5	4	6	16	11	25	19	9	9	2	106	0.000144755
CEIQ	4	7	11	28	14	35	19	23	13	5	159	0.000217132
CEIR	5	3	3	9	3	12	7	6	3	0	51	6.96461e-05
CEIS	3	1	1	20	15	22	24	6	24	4	120	0.000163873
CEIT	9	3	9	17	12	23	14	13	14	3	117	0.000159776
CEIV	3	1	3	3	4	7	4	3	6	0	34	4.64307e-05
CEIW	3	1	6	2	5	14	7	2	3	0	43	5.87212e-05
CEIY	10	3	12	12	15	18	14	4	12	0	100	0.000136561
CEKA	2	4	3	12	8	11	10	4	4	0	58	7.92053e-05
CEKC	4	0	4	15	9	8	5	9	6	3	63	8.60334e-05
CEKD	3	2	4	6	15	6	5	2	9	0	52	7.10117e-05
CEKE	6	2	3	12	12	13	9	2	4	0	63	8.60334e-05
CEKF	3	0	6	16	11	11	11	8	12	0	78	0.000106518
CEKG	2	1	2	4	12	5	7	1	1	0	35	4.77963e-05
CEKH	3	2	3	6	2	5	8	2	1	1	33	4.50651e-05
CEKI	5	0	7	8	8	10	12	3	8	1	62	8.46678e-05
CEKK	1	0	2	8	15	16	12	4	5	0	63	8.60334e-05
CEKL	6	2	2	6	6	20	11	7	3	0	63	8.60334e-05
CEKM	8	1	1	10	9	21	9	4	2	2	67	9.14958e-05
CEKN	2	2	0	10	5	5	11	9	2	0	46	6.2818e-05
CEKP	0	2	1	2	12	12	10	7	6	1	53	7.23773e-05
CEKQ	10	7	5	18	13	13	16	10	13	1	106	0.000144755
CEKR	3	1	3	6	5	15	4	3	4	0	44	6.00868e-05
CEKS	1	5	12	11	10	19	9	2	7	3	79	0.000107883
CEKT	8	1	11	27	9	30	24	9	10	3	132	0.00018026
CEKV	2	0	3	13	8	12	9	7	3	1	58	7.92053e-05
CEKW	12	3	3	6	11	7	4	4	2	2	54	7.37429e-05
CEKY	1	0	2	14	8	8	6	6	7	0	52	7.10117e-05
CELA	3	1	7	13	12	17	15	6	3	0	77	0.000105152
CELC	2	5	4	7	8	6	3	5	19	2	61	8.33022e-05
CELD	8	2	4	14	10	14	6	9	10	2	79	0.000107883
CELE	3	0	4	7	9	15	13	6	3	0	60	8.19365e-05
CELF	7	5	4	21	15	23	15	8	13	1	112	0.000152948
CELG	4	3	4	13	14	16	15	3	13	3	88	0.000120174
CELH	2	0	2	9	14	17	11	4	1	0	60	8.19365e-05
CELI	1	2	2	5	8	13	5	3	8	5	52	7.10117e-05
CELK	1	1	3	13	8	10	4	2	7	2	51	6.96461e-05
CELL	10	5	7	21	15	31	24	10	11	2	136	0.000185723
CELM	3	0	6	8	6	11	8	7	10	1	60	8.19365e-05
CELN	0	2	3	1	5	2	2	4	1	2	22	3.00434e-05
CELP	10	4	11	24	21	28	17	11	25	2	153	0.000208938
CELQ	7	4	6	18	11	18	19	10	7	5	105	0.000143389
CELR	3	2	2	9	5	9	2	5	7	1	45	6.14524e-05
CELS	6	2	6	12	1	14	10	7	5	0	63	8.60334e-05
CELT	10	3	6	13	23	11	13	6	6	0	91	0.00012427
CELV	10	3	7	12	12	34	31	9	17	2	137	0.000187088
CELW	0	1	0	8	2	7	7	3	1	0	29	3.96027e-05
CELY	2	0	9	3	7	5	11	1	6	1	45	6.14524e-05
CEMA	5	4	8	20	12	16	22	8	3	2	100	0.000136561
CEMC	3	1	5	14	9	13	10	7	5	0	67	9.14958e-05
CEMD	12	2	4	12	15	26	13	12	30	3	129	0.000176164
CEME	6	2	6	12	8	13	12	6	13	3	81	0.000110614
CEMF	4	3	4	11	11	16	11	2	16	1	79	0.000107883
CEMG	2	1	2	11	2	3	13	1	5	0	40	5.46244e-05
CEMH	4	2	2	11	9	21	8	8	21	3	89	0.000121539
CEMI	1	4	2	18	9	20	22	8	2	1	87	0.000118808
CEMK	5	1	3	10	4	15	10	6	5	1	60	8.19365e-05
CEML	6	2	5	16	12	26	21	14	18	2	122	0.000166604
CEMM	11	1	3	13	14	15	11	4	7	0	79	0.000107883
CEMN	3	2	5	15	7	6	15	4	0	2	59	8.05709e-05
CEMP	6	4	6	11	19	18	20	7	8	3	102	0.000139292
CEMQ	3	7	4	17	17	28	20	6	16	1	119	0.000162507
CEMR	3	3	2	9	8	17	10	9	16	0	77	0.000105152
CEMS	4	1	3	9	18	25	11	12	4	4	91	0.00012427
CEMT	5	1	7	7	16	8	10	6	6	1	67	9.14958e-05
CEMV	6	0	3	13	16	30	19	5	6	2	100	0.000136561
CEMW	6	0	0	8	19	13	11	9	5	1	72	9.83239e-05
CEMY	7	3	7	18	15	13	10	4	13	1	91	0.00012427
CENA	1	0	2	3	10	5	2	7	2	0	32	4.36995e-05
CENC	1	2	5	10	5	2	5	6	3	4	43	5.87212e-05
CEND	2	1	1	10	4	6	6	2	5	0	37	5.05275e-05
CENE	0	0	3	0	1	5	1	0	9	0	19	2.59466e-05
CENF	2	3	3	10	11	10	14	2	21	2	78	0.000106518
CENG	3	2	7	13	7	6	11	8	14	1	72	9.83239e-05
CENH	6	3	1	8	5	11	9	6	3	3	55	7.51085e-05
CENI	5	1	2	6	7	16	7	8	19	2	73	9.96895e-05
CENK	6	0	2	6	0	17	3	1	17	1	53	7.23773e-05
CENL	2	0	2	9	4	8	6	5	2	4	42	5.73556e-05
CENM	10	0	1	3	1	6	5	4	9	1	40	5.46244e-05
CENN	0	0	3	13	6	11	7	4	1	0	45	6.14524e-05
CENP	3	1	9	7	8	12	5	2	0	2	49	6.69148e-05
CENQ	2	2	4	5	12	12	11	9	7	1	65	8.87646e-05
CENR	5	3	1	5	7	8	10	5	3	0	47	6.41836e-05
CENS	2	2	3	7	7	15	9	7	7	0	59	8.05709e-05
CENT	5	3	1	8	5	3	11	2	4	2	44	6.00868e-05
CENV	2	2	2	7	8	12	10	5	11	1	60	8.19365e-05
CENW	0	0	2	4	2	12	4	1	1	0	26	3.55058e-05
CENY	12	5	2	8	11	7	12	7	5	0	69	9.4227e-05
CEPA	6	1	10	15	18	16	17	6	11	1	101	0.000137927
CEPC	3	0	13	13	18	17	20	7	11	2	104	0.000142023
CEPD	11	3	11	39	21	32	33	12	11	2	175	0.000238982
CEPE	7	4	6	22	22	23	18	8	17	2	129	0.000176164
CEPF	4	4	1	9	10	5	12	6	3	2	56	7.64741e-05
CEPG	4	3	5	23	15	25	15	8	9	2	109	0.000148851
CEPH	4	3	4	13	20	21	8	9	10	3	95	0.000129733
CEPI	6	0	6	14	13	10	20	2	10	1	82	0.00011198
CEPK	1	1	1	4	1	10	5	1	7	1	32	4.36995e-05
CEPL	7	8	14	42	20	56	31	16	20	5	219	0.000299068
CEPM	5	1	2	14	20	29	27	12	10	6	126	0.000172067
CEPN	3	1	3	15	6	19	9	3	7	2	68	9.28614e-05
CEPP	17	7	7	15	33	26	23	15	24	1	168	0.000229422
CEPQ	9	5	10	17	40	43	31	15	29	1	200	0.000273122
CEPR	9	1	2	11	16	27	20	6	13	3	108	0.000147486
CEPS	4	5	6	18	12	19	15	1	12	1	93	0.000127002
CEPT	8	3	7	18	8	16	23	4	18	0	105	0.000143389
CEPV	7	1	4	8	12	12	17	6	6	1	74	0.000101055
CEPW	1	0	8	11	10	8	13	7	10	1	69	9.4227e-05
CEPY	5	4	9	12	8	27	17	10	16	0	108	0.000147486
CEQA	11	7	11	19	13	26	25	11	24	1	148	0.00020211
CEQC	5	3	3	10	11	19	16	8	5	0	80	0.000109249
CEQD	11	1	7	20	14	29	14	10	14	1	121	0.000165239
CEQE	7	0	3	15	13	16	11	9	9	3	86	0.000117442
CEQF	5	4	10	21	18	26	24	6	12	4	130	0.000177529
CEQG	16	7	14	20	15	13	18	11	12	3	129	0.000176164
CEQH	9	0	1	13	11	13	8	13	7	0	75	0.000102421
CEQI	12	6	8	14	13	23	21	10	21	3	131	0.000178895
CEQK	5	1	4	19	14	19	14	11	10	2	99	0.000135195
CEQL	12	4	5	19	17	39	26	15	28	0	165	0.000225325
CEQM	8	0	6	14	17	27	18	17	18	2	127	0.000173432
CEQN	4	3	1	6	12	14	3	6	4	0	53	7.23773e-05
CEQP	20	4	11	14	21	38	31	11	30	5	185	0.000252638
CEQQ	8	3	16	25	34	42	29	18	27	2	204	0.000278584
CEQR	11	1	10	19	27	48	35	10	18	0	179	0.000244444
CEQS	7	6	10	23	21	37	34	11	10	0	159	0.000217132
CEQT	11	4	2	15	18	22	30	12	19	2	135	0.000184357
CEQV	10	6	14	24	24	36	33	8	10	6	171	0.000233519
CEQW	3	5	2	16	11	14	13	3	17	2	86	0.000117442
CEQY	3	2	8	18	23	34	20	10	19	0	137	0.000187088
CERA	0	1	8	11	8	18	9	10	13	1	79	0.000107883
CERC	5	4	9	8	11	8	11	9	4	0	69	9.4227e-05
CERD	4	3	0	12	5	9	10	6	7	4	60	8.19365e-05
CERE	2	2	3	4	9	10	5	3	16	1	55	7.51085e-05
CERF	5	2	2	2	13	5	12	2	5	0	48	6.55492e-05
CERG	3	0	7	5	5	8	9	3	2	0	42	5.73556e-05
CERH	5	4	8	13	3	13	19	5	16	0	86	0.000117442
CERI	4	1	4	10	13	10	7	4	11	0	64	8.7399e-05
CERK	4	2	2	13	8	19	9	3	9	0	69	9.4227e-05
CERL	3	1	0	11	8	17	11	7	1	3	62	8.46678e-05
CERM	2	4	4	10	11	18	16	6	2	0	73	9.96895e-05
CERN	0	0	3	11	8	5	8	2	6	0	43	5.87212e-05
CERP	5	1	7	18	7	15	15	7	18	1	94	0.000128367
CERQ	4	3	11	25	15	33	17	11	12	1	132	0.00018026
CERR	4	1	3	9	9	14	15	9	4	0	68	9.28614e-05
CERS	2	0	2	11	6	16	17	8	16	0	78	0.000106518
CERT	9	4	3	22	10	13	21	2	6	0	90	0.000122905
CERV	6	3	4	13	18	25	12	9	9	1	100	0.000136561
CERW	1	4	4	10	6	13	10	2	3	1	54	7.37429e-05
CERY	8	0	7	7	7	9	12	7	12	0	69	9.4227e-05
CESA	6	2	1	5	10	13	16	3	7	1	64	8.7399e-05
CESC	14	7	15	45	22	37	44	21	29	0	234	0.000319553
CESD	3	2	9	8	12	10	10	4	5	1	64	8.7399e-05
CESE	7	0	1	14	8	11	8	1	4	0	54	7.37429e-05
CESF	2	0	3	7	5	15	6	7	9	1	55	7.51085e-05
CESG	4	6	3	4	8	6	8	5	4	0	48	6.55492e-05
CESH	2	3	2	9	2	13	3	1	0	1	36	4.91619e-05
CESI	1	2	2	2	3	11	7	2	7	1	38	5.18931e-05
CESK	3	5	2	8	12	18	14	3	2	4	71	9.69582e-05
CESL	4	6	3	27	17	22	11	8	19	2	119	0.000162507
CESM	4	3	4	18	14	19	16	3	14	1	96	0.000131098
CESN	6	2	0	11	5	11	8	3	6	0	52	7.10117e-05
CESP	5	1	5	14	12	27	22	12	8	4	110	0.000150217
CESQ	5	0	6	12	17	22	19	9	7	4	101	0.000137927
CESR	4	2	11	4	19	12	8	5	13	0	78	0.000106518
CESS	1	0	4	15	11	25	11	13	18	1	99	0.000135195
CEST	5	1	2	19	8	25	20	5	19	1	105	0.000143389
CESV	6	2	1	13	7	26	17	6	5	1	84	0.000114711
CESW	3	2	3	8	6	14	9	2	12	1	60	8.19365e-05
CESY	1	2	3	14	7	17	12	8	11	1	76	0.000103786
CETA	7	0	4	15	13	24	17	8	13	1	102	0.000139292
CETC	2	2	7	14	20	20	22	13	24	1	125	0.000170701
CETD	4	9	3	11	20	25	15	6	13	0	106	0.000144755
CETE	1	0	2	5	8	9	9	7	10	1	52	7.10117e-05
CETF	8	0	5	10	5	15	8	2	11	0	64	8.7399e-05
CETG	4	2	5	16	15	12	27	9	5	2	97	0.000132464
CETH	6	6	0	11	9	15	20	5	7	1	80	0.000109249
CETI	13	5	6	29	14	20	25	22	16	2	152	0.000207573
CETK	5	2	2	15	7	9	5	5	30	3	83	0.000113346
CETL	15	4	16	25	25	36	16	8	18	5	168	0.000229422
CETM	9	7	8	22	12	18	18	10	24	2	130	0.000177529
CETN	2	1	1	6	13	7	15	6	2	6	59	8.05709e-05
CETP	4	4	10	13	15	14	14	7	11	1	93	0.000127002
CETQ	12	2	7	26	14	27	22	15	22	2	149	0.000203476
CETR	3	0	4	4	7	13	5	11	6	1	54	7.37429e-05
CETS	14	3	4	13	11	16	21	4	10	3	99	0.000135195
CETT	4	3	3	13	15	23	9	7	14	1	92	0.000125636
CETV	12	8	5	23	18	32	21	17	30	1	167	0.000228057
CETW	10	1	1	5	7	17	2	6	3	2	54	7.37429e-05
CETY	6	4	6	14	20	29	16	6	9	5	115	0.000157045
CEVA	5	3	3	16	7	24	18	6	8	1	91	0.00012427
CEVC	10	6	5	15	9	25	15	17	33	5	140	0.000191185
CEVD	6	3	4	13	17	20	14	11	5	0	93	0.000127002
CEVE	5	3	5	15	16	19	12	4	7	0	86	0.000117442
CEVF	8	6	13	19	36	26	20	5	29	5	167	0.000228057
CEVG	2	0	11	9	13	13	14	3	5	2	72	9.83239e-05
CEVH	6	0	3	11	3	18	14	6	6	4	71	9.69582e-05
CEVI	10	11	10	36	24	24	24	21	24	1	185	0.000252638
CEVK	3	5	3	8	11	16	6	11	10	0	73	9.96895e-05
CEVL	3	4	4	9	5	6	5	5	6	0	47	6.41836e-05
CEVM	4	3	2	15	19	26	26	5	8	0	108	0.000147486
CEVN	9	3	10	19	19	12	21	5	21	1	120	0.000163873
CEVP	5	6	4	14	24	34	21	7	26	3	144	0.000196648
CEVQ	10	7	5	19	31	34	30	17	42	7	202	0.000275853
CEVR	5	3	0	17	13	12	16	5	6	1	78	0.000106518
CEVS	3	4	14	10	7	18	17	10	15	1	99	0.000135195
CEVT	16	1	16	34	20	32	28	10	34	3	194	0.000264928
CEVV	2	4	12	32	24	41	24	19	19	1	178	0.000243078
CEVW	7	4	5	11	7	7	10	10	7	2	70	9.55926e-05
CEVY	9	8	10	20	21	22	13	14	24	1	142	0.000193916
CEWA	4	0	1	6	7	1	13	3	4	1	40	5.46244e-05
CEWC	3	0	2	6	5	8	6	4	8	1	43	5.87212e-05
CEWD	9	2	7	8	17	5	13	5	8	3	77	0.000105152
CEWE	4	0	2	6	6	4	4	2	1	1	30	4.09683e-05
CEWF	3	0	2	2	8	13	12	0	12	1	53	7.23773e-05
CEWG	1	3	0	9	3	8	7	4	5	0	40	5.46244e-05
CEWH	2	0	1	8	7	7	7	6	2	1	41	5.599e-05
CEWI	7	2	0	5	7	14	7	3	10	0	55	7.51085e-05
CEWK	2	0	2	1	1	2	4	3	2	0	17	2.32154e-05
CEWL	7	3	5	5	12	12	6	3	5	0	58	7.92053e-05
CEWM	4	0	2	9	3	9	8	11	7	1	54	7.37429e-05
CEWN	1	0	2	5	1	0	1	2	0	0	12	1.63873e-05
CEWP	0	4	7	8	13	5	12	5	5	0	59	8.05709e-05
CEWQ	3	1	5	15	10	13	9	5	2	1	64	8.7399e-05
CEWR	6	0	1	10	8	17	7	5	8	0	62	8.46678e-05
CEWS	3	2	1	8	5	8	8	4	9	0	48	6.55492e-05
CEWT	3	2	3	3	3	4	3	3	2	0	26	3.55058e-05
CEWV	6	3	6	8	11	16	11	4	6	1	72	9.83239e-05
CEWW	2	0	1	4	2	9	11	1	3	0	33	4.50651e-05
CEWY	0	2	7	5	7	10	4	2	8	2	47	6.41836e-05
CEYA	1	1	3	3	2	8	6	5	4	0	33	4.50651e-05
CEYC	4	0	0	8	3	11	10	6	6	0	48	6.55492e-05
CEYD	4	1	6	5	14	11	9	5	8	0	63	8.60334e-05
CEYE	3	0	4	8	5	8	14	6	7	0	55	7.51085e-05
CEYF	2	3	2	8	5	12	8	6	7	3	56	7.64741e-05
CEYG	1	0	5	10	8	10	6	4	9	1	54	7.37429e-05
CEYH	3	2	6	10	9	12	11	4	9	0	66	9.01302e-05
CEYI	4	4	5	19	23	25	21	10	30	4	145	0.000198013
CEYK	4	1	3	12	10	8	15	4	7	0	64	8.7399e-05
CEYL	9	3	12	22	17	26	23	19	17	2	150	0.000204841
CEYM	5	1	6	6	15	15	20	8	13	4	93	0.000127002
CEYN	2	1	1	5	1	15	4	2	3	1	35	4.77963e-05
CEYP	5	4	7	14	3	15	11	5	5	2	71	9.69582e-05
CEYQ	6	9	10	13	24	25	13	8	15	0	123	0.00016797
CEYR	5	0	3	8	10	6	9	3	11	2	57	7.78397e-05
CEYS	0	0	3	7	8	12	8	5	1	0	44	6.00868e-05
CEYT	7	5	5	9	16	25	16	15	16	1	115	0.000157045
CEYV	2	2	5	16	10	6	19	4	7	0	71	9.69582e-05
CEYW	2	2	2	8	6	8	13	5	4	0	50	6.82805e-05
CEYY	9	0	1	16	16	15	14	5	11	0	87	0.000118808
CFAA	5	2	2	9	6	16	16	4	4	2	66	9.01302e-05
CFAC	4	1	5	8	11	12	15	10	7	2	75	0.000102421
CFAD	2	4	3	3	7	7	5	0	1	0	32	4.36995e-05
CFAE	4	2	1	8	5	5	9	2	1	0	37	5.05275e-05
CFAF	4	1	4	5	6	13	14	4	7	0	58	7.92053e-05
CFAG	2	1	3	5	4	9	2	3	7	0	36	4.91619e-05
CFAH	3	6	6	6	9	15	13	9	3	0	70	9.55926e-05
CFAI	2	3	3	8	9	8	14	7	5	1	60	8.19365e-05
CFAK	4	1	4	10	12	13	5	3	8	0	60	8.19365e-05
CFAL	4	1	6	8	11	8	6	6	8	1	59	8.05709e-05
CFAM	3	0	3	4	7	5	4	1	17	0	44	6.00868e-05
CFAN	4	1	0	10	3	4	5	4	0	1	32	4.36995e-05
CFAP	2	3	1	9	17	17	14	6	8	0	77	0.000105152
CFAQ	3	0	1	4	9	13	6	2	9	1	48	6.55492e-05
CFAR	3	1	3	17	6	4	15	6	1	1	57	7.78397e-05
CFAS	4	2	0	5	5	21	5	8	3	0	53	7.23773e-05
CFAT	3	1	3	11	8	13	14	10	7	0	70	9.55926e-05
CFAV	1	2	2	7	8	5	7	10	4	0	46	6.2818e-05
CFAW	2	1	2	2	10	3	5	1	4	0	30	4.09683e-05
CFAY	6	3	0	12	12	11	8	10	8	0	70	9.55926e-05
CFCA	5	0	2	7	11	6	6	2	12	3	54	7.37429e-05
CFCC	1	2	2	9	3	7	8	7	0	0	39	5.32588e-05
CFCD	6	3	6	9	10	18	13	5	15	3	88	0.000120174
CFCE	2	1	2	0	9	10	12	5	10	1	52	7.10117e-05
CFCF	6	1	9	21	13	17	12	3	19	0	101	0.000137927
CFCG	0	2	2	8	3	10	6	6	3	0	40	5.46244e-05
CFCH	5	0	5	7	12	15	3	8	12	0	67	9.14958e-05
CFCI	11	7	10	26	21	13	10	12	16	1	127	0.000173432
CFCK	2	4	3	7	6	3	4	5	6	1	41	5.599e-05
CFCL	3	7	6	17	15	14	16	10	11	3	102	0.000139292
CFCM	10	5	8	22	15	14	20	8	7	3	112	0.000152948
CFCN	4	3	3	8	7	8	11	3	11	0	58	7.92053e-05
CFCP	6	4	5	8	18	8	11	5	13	2	80	0.000109249
CFCQ	4	4	6	12	9	19	16	4	11	4	89	0.000121539
CFCR	12	4	3	4	13	12	9	3	3	1	64	8.7399e-05
CFCS	2	2	2	8	8	8	4	11	3	2	50	6.82805e-05
CFCT	9	1	3	3	12	11	15	3	9	1	67	9.14958e-05
CFCV	4	1	4	13	14	21	13	9	14	2	95	0.000129733
CFCW	6	2	0	8	7	10	8	8	4	1	54	7.37429e-05
CFCY	2	1	1	7	8	11	11	4	4	0	49	6.69148e-05
CFDA	1	3	2	6	4	5	9	8	2	0	40	5.46244e-05
CFDC	4	0	2	2	4	13	4	5	5	2	41	5.599e-05
CFDD	4	2	5	2	5	8	2	5	6	0	39	5.32588e-05
CFDE	6	2	1	2	4	10	10	5	4	0	44	6.00868e-05
CFDF	7	0	3	8	16	13	10	3	6	2	68	9.28614e-05
CFDG	0	0	0	3	5	5	1	0	8	0	22	3.00434e-05
CFDH	2	0	1	9	3	6	7	7	9	0	44	6.00868e-05
CFDI	3	3	3	8	15	10	8	2	3	3	58	7.92053e-05
CFDK	5	0	3	3	13	15	9	2	4	1	55	7.51085e-05
CFDL	6	0	4	8	6	14	19	4	3	1	65	8.87646e-05
CFDM	2	0	6	10	9	7	12	10	6	0	62	8.46678e-05
CFDN	0	0	7	3	4	8	5	7	3	0	37	5.05275e-05
CFDP	5	3	6	16	10	10	16	5	7	2	80	0.000109249
CFDQ	8	1	5	12	6	21	23	7	11	1	95	0.000129733
CFDR	7	4	6	19	11	16	20	6	12	0	101	0.000137927
CFDS	9	1	5	2	10	10	3	4	4	0	48	6.55492e-05
CFDT	6	2	3	15	11	14	18	11	10	1	91	0.00012427
CFDV	2	8	8	11	9	12	7	6	5	1	69	9.4227e-05
CFDW	3	0	2	6	4	7	7	8	9	2	48	6.55492e-05
CFDY	0	1	4	10	7	10	5	9	11	1	58	7.92053e-05
CFEA	1	2	1	6	2	1	5	5	7	0	30	4.09683e-05
CFEC	0	1	8	12	11	13	9	5	8	2	69	9.4227e-05
CFED	5	1	0	5	7	17	4	9	6	0	54	7.37429e-05
CFEE	9	2	1	10	3	16	6	6	7	4	64	8.7399e-05
CFEF	2	1	1	3	1	8	2	1	1	2	22	3.00434e-05
CFEG	2	0	2	2	2	5	4	2	0	0	19	2.59466e-05
CFEH	4	0	1	7	0	5	5	2	3	0	27	3.68714e-05
CFEI	3	0	5	14	3	20	16	4	6	1	72	9.83239e-05
CFEK	3	0	6	8	6	18	5	7	7	2	62	8.46678e-05
CFEL	2	0	1	20	8	17	13	6	11	1	79	0.000107883
CFEM	2	1	1	4	7	9	15	3	3	1	46	6.2818e-05
CFEN	1	0	1	2	1	5	3	5	3	4	25	3.41402e-05
CFEP	5	1	4	12	8	6	10	4	7	2	59	8.05709e-05
CFEQ	3	4	2	8	13	13	17	10	9	1	80	0.000109249
CFER	0	6	3	11	7	5	5	5	3	1	46	6.2818e-05
CFES	3	2	5	12	9	11	13	4	7	0	66	9.01302e-05
CFET	5	4	5	10	10	19	16	7	15	0	91	0.00012427
CFEV	7	4	3	9	11	14	8	9	12	1	78	0.000106518
CFEW	6	0	4	5	6	11	5	5	12	2	56	7.64741e-05
CFEY	1	2	5	8	8	8	14	8	4	2	60	8.19365e-05
CFFA	0	1	1	4	2	9	11	4	6	0	38	5.18931e-05
CFFC	2	1	1	5	5	17	4	4	2	0	41	5.599e-05
CFFD	2	2	1	7	3	9	7	4	1	0	36	4.91619e-05
CFFE	2	1	3	3	1	4	11	2	1	0	28	3.82371e-05
CFFF	2	0	2	2	4	11	6	10	4	2	43	5.87212e-05
CFFG	0	1	1	2	7	8	5	2	3	0	29	3.96027e-05
CFFH	3	1	1	5	6	16	9	3	8	0	52	7.10117e-05
CFFI	1	5	0	5	7	5	7	1	3	0	34	4.64307e-05
CFFK	4	3	1	7	7	6	6	5	0	0	39	5.32588e-05
CFFL	4	1	9	17	14	16	9	3	1	2	76	0.000103786
CFFM	6	3	5	3	14	23	14	3	8	6	85	0.000116077
CFFN	0	1	0	11	9	5	12	5	2	0	45	6.14524e-05
CFFP	8	4	4	16	13	10	15	6	7	4	87	0.000118808
CFFQ	3	5	5	13	15	23	18	8	12	1	103	0.000140658
CFFR	0	0	3	3	5	4	4	2	13	0	34	4.64307e-05
CFFS	4	1	2	9	5	8	15	6	9	1	60	8.19365e-05
CFFT	11	5	2	7	11	26	9	8	8	3	90	0.000122905
CFFV	8	3	1	4	13	7	9	5	19	0	69	9.4227e-05
CFFW	0	0	0	4	3	3	5	4	2	0	21	2.86778e-05
CFFY	4	1	2	12	1	11	11	3	3	0	48	6.55492e-05
CFGA	2	0	0	2	6	6	6	7	6	1	36	4.91619e-05
CFGC	1	0	0	5	6	1	7	4	5	1	30	4.09683e-05
CFGD	4	3	3	8	5	13	11	3	4	0	54	7.37429e-05
CFGE	6	0	5	12	2	8	6	5	6	0	50	6.82805e-05
CFGF	2	0	1	9	3	7	7	0	2	1	32	4.36995e-05
CFGG	3	0	0	4	5	10	3	0	1	0	26	3.55058e-05
CFGH	1	1	3	11	7	6	4	2	5	0	40	5.46244e-05
CFGI	5	0	3	13	3	5	9	6	4	5	53	7.23773e-05
CFGK	2	2	3	7	8	7	4	2	7	0	42	5.73556e-05
CFGL	3	3	2	6	7	7	3	2	13	0	46	6.2818e-05
CFGM	1	0	3	7	3	9	8	1	5	1	38	5.18931e-05
CFGN	0	0	4	0	0	2	6	4	0	0	16	2.18497e-05
CFGP	3	0	1	3	7	7	12	6	0	2	41	5.599e-05
CFGQ	4	0	4	7	4	10	11	1	5	0	46	6.2818e-05
CFGR	3	2	3	10	7	13	9	7	14	1	69	9.4227e-05
CFGS	0	0	2	3	3	2	4	2	5	2	23	3.1409e-05
CFGT	3	5	1	14	12	12	23	3	3	0	76	0.000103786
CFGV	3	2	7	11	10	11	10	4	5	1	64	8.7399e-05
CFGW	0	0	2	2	1	5	0	4	0	0	14	1.91185e-05
CFGY	0	0	5	2	5	8	4	3	2	0	29	3.96027e-05
CFHA	2	2	2	11	7	6	9	2	1	0	42	5.73556e-05
CFHC	1	0	1	8	17	19	9	6	23	0	84	0.000114711
CFHD	7	1	7	7	12	17	7	7	6	1	72	9.83239e-05
CFHE	2	1	4	10	8	16	6	3	8	0	58	7.92053e-05
CFHF	9	2	3	10	4	12	5	2	11	4	62	8.46678e-05
CFHG	1	0	3	7	6	9	3	5	3	0	37	5.05275e-05
CFHH	1	0	0	6	9	9	6	3	3	0	37	5.05275e-05
CFHI	2	1	1	16	12	10	14	6	17	1	80	0.000109249
CFHK	8	2	5	11	14	14	12	8	6	0	80	0.000109249
CFHL	7	1	2	10	14	9	20	6	12	3	84	0.000114711
CFHM	5	0	3	7	9	12	15	2	7	2	62	8.46678e-05
CFHN	2	1	0	4	4	10	8	0	5	2	36	4.91619e-05
CFHP	1	4	5	6	10	10	9	2	12	2	61	8.33022e-05
CFHQ	16	3	6	9	17	23	16	2	17	1	110	0.000150217
CFHR	3	1	1	6	7	3	4	5	0	0	30	4.09683e-05
CFHS	6	2	1	9	7	9	12	10	4	0	60	8.19365e-05
CFHT	3	2	3	4	11	19	11	5	5	3	66	9.01302e-05
CFHV	4	0	3	7	7	11	8	7	5	1	53	7.23773e-05
CFHW	3	0	4	4	7	6	4	1	0	0	29	3.96027e-05
CFHY	3	0	2	8	11	7	12	14	1	2	60	8.19365e-05
CFIA	3	4	4	14	6	11	14	3	14	0	73	9.96895e-05
CFIC	12	3	11	26	20	23	26	17	28	2	168	0.000229422
CFID	1	3	1	13	7	9	5	9	11	1	60	8.19365e-05
CFIE	5	1	4	5	5	11	4	5	8	0	48	6.55492e-05
CFIF	0	1	0	0	0	1	0	0	4	0	6	8.19365e-06
CFIG	1	0	1	9	7	10	3	5	3	0	39	5.32588e-05
CFIH	5	1	8	8	16	13	14	11	7	1	84	0.000114711
CFII	0	0	0	0	1	0	0	0	1	0	2	2.73122e-06
CFIK	4	1	3	9	8	13	19	3	7	2	69	9.4227e-05
CFIL	1	0	0	0	0	0	1	0	0	0	2	2.73122e-06
CFIM	0	0	0	2	2	6	4	3	5	0	22	3.00434e-05
CFIN	4	2	2	8	6	9	17	4	4	3	59	8.05709e-05
CFIP	4	2	2	5	13	20	8	5	11	0	70	9.55926e-05
CFIQ	14	1	15	24	20	28	20	17	12	0	151	0.000206207
CFIR	4	2	2	3	3	12	3	6	8	0	43	5.87212e-05
CFIS	10	2	7	11	15	26	11	12	19	1	114	0.000155679
CFIT	10	10	14	32	30	41	50	19	29	4	239	0.000326381
CFIV	0	0	0	0	2	0	4	1	0	0	7	9.55926e-06
CFIW	5	2	6	11	8	13	10	4	6	1	66	9.01302e-05
CFIY	15	5	6	26	25	26	23	9	26	3	164	0.00022396
CFKA	3	5	5	6	6	18	12	7	15	3	80	0.000109249
CFKC	4	4	9	12	7	18	14	5	9	3	85	0.000116077
CFKD	6	3	4	4	5	13	7	5	3	1	51	6.96461e-05
CFKE	5	0	4	6	14	12	8	4	13	1	67	9.14958e-05
CFKF	3	1	2	7	9	7	12	8	3	0	52	7.10117e-05
CFKG	11	1	11	23	24	27	27	13	12	2	151	0.000206207
CFKH	5	0	1	3	1	12	6	1	7	0	36	4.91619e-05
CFKI	4	2	6	11	12	12	15	5	9	0	76	0.000103786
CFKK	8	0	3	8	5	13	13	2	10	0	62	8.46678e-05
CFKL	4	2	7	13	18	19	14	3	6	2	88	0.000120174
CFKM	3	4	4	16	9	10	9	5	12	1	73	9.96895e-05
CFKN	2	3	0	2	8	7	7	2	4	0	35	4.77963e-05
CFKP	6	0	5	20	3	12	14	8	20	0	88	0.000120174
CFKQ	1	2	6	10	7	8	10	3	4	1	52	7.10117e-05
CFKR	4	2	1	6	3	9	3	2	2	0	32	4.36995e-05
CFKS	12	1	2	24	12	24	6	11	6	3	101	0.000137927
CFKT	4	3	8	16	11	20	22	10	10	3	107	0.00014612
CFKV	4	4	4	16	17	18	12	4	5	1	85	0.000116077
CFKW	3	0	2	8	2	12	4	0	1	0	32	4.36995e-05
CFKY	8	4	5	17	7	21	12	9	19	6	108	0.000147486
CFLA	1	3	4	7	13	8	10	8	3	0	57	7.78397e-05
CFLC	4	1	5	5	12	17	6	4	13	1	68	9.28614e-05
CFLD	5	3	3	13	11	13	8	2	4	1	63	8.60334e-05
CFLE	1	1	0	6	4	4	8	2	2	1	29	3.96027e-05
CFLF	12	3	2	8	8	11	11	6	7	0	68	9.28614e-05
CFLG	3	0	0	3	3	5	5	0	2	0	21	2.86778e-05
CFLH	3	4	0	1	3	12	3	3	4	0	33	4.50651e-05
CFLI	2	4	5	7	10	14	6	5	14	3	70	9.55926e-05
CFLK	1	2	2	3	7	12	8	4	6	2	47	6.41836e-05
CFLL	5	1	2	11	13	7	7	7	10	0	63	8.60334e-05
CFLM	7	3	9	9	21	10	17	11	7	1	95	0.000129733
CFLN	5	1	0	6	7	10	5	9	8	1	52	7.10117e-05
CFLP	6	4	9	13	12	22	16	7	19	2	110	0.000150217
CFLQ	6	3	9	18	11	22	16	5	3	4	97	0.000132464
CFLR	6	2	0	4	4	8	10	2	8	0	44	6.00868e-05
CFLS	2	3	2	6	5	10	7	4	10	0	49	6.69148e-05
CFLT	2	5	6	18	9	19	11	8	11	1	90	0.000122905
CFLV	3	4	1	13	17	13	18	6	28	2	105	0.000143389
CFLW	2	2	3	13	10	8	7	7	0	0	52	7.10117e-05
CFLY	4	0	2	13	12	12	10	4	7	1	65	8.87646e-05
CFMA	7	0	5	8	13	17	19	11	6	0	86	0.000117442
CFMC	8	4	8	14	9	8	13	5	7	0	76	0.000103786
CFMD	6	1	5	20	16	18	14	8	11	2	101	0.000137927
CFME	3	4	3	13	10	19	21	8	15	0	96	0.000131098
CFMF	1	3	4	14	7	10	10	12	14	1	76	0.000103786
CFMG	1	0	1	5	4	6	6	3	8	0	34	4.64307e-05
CFMH	2	1	2	4	9	7	10	6	9	1	51	6.96461e-05
CFMI	7	5	6	10	11	15	7	5	34	2	102	0.000139292
CFMK	1	1	5	2	3	2	8	1	1	0	24	3.27746e-05
CFML	9	2	5	12	13	16	15	10	15	1	98	0.00013383
CFMM	3	6	7	13	12	22	22	5	16	0	106	0.000144755
CFMN	1	2	1	5	5	5	5	1	2	1	28	3.82371e-05
CFMP	10	2	8	16	20	25	19	7	5	0	112	0.000152948
CFMQ	5	5	8	14	17	24	20	10	10	3	116	0.000158411
CFMR	5	4	2	9	17	15	10	4	3	0	69	9.4227e-05
CFMS	6	3	7	18	13	21	21	7	12	1	109	0.000148851
CFMT	5	6	8	9	15	23	11	15	9	5	106	0.000144755
CFMV	6	2	5	14	7	19	19	7	12	1	92	0.000125636
CFMW	4	2	3	1	6	14	11	4	4	2	51	6.96461e-05
CFMY	6	1	5	14	15	22	25	5	20	2	115	0.000157045
CFNA	5	4	2	3	11	2	6	9	3	0	45	6.14524e-05
CFNC	1	0	0	2	7	4	3	6	6	0	29	3.96027e-05
CFND	7	2	0	5	3	11	11	6	4	1	50	6.82805e-05
CFNE	6	0	0	9	7	16	12	6	3	0	59	8.05709e-05
CFNF	2	1	5	5	5	7	3	2	14	1	45	6.14524e-05
CFNG	1	2	0	0	3	5	8	2	2	0	23	3.1409e-05
CFNH	0	2	0	4	4	7	7	4	5	0	33	4.50651e-05
CFNI	3	2	2	2	9	3	6	6	5	2	40	5.46244e-05
CFNK	0	3	2	9	3	9	16	4	6	2	54	7.37429e-05
CFNL	1	4	7	13	9	14	7	4	9	0	68	9.28614e-05
CFNM	6	0	7	6	5	19	18	6	11	1	79	0.000107883
CFNN	2	1	2	2	3	0	2	5	7	0	24	3.27746e-05
CFNP	4	1	6	10	10	18	8	2	12	0	71	9.69582e-05
CFNQ	5	1	5	10	11	21	12	9	10	1	85	0.000116077
CFNR	4	0	4	6	5	6	10	1	7	0	43	5.87212e-05
CFNS	6	5	0	8	3	11	6	7	0	1	47	6.41836e-05
CFNT	1	5	4	10	8	10	13	3	17	1	72	9.83239e-05
CFNV	5	4	5	12	18	19	15	3	7	0	88	0.000120174
CFNW	2	1	1	8	0	4	7	4	1	0	28	3.82371e-05
CFNY	1	0	4	4	7	12	7	2	6	2	45	6.14524e-05
CFPA	3	1	5	11	16	16	11	5	7	1	76	0.000103786
CFPC	4	2	2	8	23	25	6	9	16	1	96	0.000131098
CFPD	6	4	2	13	8	21	11	4	12	0	81	0.000110614
CFPE	5	5	0	4	8	12	9	3	5	0	51	6.96461e-05
CFPF	7	2	6	6	8	8	3	5	11	1	57	7.78397e-05
CFPG	3	3	4	4	3	13	11	5	0	0	46	6.2818e-05
CFPH	10	1	4	9	20	21	30	11	6	0	112	0.000152948
CFPI	5	3	3	18	7	13	14	9	12	2	86	0.000117442
CFPK	3	3	2	2	5	10	8	3	3	1	40	5.46244e-05
CFPL	4	3	7	21	20	14	23	10	12	3	117	0.000159776
CFPM	2	2	1	6	12	21	5	2	9	0	60	8.19365e-05
CFPN	2	0	2	5	2	6	3	2	2	1	25	3.41402e-05
CFPP	8	5	5	15	23	28	23	19	18	3	147	0.000200745
CFPQ	5	11	4	17	16	22	23	11	11	0	120	0.000163873
CFPR	3	3	3	13	13	15	10	9	9	4	82	0.00011198
CFPS	9	2	4	18	23	23	25	19	12	0	135	0.000184357
CFPT	8	3	2	15	20	18	15	8	14	1	104	0.000142023
CFPV	11	1	11	23	12	23	26	8	18	3	136	0.000185723
CFPW	2	1	1	0	8	14	5	3	4	0	38	5.18931e-05
CFPY	2	6	3	6	9	26	17	8	6	1	84	0.000114711
CFQA	12	0	5	18	12	26	17	10	9	2	111	0.000151583
CFQC	6	0	3	8	15	20	18	10	6	0	86	0.000117442
CFQD	9	3	10	19	19	33	19	12	6	3	133	0.000181626
CFQE	4	3	1	11	12	24	18	15	7	1	96	0.000131098
CFQF	6	3	2	10	11	12	11	3	6	0	64	8.7399e-05
CFQG	2	1	6	3	7	13	13	3	4	1	53	7.23773e-05
CFQH	3	3	6	17	20	22	14	11	19	1	116	0.000158411
CFQI	7	4	5	14	19	23	9	12	11	1	105	0.000143389
CFQK	2	1	6	8	8	15	8	3	9	0	60	8.19365e-05
CFQL	9	0	3	8	15	18	20	8	19	3	103	0.000140658
CFQM	4	1	8	18	13	12	15	4	4	0	79	0.000107883
CFQN	2	1	5	4	4	9	9	3	6	0	43	5.87212e-05
CFQP	8	0	1	17	8	16	18	12	18	5	103	0.000140658
CFQQ	8	4	17	28	30	23	28	12	18	4	172	0.000234885
CFQR	12	6	5	16	12	25	15	8	8	1	108	0.000147486
CFQS	4	3	4	18	16	11	16	9	10	1	92	0.000125636
CFQT	10	2	8	5	15	31	15	8	4	1	99	0.000135195
CFQV	7	4	8	13	15	24	20	13	23	1	128	0.000174798
CFQW	4	1	2	8	7	9	7	6	9	0	53	7.23773e-05
CFQY	10	2	8	10	15	25	19	11	15	5	120	0.000163873
CFRA	3	1	2	12	2	4	2	1	14	0	41	5.599e-05
CFRC	2	0	2	4	9	5	4	0	5	1	32	4.36995e-05
CFRD	2	3	6	19	7	5	28	7	5	2	84	0.000114711
CFRE	0	1	1	10	12	9	5	3	4	1	46	6.2818e-05
CFRF	3	0	0	7	9	9	8	1	2	1	40	5.46244e-05
CFRG	1	5	2	4	7	3	3	5	9	0	39	5.32588e-05
CFRH	4	0	3	4	10	16	12	4	5	1	59	8.05709e-05
CFRI	6	2	4	23	9	13	6	17	8	2	90	0.000122905
CFRK	8	1	1	4	8	10	9	1	7	3	52	7.10117e-05
CFRL	11	3	6	17	12	12	14	6	6	2	89	0.000121539
CFRM	4	2	3	8	6	15	6	3	11	0	58	7.92053e-05
CFRN	4	5	3	4	9	8	8	7	10	0	58	7.92053e-05
CFRP	8	2	4	7	12	16	7	5	7	0	68	9.28614e-05
CFRQ	8	3	5	13	18	23	9	6	8	0	93	0.000127002
CFRR	7	1	2	9	11	11	7	2	9	2	61	8.33022e-05
CFRS	4	2	4	13	6	10	24	9	12	2	86	0.000117442
CFRT	11	2	4	14	20	16	14	8	6	0	95	0.000129733
CFRV	9	3	7	17	12	23	18	7	13	0	109	0.000148851
CFRW	4	3	7	6	4	10	6	4	1	0	45	6.14524e-05
CFRY	3	6	2	7	13	9	8	8	5	0	61	8.33022e-05
CFSA	4	1	1	7	11	12	21	7	14	1	79	0.000107883
CFSC	2	3	1	10	10	15	9	5	3	2	60	8.19365e-05
CFSD	2	6	1	10	7	9	8	6	9	4	62	8.46678e-05
CFSE	5	3	4	15	10	11	4	2	2	1	57	7.78397e-05
CFSF	0	1	1	8	6	12	4	6	1	1	40	5.46244e-05
CFSG	2	0	5	7	6	5	9	2	4	1	41	5.599e-05
CFSH	6	1	2	9	10	6	6	4	9	1	54	7.37429e-05
CFSI	3	2	8	14	8	15	18	9	15	2	94	0.000128367
CFSK	3	0	3	4	1	7	7	9	11	2	47	6.41836e-05
CFSL	4	3	8	13	8	34	13	9	8	0	100	0.000136561
CFSM	13	3	6	6	13	16	13	5	7	0	82	0.00011198
CFSN	0	0	0	2	1	1	4	2	2	0	12	1.63873e-05
CFSP	10	1	7	9	5	13	10	5	12	1	73	9.96895e-05
CFSQ	16	2	3	27	24	21	22	14	17	4	150	0.000204841
CFSR	8	2	3	15	6	18	5	7	6	0	70	9.55926e-05
CFSS	5	4	9	16	21	29	19	4	11	3	121	0.000165239
CFST	8	9	4	10	12	19	17	6	7	4	96	0.000131098
CFSV	2	2	4	7	7	17	7	2	9	0	57	7.78397e-05
CFSW	0	0	1	2	3	3	2	1	10	0	22	3.00434e-05
CFSY	8	2	1	9	2	9	17	6	9	0	63	8.60334e-05
CFTA	2	4	2	4	9	15	6	5	1	0	48	6.55492e-05
CFTC	5	3	5	13	10	13	10	9	11	1	80	0.000109249
CFTD	2	0	1	15	10	18	14	5	15	0	80	0.000109249
CFTE	0	6	2	10	19	19	14	2	17	1	90	0.000122905
CFTF	9	1	5	7	4	22	12	9	7	0	76	0.000103786
CFTG	4	3	4	13	5	11	11	6	3	0	60	8.19365e-05
CFTH	8	4	10	24	10	25	17	5	24	4	131	0.000178895
CFTI	4	2	6	16	13	22	13	10	22	1	109	0.000148851
CFTK	7	2	6	9	8	20	6	6	6	1	71	9.69582e-05
CFTL	16	3	13	35	25	37	33	17	11	6	196	0.000267659
CFTM	4	5	6	6	21	16	25	10	11	1	105	0.000143389
CFTN	2	0	4	7	4	4	4	3	6	2	36	4.91619e-05
CFTP	2	7	1	15	10	24	12	8	12	2	93	0.000127002
CFTQ	8	2	7	15	29	22	22	12	26	1	144	0.000196648
CFTR	6	3	2	10	16	13	17	2	10	1	80	0.000109249
CFTS	7	1	3	22	12	17	13	5	10	1	91	0.00012427
CFTT	8	2	4	21	20	33	20	5	9	1	123	0.00016797
CFTV	4	3	6	12	13	12	18	10	11	1	90	0.000122905
CFTW	1	1	2	4	1	15	3	8	3	1	39	5.32588e-05
CFTY	7	2	5	9	6	19	10	4	9	3	74	0.000101055
CFVA	2	1	3	10	10	13	15	10	11	2	77	0.000105152
CFVC	3	1	4	14	6	16	8	12	12	1	77	0.000105152
CFVD	5	2	5	9	16	18	16	7	1	0	79	0.000107883
CFVE	2	1	5	13	11	10	8	12	4	1	67	9.14958e-05
CFVF	0	6	6	17	7	14	9	5	13	2	79	0.000107883
CFVG	3	2	2	5	15	7	7	11	5	1	58	7.92053e-05
CFVH	3	1	3	7	16	8	15	1	2	0	56	7.64741e-05
CFVI	4	2	2	4	5	11	6	6	3	0	43	5.87212e-05
CFVK	4	3	9	20	5	26	12	6	1	2	88	0.000120174
CFVL	0	2	0	4	1	3	2	1	4	0	17	2.32154e-05
CFVM	8	9	3	12	10	12	26	11	12	2	105	0.000143389
CFVN	0	0	2	5	6	17	4	11	6	0	51	6.96461e-05
CFVP	8	6	5	29	18	14	19	9	11	1	120	0.000163873
CFVQ	5	3	3	14	20	18	33	10	14	6	126	0.000172067
CFVR	5	6	3	11	10	16	13	12	9	1	86	0.000117442
CFVS	9	6	4	10	12	16	16	10	19	3	105	0.000143389
CFVT	9	8	10	10	13	24	29	10	13	1	127	0.000173432
CFVV	8	5	6	16	10	16	13	7	22	3	106	0.000144755
CFVW	3	1	8	6	11	14	17	7	14	2	83	0.000113346
CFVY	5	4	7	12	13	16	14	14	4	0	89	0.000121539
CFWA	3	0	1	2	1	6	6	1	8	0	28	3.82371e-05
CFWC	7	2	4	6	9	9	14	2	14	0	67	9.14958e-05
CFWD	4	0	0	7	5	6	2	3	11	0	38	5.18931e-05
CFWE	1	1	4	17	6	15	4	5	0	3	56	7.64741e-05
CFWF	5	0	5	3	3	8	2	0	1	3	30	4.09683e-05
CFWG	2	1	2	4	1	2	6	5	3	0	26	3.55058e-05
CFWH	4	2	12	26	20	17	17	5	7	1	111	0.000151583
CFWI	2	0	4	8	6	8	10	3	7	0	48	6.55492e-05
CFWK	2	0	2	6	3	2	8	3	0	0	26	3.55058e-05
CFWL	4	2	2	11	17	13	16	7	4	1	77	0.000105152
CFWM	7	0	1	4	6	5	5	6	7	0	41	5.599e-05
CFWN	4	0	1	10	5	8	9	3	6	0	46	6.2818e-05
CFWP	1	2	4	7	2	6	9	4	6	0	41	5.599e-05
CFWQ	2	1	1	11	9	15	13	6	11	0	69	9.4227e-05
CFWR	3	0	0	7	10	5	9	2	14	1	51	6.96461e-05
CFWS	6	3	7	19	10	12	19	7	3	0	86	0.000117442
CFWT	5	1	1	9	4	12	7	2	8	0	49	6.69148e-05
CFWV	2	1	1	5	10	6	5	8	2	1	41	5.599e-05
CFWW	0	0	0	2	2	2	0	0	0	0	6	8.19365e-06
CFWY	1	1	2	8	5	7	11	8	2	1	46	6.2818e-05
CFYA	3	0	4	12	11	16	12	3	6	3	70	9.55926e-05
CFYC	7	1	2	8	2	10	6	4	2	0	42	5.73556e-05
CFYD	2	1	4	8	7	2	5	10	3	0	42	5.73556e-05
CFYE	4	5	3	7	5	2	0	3	13	0	42	5.73556e-05
CFYF	4	1	1	6	7	2	12	10	5	0	48	6.55492e-05
CFYG	6	2	5	8	14	14	6	7	5	0	67	9.14958e-05
CFYH	3	1	0	10	6	6	9	4	12	1	52	7.10117e-05
CFYI	7	2	2	14	9	12	17	14	8	0	85	0.000116077
CFYK	3	3	3	7	10	18	5	7	4	0	60	8.19365e-05
CFYL	5	1	2	13	11	11	13	10	6	2	74	0.000101055
CFYM	2	0	3	8	9	9	5	6	12	1	55	7.51085e-05
CFYN	2	3	2	2	7	2	1	2	6	0	27	3.68714e-05
CFYP	2	3	10	16	7	8	16	5	17	2	86	0.000117442
CFYQ	8	7	3	11	12	14	13	10	15	5	98	0.00013383
CFYR	0	1	7	7	5	12	10	3	10	0	55	7.51085e-05
CFYS	9	3	3	19	11	23	10	4	8	4	94	0.000128367
CFYT	5	2	6	19	12	12	16	4	8	0	84	0.000114711
CFYV	2	2	10	24	18	23	17	13	20	4	133	0.000181626
CFYW	1	3	5	4	7	7	11	3	7	1	49	6.69148e-05
[truncated: 6,001 more rows]

## Sheet: 37C plasmid library
8000 Motif	S1	S2	S3	S4	S5	S6	S7	S8	S9	S10	Sum	Frequency
CAAA	3	16	7	6	3	0	19	9	13	4	80	0.0001132
CAAC	3	10	5	2	5	3	9	12	10	4	63	8.91454e-05
CAAD	2	7	6	3	5	0	3	13	8	2	49	6.93353e-05
CAAE	4	4	4	3	3	0	6	17	12	11	64	9.05604e-05
CAAF	13	13	17	5	11	1	15	25	14	10	124	0.000175461
CAAG	4	6	8	9	5	2	6	7	1	10	58	8.20703e-05
CAAH	2	4	2	0	8	0	6	12	6	2	42	5.94302e-05
CAAI	2	2	5	0	3	2	2	1	3	4	24	3.39601e-05
CAAK	3	5	1	0	1	0	2	7	4	3	26	3.67901e-05
CAAL	8	12	12	13	11	1	26	17	17	12	129	0.000182536
CAAM	5	5	8	3	6	0	6	19	12	7	71	0.000100465
CAAN	0	5	2	1	2	0	6	4	5	2	27	3.82052e-05
CAAP	5	13	9	6	6	3	8	20	14	5	89	0.000125935
CAAQ	3	9	6	7	13	1	6	4	6	7	62	8.77303e-05
CAAR	5	3	4	3	4	0	5	6	4	0	34	4.81102e-05
CAAS	6	9	8	2	8	2	5	13	7	8	68	9.62204e-05
CAAT	7	8	12	6	7	0	13	21	9	4	87	0.000123105
CAAV	2	5	6	1	3	3	13	10	13	3	59	8.34853e-05
CAAW	3	9	8	0	4	0	4	7	5	4	44	6.22602e-05
CAAY	2	17	7	1	4	1	9	6	17	5	69	9.76354e-05
CACA	5	9	3	4	5	1	7	6	8	1	49	6.93353e-05
CACC	11	6	6	3	9	1	16	12	20	13	97	0.000137256
CACD	9	12	9	1	6	2	6	5	10	7	67	9.48054e-05
CACE	4	12	13	2	10	0	6	10	10	7	74	0.00010471
CACF	13	18	13	4	8	3	17	30	22	12	140	0.000198101
CACG	5	3	10	2	8	2	11	9	17	4	71	0.000100465
CACH	13	3	12	4	5	1	8	15	13	5	79	0.000111785
CACI	13	12	15	11	15	6	43	45	21	5	186	0.000263191
CACK	4	15	3	4	6	0	10	16	23	10	91	0.000128766
CACL	1	7	1	0	3	0	2	3	1	1	19	2.68851e-05
CACM	20	18	14	7	13	0	26	45	26	18	187	0.000264606
CACN	3	8	4	6	5	0	7	16	5	4	58	8.20703e-05
CACP	7	15	9	9	8	1	21	14	13	9	106	0.000149991
CACQ	7	6	12	5	12	1	19	10	13	11	96	0.000135841
CACR	5	13	4	11	7	2	14	13	13	7	89	0.000125935
CACS	17	10	8	6	7	2	18	22	9	3	102	0.000144331
CACT	8	17	9	12	7	1	15	25	7	7	108	0.000152821
CACV	11	23	17	9	13	1	12	28	18	17	149	0.000210836
CACW	8	9	4	4	6	3	8	10	6	2	60	8.49003e-05
CACY	11	22	7	7	11	2	21	24	10	11	126	0.000178291
CADA	3	6	11	5	4	2	15	29	7	2	84	0.00011886
CADC	6	5	6	4	2	0	11	14	8	4	60	8.49003e-05
CADD	6	8	6	8	10	2	11	18	14	2	85	0.000120275
CADE	7	4	3	3	4	1	11	13	9	4	59	8.34853e-05
CADF	5	16	8	3	8	1	13	12	13	7	86	0.00012169
CADG	5	4	8	2	8	0	5	13	2	2	49	6.93353e-05
CADH	4	11	7	7	5	1	9	10	8	6	68	9.62204e-05
CADI	10	10	11	3	6	2	14	20	2	5	83	0.000117445
CADK	2	8	6	6	4	2	2	2	12	6	50	7.07503e-05
CADL	5	2	7	3	5	4	8	16	7	5	62	8.77303e-05
CADM	3	17	11	3	4	0	10	25	9	5	87	0.000123105
CADN	5	4	3	2	7	0	9	12	12	7	61	8.63153e-05
CADP	6	16	9	6	7	6	21	16	22	11	120	0.000169801
CADQ	5	6	17	4	11	4	16	23	15	13	114	0.000161311
CADR	7	3	6	1	5	0	11	17	9	3	62	8.77303e-05
CADS	7	6	8	7	12	0	22	20	7	2	91	0.000128766
CADT	1	9	6	5	6	0	11	13	3	6	60	8.49003e-05
CADV	5	9	6	6	7	0	11	10	11	5	70	9.90504e-05
CADW	12	16	8	6	7	0	24	24	10	2	109	0.000154236
CADY	9	12	8	3	9	1	11	19	13	6	91	0.000128766
CAEA	6	6	3	4	9	0	12	15	12	6	73	0.000103295
CAEC	9	8	12	11	3	1	15	21	9	8	97	0.000137256
CAED	7	10	6	2	8	4	10	20	14	4	85	0.000120275
CAEE	6	5	3	3	0	0	5	3	0	1	26	3.67901e-05
CAEF	6	9	8	3	3	0	12	20	9	2	72	0.00010188
CAEG	5	1	2	0	1	0	5	7	3	1	25	3.53751e-05
CAEH	9	10	12	4	4	1	8	12	8	4	72	0.00010188
CAEI	5	7	6	1	3	0	10	7	8	5	52	7.35803e-05
CAEK	2	7	4	1	3	0	11	2	8	1	39	5.51852e-05
CAEL	10	14	8	2	4	0	12	20	16	3	89	0.000125935
CAEM	11	11	9	5	6	3	21	33	15	15	129	0.000182536
CAEN	4	8	1	1	2	0	8	9	8	4	45	6.36753e-05
CAEP	2	8	7	2	3	1	9	11	26	5	74	0.00010471
CAEQ	8	14	12	4	4	0	17	14	6	5	84	0.00011886
CAER	3	3	8	1	6	0	17	9	8	4	59	8.34853e-05
CAES	2	10	9	2	3	0	20	14	12	6	78	0.00011037
CAET	5	7	5	3	5	2	9	10	6	5	57	8.06553e-05
CAEV	1	13	9	6	10	0	16	19	12	5	91	0.000128766
CAEW	6	10	7	7	0	0	9	19	5	4	67	9.48054e-05
CAEY	16	15	15	7	6	1	9	26	13	11	119	0.000168386
CAFA	3	4	6	4	3	1	9	20	11	6	67	9.48054e-05
CAFC	10	1	9	3	9	0	11	19	13	3	78	0.00011037
CAFD	5	9	10	1	8	0	15	13	7	2	70	9.90504e-05
CAFE	4	8	7	5	1	0	8	18	5	7	63	8.91454e-05
CAFF	9	12	7	5	7	2	5	13	5	5	70	9.90504e-05
CAFG	6	9	4	3	0	0	10	11	3	2	48	6.79203e-05
CAFH	9	8	14	10	7	1	11	17	22	8	107	0.000151406
CAFI	7	8	11	4	5	0	11	10	7	8	71	0.000100465
CAFK	4	12	7	2	2	3	5	15	9	3	62	8.77303e-05
CAFL	14	28	16	18	13	3	24	36	18	8	178	0.000251871
CAFM	7	13	8	7	7	0	17	20	17	6	102	0.000144331
CAFN	4	6	5	3	4	0	12	24	8	3	69	9.76354e-05
CAFP	2	8	3	2	6	0	12	22	9	3	67	9.48054e-05
CAFQ	5	6	10	4	5	1	16	16	18	15	96	0.000135841
CAFR	3	7	7	3	7	1	4	6	7	4	49	6.93353e-05
CAFS	8	15	8	4	4	0	7	13	10	2	71	0.000100465
CAFT	8	9	20	3	5	0	18	17	14	11	105	0.000148576
CAFV	6	14	10	7	6	2	11	22	9	7	94	0.000133011
CAFW	3	5	4	3	2	1	6	14	7	4	49	6.93353e-05
CAFY	9	7	13	6	3	0	13	10	9	13	83	0.000117445
CAGA	4	3	0	1	2	0	7	9	4	5	35	4.95252e-05
CAGC	1	5	0	2	5	0	10	17	7	6	53	7.49953e-05
CAGD	3	2	2	0	5	0	6	1	2	2	23	3.25451e-05
CAGE	5	3	1	3	2	1	3	10	4	3	35	4.95252e-05
CAGF	7	7	7	2	3	1	10	19	15	5	76	0.00010754
CAGG	1	3	3	1	1	0	1	10	6	5	31	4.38652e-05
CAGH	8	9	4	5	7	1	12	19	9	4	78	0.00011037
CAGI	7	9	5	5	5	0	9	8	5	6	59	8.34853e-05
CAGK	4	9	2	0	3	1	6	1	4	0	30	4.24502e-05
CAGL	7	5	9	3	7	0	5	9	5	1	51	7.21653e-05
CAGM	5	5	8	5	8	2	11	14	5	4	67	9.48054e-05
CAGN	2	2	6	1	4	0	4	12	5	5	41	5.80152e-05
CAGP	7	7	8	0	11	0	7	19	7	3	69	9.76354e-05
CAGQ	3	11	9	3	4	1	11	11	9	3	65	9.19754e-05
CAGR	4	3	8	2	2	0	11	14	6	8	58	8.20703e-05
CAGS	0	6	7	3	4	1	9	6	7	6	49	6.93353e-05
CAGT	2	2	3	1	2	1	8	7	7	3	36	5.09402e-05
CAGV	6	6	9	4	8	1	9	17	6	3	69	9.76354e-05
CAGW	9	1	7	1	1	0	13	4	2	0	38	5.37702e-05
CAGY	10	6	8	2	5	2	18	7	20	5	83	0.000117445
CAHA	1	10	3	0	1	0	5	8	10	3	41	5.80152e-05
CAHC	8	8	7	2	2	2	7	7	15	4	62	8.77303e-05
CAHD	4	6	4	0	5	0	9	10	11	3	52	7.35803e-05
CAHE	3	7	5	1	4	0	8	4	3	4	39	5.51852e-05
CAHF	9	2	6	0	2	1	5	5	2	4	36	5.09402e-05
CAHG	7	11	11	7	6	1	13	18	10	4	88	0.00012452
CAHH	5	12	2	5	8	0	7	18	7	3	67	9.48054e-05
CAHI	3	12	8	1	4	0	15	15	17	6	81	0.000114615
CAHK	4	4	4	1	4	1	8	11	2	4	43	6.08452e-05
CAHL	15	16	28	8	17	1	17	26	26	16	170	0.000240551
CAHM	7	3	10	1	4	0	10	9	12	3	59	8.34853e-05
CAHN	9	10	6	3	2	1	20	15	15	4	85	0.000120275
CAHP	8	4	8	2	2	0	22	18	8	4	76	0.00010754
CAHQ	10	14	6	4	13	0	21	29	24	9	130	0.000183951
CAHR	3	5	5	3	12	0	10	17	7	4	66	9.33904e-05
CAHS	5	12	7	7	6	5	11	15	7	3	78	0.00011037
CAHT	2	6	7	2	11	2	13	21	7	2	73	0.000103295
CAHV	3	7	9	5	9	2	17	13	7	2	74	0.00010471
CAHW	4	8	4	1	4	1	3	7	9	5	46	6.50903e-05
CAHY	5	9	15	5	5	2	15	12	9	5	82	0.00011603
CAIA	4	14	13	6	7	0	5	6	6	2	63	8.91454e-05
CAIC	7	9	9	2	11	0	11	13	4	7	73	0.000103295
CAID	7	8	10	6	6	3	17	19	12	11	99	0.000140086
CAIE	8	4	9	5	6	0	9	13	7	5	66	9.33904e-05
CAIF	0	2	0	0	0	0	0	0	2	0	4	5.66002e-06
CAIG	5	8	2	3	11	0	5	8	3	5	50	7.07503e-05
CAIH	15	26	13	5	12	3	19	15	15	11	134	0.000189611
CAII	0	1	0	0	0	0	0	0	0	0	1	1.41501e-06
CAIK	2	4	6	0	4	0	5	10	3	1	35	4.95252e-05
CAIL	0	1	0	0	0	0	2	0	0	1	4	5.66002e-06
CAIM	3	1	1	0	0	0	0	0	2	0	7	9.90504e-06
CAIN	4	2	3	1	2	0	4	12	4	0	32	4.52802e-05
CAIP	16	19	6	4	13	1	20	12	16	6	113	0.000159896
CAIQ	27	29	26	13	25	2	36	49	28	6	241	0.000341016
CAIR	6	4	9	2	4	2	11	17	5	6	66	9.33904e-05
CAIS	7	10	2	0	4	0	16	21	9	3	72	0.00010188
CAIT	11	16	10	4	11	0	23	33	25	8	141	0.000199516
CAIV	0	0	0	0	0	0	0	1	0	1	2	2.83001e-06
CAIW	3	15	7	3	8	0	15	18	12	5	86	0.00012169
CAIY	8	8	11	5	4	0	15	18	8	5	82	0.00011603
CAKA	3	12	4	4	4	0	6	12	7	2	54	7.64103e-05
CAKC	2	9	4	5	5	3	4	9	2	0	43	6.08452e-05
CAKD	1	3	3	6	12	0	3	15	5	3	51	7.21653e-05
CAKE	3	6	0	1	5	0	1	8	11	4	39	5.51852e-05
CAKF	4	4	7	2	2	0	4	12	14	4	53	7.49953e-05
CAKG	1	2	3	0	2	0	8	4	4	8	32	4.52802e-05
CAKH	1	4	5	1	4	0	1	16	5	3	40	5.66002e-05
CAKI	2	7	11	1	8	1	10	15	18	8	81	0.000114615
CAKK	3	2	2	4	5	0	3	2	3	5	29	4.10352e-05
CAKL	7	10	5	7	2	0	14	21	9	2	77	0.000108955
CAKM	4	9	9	4	12	1	8	28	28	6	109	0.000154236
CAKN	6	15	3	1	6	0	7	8	3	1	50	7.07503e-05
CAKP	5	6	5	1	3	0	3	6	9	3	41	5.80152e-05
CAKQ	6	18	5	1	5	1	19	22	10	5	92	0.000130181
CAKR	8	7	10	3	2	0	3	11	7	2	53	7.49953e-05
CAKS	3	5	3	5	3	0	7	14	8	5	53	7.49953e-05
CAKT	2	3	12	3	3	0	3	18	12	3	59	8.34853e-05
CAKV	1	7	4	3	4	1	5	5	6	3	39	5.51852e-05
CAKW	4	7	2	0	4	2	10	9	5	3	46	6.50903e-05
CAKY	7	5	5	5	10	0	5	17	10	6	70	9.90504e-05
CALA	5	5	9	2	3	1	6	17	15	4	67	9.48054e-05
CALC	5	5	8	6	4	0	10	14	10	6	68	9.62204e-05
CALD	10	8	9	6	13	1	12	22	13	8	102	0.000144331
CALE	4	0	6	4	4	0	11	22	6	2	59	8.34853e-05
CALF	4	13	11	5	4	0	28	19	22	6	112	0.000158481
CALG	4	2	1	2	2	2	2	6	6	5	32	4.52802e-05
CALH	11	10	5	3	2	1	12	15	11	6	76	0.00010754
CALI	4	13	11	3	3	0	12	17	10	5	78	0.00011037
CALK	8	17	3	2	13	2	15	15	8	5	88	0.00012452
CALL	5	5	6	2	8	0	12	13	12	2	65	9.19754e-05
CALM	6	7	7	3	2	0	13	7	5	3	53	7.49953e-05
CALN	7	7	2	1	3	0	1	7	4	0	32	4.52802e-05
CALP	11	9	17	9	17	3	15	17	22	13	133	0.000188196
CALQ	11	13	4	4	6	0	15	11	17	6	87	0.000123105
CALR	7	7	5	8	5	3	3	10	10	8	66	9.33904e-05
CALS	3	10	12	1	7	0	6	16	14	4	73	0.000103295
CALT	3	12	4	1	5	0	3	13	12	4	57	8.06553e-05
CALV	13	13	5	3	11	1	16	23	15	8	108	0.000152821
CALW	4	4	7	2	4	3	13	1	6	6	50	7.07503e-05
CALY	3	9	10	5	7	1	18	27	18	9	107	0.000151406
CAMA	7	5	7	5	7	0	11	17	14	2	75	0.000106125
CAMC	5	5	7	6	9	0	10	12	15	4	73	0.000103295
CAMD	13	17	8	7	14	3	17	36	15	9	139	0.000196686
CAME	4	8	10	6	3	0	11	23	10	11	86	0.00012169
CAMF	10	19	14	2	12	2	18	28	28	5	138	0.000195271
CAMG	4	5	6	2	1	1	15	9	5	4	52	7.35803e-05
CAMH	3	8	8	5	12	0	18	31	2	6	93	0.000131596
CAMI	13	10	14	1	12	0	24	23	34	12	143	0.000202346
CAMK	5	7	4	2	5	0	6	9	7	1	46	6.50903e-05
CAML	11	15	8	11	9	2	25	13	15	3	112	0.000158481
CAMM	7	6	7	5	7	0	8	12	12	5	69	9.76354e-05
CAMN	3	3	5	2	3	1	7	8	6	1	39	5.51852e-05
CAMP	6	14	15	9	6	4	17	26	13	14	124	0.000175461
CAMQ	5	10	10	7	10	1	15	12	19	10	99	0.000140086
CAMR	6	12	9	6	5	2	12	17	9	11	89	0.000125935
CAMS	2	10	13	2	4	0	8	13	5	2	59	8.34853e-05
CAMT	9	14	8	5	6	1	28	21	17	13	122	0.000172631
CAMV	9	20	13	4	8	3	17	28	11	8	121	0.000171216
CAMW	9	11	10	3	3	2	13	13	7	5	76	0.00010754
CAMY	4	7	3	4	5	0	2	18	15	5	63	8.91454e-05
CANA	0	2	3	4	1	0	10	10	7	3	40	5.66002e-05
CANC	3	6	5	3	4	0	6	9	4	1	41	5.80152e-05
CAND	1	7	2	6	2	0	7	11	3	5	44	6.22602e-05
CANE	1	7	4	4	5	1	2	8	4	1	37	5.23552e-05
CANF	11	11	4	5	5	0	9	22	9	11	87	0.000123105
CANG	1	8	5	2	7	1	9	7	7	2	49	6.93353e-05
CANH	2	1	8	1	3	0	8	8	2	3	36	5.09402e-05
CANI	1	6	3	3	4	1	6	5	2	4	35	4.95252e-05
CANK	2	3	1	1	14	0	2	4	2	3	32	4.52802e-05
CANL	7	8	6	1	8	1	4	7	9	9	60	8.49003e-05
CANM	7	10	5	1	5	1	8	10	13	2	62	8.77303e-05
CANN	5	3	2	3	2	0	4	13	3	2	37	5.23552e-05
CANP	4	3	4	2	3	0	4	12	2	2	36	5.09402e-05
CANQ	13	6	11	1	8	0	10	15	12	8	84	0.00011886
CANR	1	5	6	2	8	4	5	3	5	4	43	6.08452e-05
CANS	8	12	2	2	5	0	9	18	7	1	64	9.05604e-05
CANT	5	5	5	4	4	0	4	10	8	10	55	7.78253e-05
CANV	5	5	1	2	6	0	4	6	5	3	37	5.23552e-05
CANW	0	10	4	5	4	0	3	4	10	4	44	6.22602e-05
CANY	4	9	8	1	6	4	10	19	3	6	70	9.90504e-05
CAPA	1	5	0	1	11	0	10	9	11	2	50	7.07503e-05
CAPC	11	10	8	8	10	1	13	15	15	7	98	0.000138671
CAPD	23	24	30	11	19	1	40	44	26	11	229	0.000324036
CAPE	7	19	5	8	11	2	21	18	13	5	109	0.000154236
CAPF	6	8	9	4	5	1	16	20	9	5	83	0.000117445
CAPG	5	10	8	5	6	0	11	24	9	4	82	0.00011603
CAPH	3	16	11	3	7	2	11	17	8	4	82	0.00011603
CAPI	15	17	11	13	7	0	18	31	22	11	145	0.000205176
CAPK	7	5	7	1	2	0	8	12	9	8	59	8.34853e-05
CAPL	2	9	10	7	6	1	20	27	21	12	115	0.000162726
CAPM	12	6	4	3	8	2	11	28	7	10	91	0.000128766
CAPN	1	6	5	0	8	0	11	16	9	4	60	8.49003e-05
CAPP	8	19	14	15	12	1	17	26	16	8	136	0.000192441
CAPQ	15	20	5	10	11	0	13	24	26	11	135	0.000191026
CAPR	9	6	8	3	6	0	16	8	11	6	73	0.000103295
CAPS	8	12	12	10	12	0	14	24	6	8	106	0.000149991
CAPT	4	7	10	8	6	1	15	19	17	9	96	0.000135841
CAPV	9	11	28	9	13	3	19	38	26	21	177	0.000250456
CAPW	8	10	8	5	1	0	13	15	5	3	68	9.62204e-05
CAPY	10	9	11	4	10	0	15	23	20	7	109	0.000154236
CAQA	13	17	12	5	14	0	26	30	12	12	141	0.000199516
CAQC	15	14	23	10	13	4	22	32	24	17	174	0.000246211
CAQD	8	9	8	6	9	1	30	25	13	12	121	0.000171216
CAQE	9	14	7	10	6	1	12	40	16	9	124	0.000175461
CAQF	7	16	10	3	8	0	10	20	17	7	98	0.000138671
CAQG	9	19	8	6	2	0	16	14	11	5	90	0.000127351
CAQH	8	14	9	2	8	0	12	21	10	8	92	0.000130181
CAQI	3	10	12	7	13	0	22	14	19	7	107	0.000151406
CAQK	4	10	3	2	7	4	8	18	9	14	79	0.000111785
CAQL	5	12	7	1	11	2	15	48	16	9	126	0.000178291
CAQM	6	12	6	3	4	0	10	26	12	9	88	0.00012452
CAQN	2	5	5	6	4	0	10	1	3	7	43	6.08452e-05
CAQP	16	13	25	11	21	0	23	30	29	13	181	0.000256116
CAQQ	16	28	24	8	19	8	35	40	39	12	229	0.000324036
CAQR	3	9	11	2	10	0	15	9	10	6	75	0.000106125
CAQS	11	7	9	2	8	0	6	8	9	9	69	9.76354e-05
CAQT	9	12	19	8	13	2	16	17	12	8	116	0.000164141
CAQV	16	18	15	4	7	2	26	25	16	9	138	0.000195271
CAQW	16	22	14	8	10	5	11	27	18	10	141	0.000199516
CAQY	15	14	10	8	12	1	19	25	12	7	123	0.000174046
CARA	0	7	6	4	7	0	5	15	1	1	46	6.50903e-05
CARC	5	8	2	1	6	0	18	4	8	6	58	8.20703e-05
CARD	1	1	3	2	6	0	9	9	2	3	36	5.09402e-05
CARE	6	7	3	2	0	0	11	10	5	6	50	7.07503e-05
CARF	3	3	3	1	7	0	9	8	2	9	45	6.36753e-05
CARG	9	4	10	3	5	0	7	11	8	5	62	8.77303e-05
CARH	3	5	4	4	5	0	11	11	9	1	53	7.49953e-05
CARI	3	8	8	4	7	0	10	8	4	4	56	7.92403e-05
CARK	6	4	4	6	3	0	6	9	10	6	54	7.64103e-05
CARL	8	4	7	6	11	1	26	39	14	1	117	0.000165556
CARM	7	9	8	4	3	1	13	25	7	5	82	0.00011603
CARN	2	1	5	1	2	1	5	4	4	2	27	3.82052e-05
CARP	8	5	7	3	7	1	16	17	6	7	77	0.000108955
CARQ	2	22	8	4	10	0	15	24	13	10	108	0.000152821
CARR	2	2	9	1	4	0	7	6	10	3	44	6.22602e-05
CARS	5	9	3	4	11	2	18	8	7	2	69	9.76354e-05
CART	5	3	2	1	2	0	9	12	6	3	43	6.08452e-05
CARV	2	8	8	4	5	2	12	22	4	1	68	9.62204e-05
CARW	1	8	6	1	4	0	7	12	3	2	44	6.22602e-05
CARY	9	8	5	10	11	0	10	14	9	3	79	0.000111785
CASA	10	3	6	8	3	1	16	19	8	7	81	0.000114615
CASC	9	9	10	5	3	1	17	18	7	5	84	0.00011886
CASD	5	18	12	1	9	1	11	11	18	8	94	0.000133011
CASE	3	5	4	0	1	0	7	15	5	7	47	6.65053e-05
CASF	7	8	7	8	5	1	16	16	7	4	79	0.000111785
CASG	5	7	8	5	4	1	4	18	12	7	71	0.000100465
CASH	8	12	7	5	3	1	7	27	9	6	85	0.000120275
CASI	12	17	11	2	7	1	20	34	9	14	127	0.000179706
CASK	5	5	3	1	1	1	1	7	5	4	33	4.66952e-05
CASL	5	11	7	2	11	1	10	21	14	3	85	0.000120275
CASM	3	15	9	8	13	0	12	30	17	7	114	0.000161311
CASN	6	7	3	0	6	0	10	13	6	2	53	7.49953e-05
CASP	5	7	6	4	11	0	14	27	6	4	84	0.00011886
CASQ	8	18	17	2	12	0	13	35	17	5	127	0.000179706
CASR	5	8	9	0	9	1	17	15	4	8	76	0.00010754
CASS	14	5	9	3	15	3	19	9	14	10	101	0.000142916
CAST	10	19	19	5	2	3	8	19	18	12	115	0.000162726
CASV	5	8	8	3	10	2	14	33	19	10	112	0.000158481
CASW	6	4	7	5	6	0	10	19	6	9	72	0.00010188
CASY	12	14	14	4	6	2	19	17	14	5	107	0.000151406
CATA	3	13	4	4	1	0	5	14	6	4	54	7.64103e-05
CATC	6	13	8	6	3	5	10	14	14	2	81	0.000114615
CATD	4	11	6	5	8	1	8	15	2	3	63	8.91454e-05
CATE	2	6	4	3	8	0	5	6	8	1	43	6.08452e-05
CATF	7	12	10	4	11	1	21	18	18	9	111	0.000157066
CATG	2	13	7	1	6	0	8	14	10	2	63	8.91454e-05
CATH	7	8	6	3	7	1	14	37	11	7	101	0.000142916
CATI	19	21	22	21	17	1	36	32	27	13	209	0.000295736
CATK	8	13	7	1	3	0	10	13	9	7	71	0.000100465
CATL	21	20	23	15	12	3	40	41	22	16	213	0.000301396
CATM	11	8	11	2	11	0	17	23	14	1	98	0.000138671
CATN	2	9	8	4	9	0	18	18	14	8	90	0.000127351
CATP	8	16	14	6	14	1	23	49	9	11	151	0.000213666
CATQ	10	23	13	10	21	2	28	33	27	6	173	0.000244796
CATR	11	8	7	2	14	3	8	28	22	5	108	0.000152821
CATS	9	6	6	8	5	2	7	10	9	8	70	9.90504e-05
CATT	9	13	9	6	12	2	15	17	19	7	109	0.000154236
CATV	11	8	15	13	9	0	23	20	10	11	120	0.000169801
CATW	13	4	8	3	8	3	12	15	4	6	76	0.00010754
CATY	5	8	7	8	5	1	11	15	7	11	78	0.00011037
CAVA	9	7	10	0	3	0	9	16	8	5	67	9.48054e-05
CAVC	6	14	6	1	10	1	20	25	16	11	110	0.000155651
CAVD	9	6	7	8	10	0	13	16	8	6	83	0.000117445
CAVE	8	16	12	2	5	4	24	22	25	7	125	0.000176876
CAVF	18	23	18	11	14	1	17	56	17	9	184	0.000260361
CAVG	3	7	4	3	5	1	19	17	9	8	76	0.00010754
CAVH	10	15	10	9	13	1	18	30	12	10	128	0.000181121
CAVI	1	0	2	3	1	0	4	0	1	0	12	1.69801e-05
CAVK	8	10	10	3	2	1	13	17	11	2	77	0.000108955
CAVL	0	0	0	0	0	0	1	0	0	0	1	1.41501e-06
CAVM	10	14	11	11	17	4	34	37	22	19	179	0.000253286
CAVN	5	5	8	0	9	0	14	13	6	9	69	9.76354e-05
CAVP	6	9	10	11	8	0	16	21	17	8	106	0.000149991
CAVQ	16	18	21	6	19	1	22	56	24	14	197	0.000278756
CAVR	6	9	8	5	6	3	6	28	11	8	90	0.000127351
CAVS	4	9	9	6	11	1	16	20	13	13	102	0.000144331
CAVT	13	23	11	10	10	2	25	32	25	13	164	0.000232061
CAVV	8	10	8	7	9	4	23	35	21	12	137	0.000193856
CAVW	8	4	4	0	6	0	11	13	8	3	57	8.06553e-05
CAVY	15	20	20	2	12	4	32	26	26	13	170	0.000240551
CAWA	3	9	3	10	4	0	10	21	9	3	72	0.00010188
CAWC	11	12	9	2	4	2	16	17	10	6	89	0.000125935
CAWD	9	18	14	9	9	2	22	22	21	7	133	0.000188196
CAWE	9	8	5	5	5	0	13	15	14	4	78	0.00011037
CAWF	3	4	3	3	0	0	5	9	7	5	39	5.51852e-05
CAWG	3	5	7	4	0	2	6	5	6	0	38	5.37702e-05
CAWH	5	10	2	2	9	0	6	23	10	5	72	0.00010188
CAWI	6	7	4	3	5	0	11	9	2	7	54	7.64103e-05
CAWK	3	16	1	0	1	0	2	8	1	0	32	4.52802e-05
CAWL	4	8	19	8	11	1	19	25	9	3	107	0.000151406
CAWM	7	5	7	4	5	0	21	29	8	5	91	0.000128766
CAWN	0	0	7	1	3	0	4	3	6	0	24	3.39601e-05
CAWP	4	10	6	4	10	0	16	17	17	6	90	0.000127351
CAWQ	4	18	5	1	9	5	14	22	7	10	95	0.000134426
CAWR	7	5	9	2	3	0	7	8	9	7	57	8.06553e-05
CAWS	9	12	4	5	6	0	11	9	8	4	68	9.62204e-05
CAWT	6	13	7	4	2	0	12	20	7	4	75	0.000106125
CAWV	9	9	12	3	8	2	12	27	15	9	106	0.000149991
CAWW	5	4	3	5	5	0	3	13	14	4	56	7.92403e-05
CAWY	5	7	6	1	2	0	8	8	6	7	50	7.07503e-05
CAYA	6	10	3	1	11	0	17	18	19	11	96	0.000135841
CAYC	8	7	4	4	7	1	12	13	8	6	70	9.90504e-05
CAYD	7	12	10	2	2	3	15	27	16	14	108	0.000152821
CAYE	7	7	8	1	4	0	10	5	9	4	55	7.78253e-05
CAYF	24	8	9	2	8	0	14	20	9	8	102	0.000144331
CAYG	2	10	2	2	5	0	14	17	3	0	55	7.78253e-05
CAYH	8	8	7	2	7	0	12	15	6	4	69	9.76354e-05
CAYI	15	23	26	9	15	2	27	30	15	12	174	0.000246211
CAYK	11	9	10	2	9	1	24	13	22	6	107	0.000151406
CAYL	8	20	16	6	10	0	18	29	18	7	132	0.000186781
CAYM	8	12	10	3	7	1	24	22	9	7	103	0.000145746
CAYN	2	8	4	2	1	1	6	13	7	4	48	6.79203e-05
CAYP	15	11	8	4	7	2	13	23	9	8	100	0.000141501
CAYQ	6	16	18	12	10	0	27	25	22	7	143	0.000202346
CAYR	6	10	5	6	4	1	8	14	6	5	65	9.19754e-05
CAYS	16	20	9	3	10	1	29	26	17	9	140	0.000198101
CAYT	10	15	14	11	20	2	23	28	34	18	175	0.000247626
CAYV	13	19	8	1	7	2	20	36	16	13	135	0.000191026
CAYW	4	19	6	4	3	0	16	15	10	14	91	0.000128766
CAYY	10	7	14	4	1	0	25	34	24	10	129	0.000182536
CCAA	7	11	15	4	4	0	7	36	13	7	104	0.000147161
CCAC	6	12	9	7	9	0	11	5	6	7	72	0.00010188
CCAD	6	12	6	5	5	0	12	17	13	11	87	0.000123105
CCAE	4	6	7	6	3	0	11	9	7	5	58	8.20703e-05
CCAF	12	11	11	3	11	3	24	22	19	9	125	0.000176876
CCAG	2	5	1	6	6	1	7	15	11	5	59	8.34853e-05
CCAH	9	7	11	9	7	3	14	11	8	1	80	0.0001132
CCAI	7	14	19	3	8	3	17	20	7	7	105	0.000148576
CCAK	5	8	10	5	6	0	6	11	9	3	63	8.91454e-05
CCAL	8	13	11	14	9	0	30	51	20	6	162	0.000229231
CCAM	9	21	11	9	4	0	11	26	11	9	111	0.000157066
CCAN	2	1	2	0	7	0	5	2	6	4	29	4.10352e-05
CCAP	7	5	9	3	6	1	24	22	9	10	96	0.000135841
CCAQ	8	10	6	5	6	2	18	15	16	8	94	0.000133011
CCAR	5	5	4	4	6	1	16	11	20	7	79	0.000111785
CCAS	3	8	6	3	4	1	11	25	9	5	75	0.000106125
CCAT	5	13	18	2	6	0	11	22	15	2	94	0.000133011
CCAV	4	18	8	2	10	1	17	14	13	5	92	0.000130181
CCAW	6	7	3	7	4	2	11	13	15	4	72	0.00010188
CCAY	10	7	6	10	11	1	12	29	11	8	105	0.000148576
CCCA	4	16	13	5	9	2	18	21	15	5	108	0.000152821
CCCC	3	6	8	3	9	0	30	35	10	5	109	0.000154236
CCCD	13	19	10	3	9	0	21	18	14	12	119	0.000168386
CCCE	7	4	8	1	15	0	13	25	12	8	93	0.000131596
CCCF	3	4	1	1	2	1	5	5	3	1	26	3.67901e-05
CCCG	6	8	3	4	5	1	10	16	9	2	64	9.05604e-05
CCCH	6	9	9	6	1	1	11	18	7	2	70	9.90504e-05
CCCI	22	36	26	9	22	5	42	47	28	11	248	0.000350921
CCCK	9	13	4	2	7	3	7	13	24	4	86	0.00012169
CCCL	0	0	0	1	0	0	3	2	3	3	12	1.69801e-05
CCCM	14	19	17	10	16	0	24	35	45	17	197	0.000278756
CCCN	2	7	3	4	3	0	5	10	3	1	38	5.37702e-05
CCCP	15	15	13	4	14	3	12	31	22	10	139	0.000196686
CCCQ	4	19	14	7	9	4	32	33	28	13	163	0.000230646
CCCR	7	19	13	6	10	2	19	22	19	10	127	0.000179706
CCCS	14	13	12	6	16	2	16	12	24	9	124	0.000175461
CCCT	8	19	9	2	12	1	12	18	13	12	106	0.000149991
CCCV	23	45	30	14	30	1	38	49	20	17	267	0.000377806
CCCW	7	22	7	5	9	2	24	28	12	9	125	0.000176876
CCCY	8	7	11	8	7	1	15	21	15	11	104	0.000147161
CCDA	6	5	6	4	5	0	5	25	8	2	66	9.33904e-05
CCDC	9	10	12	8	10	0	14	31	9	5	108	0.000152821
CCDD	14	12	9	8	7	1	24	17	10	8	110	0.000155651
CCDE	4	7	2	1	4	0	8	8	19	0	53	7.49953e-05
CCDF	3	8	9	7	9	2	11	27	2	3	81	0.000114615
CCDG	3	3	7	3	7	2	13	9	11	1	59	8.34853e-05
CCDH	13	9	8	5	3	2	15	20	9	5	89	0.000125935
CCDI	8	11	9	9	3	4	21	17	11	11	104	0.000147161
CCDK	4	3	7	4	0	2	8	7	8	1	44	6.22602e-05
CCDL	6	7	6	3	4	1	11	20	15	3	76	0.00010754
CCDM	6	15	14	2	10	2	27	21	18	5	120	0.000169801
CCDN	3	2	2	1	2	0	6	8	4	5	33	4.66952e-05
CCDP	5	8	13	3	9	1	12	19	7	6	83	0.000117445
CCDQ	11	6	9	4	13	3	30	14	23	10	123	0.000174046
CCDR	1	6	6	4	6	1	6	15	8	4	57	8.06553e-05
CCDS	7	9	12	4	5	2	15	18	12	8	92	0.000130181
CCDT	5	6	7	4	8	0	17	14	15	12	88	0.00012452
CCDV	11	14	12	3	7	3	16	14	9	6	95	0.000134426
CCDW	8	10	13	4	3	0	9	32	12	8	99	0.000140086
CCDY	5	11	10	5	11	0	18	16	19	8	103	0.000145746
CCEA	6	10	7	4	5	0	14	29	9	1	85	0.000120275
CCEC	4	3	13	6	6	3	10	26	14	7	92	0.000130181
CCED	3	6	6	7	7	1	16	13	10	6	75	0.000106125
CCEE	1	1	2	0	4	0	1	9	3	1	22	3.11301e-05
CCEF	2	9	2	3	4	2	11	6	5	6	50	7.07503e-05
CCEG	2	11	9	3	7	0	17	12	2	10	73	0.000103295
CCEH	2	4	3	7	6	1	5	18	6	4	56	7.92403e-05
CCEI	6	12	2	4	2	0	11	16	15	13	81	0.000114615
CCEK	1	5	5	2	2	1	8	16	9	2	51	7.21653e-05
CCEL	11	12	7	7	13	0	9	9	13	10	91	0.000128766
CCEM	8	9	10	4	2	0	5	16	11	4	69	9.76354e-05
CCEN	1	5	5	3	8	0	12	9	5	6	54	7.64103e-05
CCEP	3	13	10	3	7	1	12	13	19	6	87	0.000123105
CCEQ	15	6	17	9	12	2	20	45	16	18	160	0.000226401
CCER	4	6	3	0	5	0	12	23	14	1	68	9.62204e-05
CCES	8	5	4	3	8	0	9	16	10	4	67	9.48054e-05
CCET	8	12	11	5	10	1	19	29	14	6	115	0.000162726
CCEV	3	9	9	6	13	2	16	22	9	12	101	0.000142916
CCEW	2	3	2	0	6	1	13	9	5	4	45	6.36753e-05
CCEY	9	8	14	4	6	0	22	29	16	7	115	0.000162726
CCFA	3	3	2	3	3	1	17	16	6	4	58	8.20703e-05
CCFC	7	15	9	6	6	0	15	24	8	3	93	0.000131596
CCFD	9	9	17	9	16	0	17	10	11	8	106	0.000149991
CCFE	5	5	9	3	4	0	16	15	9	6	72	0.00010188
CCFF	9	14	15	3	10	3	29	25	19	8	135	0.000191026
CCFG	3	12	7	1	6	1	7	7	3	2	49	6.93353e-05
CCFH	1	14	2	2	8	2	5	28	8	2	72	0.00010188
CCFI	12	19	17	13	24	0	33	41	29	13	201	0.000284416
CCFK	4	19	10	6	10	0	13	22	9	2	95	0.000134426
CCFL	18	20	12	4	7	0	28	35	17	10	151	0.000213666
CCFM	5	14	12	5	9	4	20	29	13	14	125	0.000176876
CCFN	8	3	6	2	3	1	7	7	8	2	47	6.65053e-05
CCFP	4	7	9	1	2	0	6	15	8	5	57	8.06553e-05
CCFQ	6	17	7	8	6	3	14	10	11	7	89	0.000125935
CCFR	3	13	7	5	5	1	8	10	8	4	64	9.05604e-05
CCFS	12	9	9	7	9	2	11	15	9	9	92	0.000130181
CCFT	6	12	13	1	11	1	17	29	13	6	109	0.000154236
CCFV	7	9	4	9	7	1	14	15	20	6	92	0.000130181
CCFW	0	7	7	1	2	2	3	18	8	4	52	7.35803e-05
CCFY	11	18	5	12	8	0	19	22	17	5	117	0.000165556
CCGA	9	9	6	2	3	2	8	19	8	1	67	9.48054e-05
CCGC	7	11	5	2	6	1	14	18	6	5	75	0.000106125
CCGD	3	5	4	3	9	0	6	9	9	1	49	6.93353e-05
CCGE	5	6	4	2	6	0	9	21	5	4	62	8.77303e-05
CCGF	8	5	4	2	3	0	5	6	2	1	36	5.09402e-05
CCGG	1	4	1	0	5	0	2	12	7	4	36	5.09402e-05
CCGH	6	9	7	2	7	1	6	7	10	6	61	8.63153e-05
CCGI	5	6	6	10	2	1	12	10	9	0	61	8.63153e-05
CCGK	4	3	3	1	6	0	1	3	2	4	27	3.82052e-05
CCGL	5	6	6	11	7	0	6	13	13	9	76	0.00010754
CCGM	8	8	4	4	11	1	9	9	7	5	66	9.33904e-05
CCGN	2	2	5	0	1	2	3	9	3	2	29	4.10352e-05
CCGP	10	10	8	3	3	1	13	21	10	5	84	0.00011886
CCGQ	10	11	13	1	8	2	13	4	11	10	83	0.000117445
CCGR	7	10	7	6	10	0	13	20	8	2	83	0.000117445
CCGS	2	7	4	4	4	0	5	8	12	5	51	7.21653e-05
CCGT	6	7	7	2	2	3	8	11	10	6	62	8.77303e-05
CCGV	10	4	10	2	4	2	12	15	12	6	77	0.000108955
CCGW	1	3	1	3	4	0	4	13	8	5	42	5.94302e-05
CCGY	10	13	6	4	8	0	10	16	3	2	72	0.00010188
CCHA	3	8	4	4	2	0	19	11	14	6	71	0.000100465
CCHC	4	4	8	3	5	2	9	22	10	8	75	0.000106125
CCHD	6	7	10	6	7	2	14	12	14	3	81	0.000114615
CCHE	5	5	8	4	4	2	11	11	3	1	54	7.64103e-05
CCHF	5	14	4	4	5	1	18	20	4	9	84	0.00011886
CCHG	7	9	6	4	6	1	9	12	7	7	68	9.62204e-05
CCHH	5	9	10	6	5	3	14	27	13	7	99	0.000140086
CCHI	16	11	17	7	16	1	21	28	23	11	151	0.000213666
CCHK	1	3	5	2	10	0	5	5	6	7	44	6.22602e-05
CCHL	13	17	9	6	7	2	20	20	9	12	115	0.000162726
CCHM	8	14	11	7	14	1	26	34	16	17	148	0.000209421
CCHN	8	14	8	3	6	0	4	10	10	3	66	9.33904e-05
CCHP	5	2	10	9	6	3	19	24	11	9	98	0.000138671
CCHQ	3	12	15	11	12	0	17	28	19	9	126	0.000178291
CCHR	2	8	11	7	5	3	17	10	6	4	73	0.000103295
CCHS	3	6	10	6	4	2	9	12	9	4	65	9.19754e-05
CCHT	6	13	20	10	8	0	21	42	9	6	135	0.000191026
CCHV	8	8	7	13	3	2	20	35	25	5	126	0.000178291
CCHW	3	11	4	1	6	0	9	8	5	9	56	7.92403e-05
CCHY	13	15	12	6	18	2	26	31	24	14	161	0.000227816
CCIA	6	8	10	1	10	0	13	8	4	5	65	9.19754e-05
CCIC	7	8	8	2	5	0	7	9	10	5	61	8.63153e-05
CCID	7	13	17	5	11	0	18	32	7	14	124	0.000175461
CCIE	7	6	13	5	7	4	14	11	9	9	85	0.000120275
CCIF	0	0	1	0	0	0	0	1	1	0	3	4.24502e-06
CCIG	5	11	9	7	6	2	10	7	11	5	73	0.000103295
CCIH	12	25	21	12	8	0	13	37	27	17	172	0.000243381
CCII	0	0	0	1	0	0	0	0	0	1	2	2.83001e-06
CCIK	8	9	4	4	7	1	16	19	11	8	87	0.000123105
CCIL	0	0	0	0	0	0	0	0	0	0	0	0
CCIM	1	2	1	0	2	0	3	1	1	1	12	1.69801e-05
CCIN	12	14	12	9	2	0	16	20	12	10	107	0.000151406
CCIP	7	3	5	2	9	4	10	18	14	6	78	0.00011037
CCIQ	7	14	4	4	12	0	12	26	17	3	99	0.000140086
CCIR	5	7	8	2	6	1	9	3	11	8	60	8.49003e-05
CCIS	16	10	10	10	11	3	20	25	10	2	117	0.000165556
CCIT	8	12	11	9	19	1	24	28	23	13	148	0.000209421
CCIV	0	0	0	0	0	0	0	3	0	0	3	4.24502e-06
CCIW	5	7	12	5	5	0	9	19	8	2	72	0.00010188
CCIY	1	1	1	2	2	1	2	11	5	1	27	3.82052e-05
CCKA	2	9	3	2	5	1	10	10	4	0	46	6.50903e-05
CCKC	7	12	8	7	6	1	12	25	16	1	95	0.000134426
CCKD	2	2	3	0	2	0	6	11	10	1	37	5.23552e-05
CCKE	2	6	7	4	1	1	7	8	6	3	45	6.36753e-05
CCKF	2	4	5	3	10	1	16	29	11	2	83	0.000117445
CCKG	0	4	1	1	7	0	5	6	2	0	26	3.67901e-05
CCKH	1	3	2	2	2	0	7	9	5	1	32	4.52802e-05
CCKI	2	9	3	1	4	2	7	17	9	2	56	7.92403e-05
CCKK	5	6	5	1	6	0	3	5	6	9	46	6.50903e-05
CCKL	7	12	5	6	3	2	15	10	4	2	66	9.33904e-05
CCKM	9	10	9	5	9	0	6	12	10	3	73	0.000103295
CCKN	3	10	10	2	3	0	7	9	14	5	63	8.91454e-05
CCKP	4	11	8	4	4	0	9	18	6	3	67	9.48054e-05
CCKQ	12	7	10	6	9	2	21	22	6	0	95	0.000134426
CCKR	2	4	4	3	2	0	7	5	6	1	34	4.81102e-05
CCKS	5	13	7	1	0	0	13	14	14	6	73	0.000103295
CCKT	12	10	7	3	10	2	35	36	11	9	135	0.000191026
CCKV	4	12	4	5	9	0	22	26	11	9	102	0.000144331
CCKW	1	2	6	0	4	0	6	2	7	3	31	4.38652e-05
CCKY	10	6	7	6	5	0	8	15	10	9	76	0.00010754
CCLA	11	10	5	5	9	4	17	15	6	6	88	0.00012452
CCLC	13	12	10	11	12	0	15	24	11	10	118	0.000166971
CCLD	6	11	7	1	11	2	17	21	13	4	93	0.000131596
CCLE	16	13	3	3	11	0	22	10	13	7	98	0.000138671
CCLF	3	6	3	3	1	0	5	4	5	3	33	4.66952e-05
CCLG	5	4	4	2	6	1	7	7	5	2	43	6.08452e-05
CCLH	11	10	9	3	9	2	17	24	12	10	107	0.000151406
CCLI	13	19	16	9	13	1	19	29	22	10	151	0.000213666
CCLK	7	6	5	6	5	0	5	14	8	7	63	8.91454e-05
CCLL	1	2	3	2	0	0	3	6	3	3	23	3.25451e-05
CCLM	1	11	19	3	5	2	24	22	15	4	106	0.000149991
CCLN	2	4	1	1	2	0	2	3	8	6	29	4.10352e-05
CCLP	15	22	23	7	15	8	25	51	31	19	216	0.000305641
CCLQ	3	15	15	9	4	4	14	39	18	9	130	0.000183951
CCLR	2	1	7	0	3	2	10	8	6	5	44	6.22602e-05
CCLS	4	8	1	1	4	0	8	19	10	6	61	8.63153e-05
CCLT	6	8	12	8	8	2	9	24	15	7	99	0.000140086
CCLV	14	19	17	8	11	2	19	16	22	13	141	0.000199516
CCLW	6	10	13	2	3	0	17	13	15	5	84	0.00011886
CCLY	4	10	12	8	6	0	16	18	12	10	96	0.000135841
CCMA	6	6	7	2	4	2	13	28	10	8	86	0.00012169
CCMC	12	16	23	7	7	2	15	24	12	9	127	0.000179706
CCMD	9	8	15	8	5	4	21	26	22	8	126	0.000178291
CCME	5	11	8	8	7	0	17	20	9	10	95	0.000134426
CCMF	15	14	22	20	11	5	24	31	31	9	182	0.000257531
CCMG	3	8	8	8	6	1	12	19	7	4	76	0.00010754
CCMH	12	14	15	14	7	2	23	38	26	7	158	0.000223571
CCMI	14	15	20	8	12	0	23	32	9	14	147	0.000208006
CCMK	7	14	6	1	6	0	15	18	13	3	83	0.000117445
CCML	3	7	6	0	5	0	3	2	5	2	33	4.66952e-05
CCMM	17	14	16	11	17	3	25	41	21	10	175	0.000247626
CCMN	6	9	11	8	7	2	9	14	12	6	84	0.00011886
CCMP	10	20	18	7	9	2	21	26	19	13	145	0.000205176
CCMQ	17	14	16	7	13	1	39	29	40	15	191	0.000270266
CCMR	4	10	4	1	4	2	13	11	9	5	63	8.91454e-05
CCMS	9	15	18	10	7	0	19	20	21	14	133	0.000188196
CCMT	10	21	21	8	14	1	21	39	19	11	165	0.000233476
CCMV	13	26	17	12	13	0	32	32	39	15	199	0.000281586
CCMW	2	8	4	7	4	3	16	24	22	3	93	0.000131596
CCMY	6	24	16	8	10	0	22	33	24	10	153	0.000216496
CCNA	8	3	8	4	9	2	8	13	11	4	70	9.90504e-05
CCNC	7	7	7	2	5	1	4	12	8	3	56	7.92403e-05
CCND	9	7	5	3	1	0	9	7	6	1	48	6.79203e-05
CCNE	0	5	2	2	4	0	9	7	4	8	41	5.80152e-05
CCNF	10	18	10	3	2	0	15	5	9	3	75	0.000106125
CCNG	2	6	5	2	5	1	4	11	8	2	46	6.50903e-05
CCNH	6	7	8	1	5	0	11	17	10	11	76	0.00010754
CCNI	6	14	9	6	5	2	19	17	14	5	97	0.000137256
CCNK	8	5	9	2	5	0	6	12	10	7	64	9.05604e-05
CCNL	5	8	6	5	10	1	16	7	12	5	75	0.000106125
CCNM	1	7	7	5	4	3	20	14	13	5	79	0.000111785
CCNN	2	7	3	2	1	0	6	3	10	3	37	5.23552e-05
CCNP	5	10	10	3	8	0	4	15	10	4	69	9.76354e-05
CCNQ	7	14	6	4	6	1	26	14	10	9	97	0.000137256
CCNR	3	5	1	2	0	1	2	22	7	3	46	6.50903e-05
CCNS	8	6	6	5	13	1	20	17	6	8	90	0.000127351
CCNT	11	10	8	1	6	0	8	7	8	2	61	8.63153e-05
CCNV	4	11	10	1	6	1	6	16	11	5	71	0.000100465
CCNW	3	2	1	2	3	2	2	5	3	3	26	3.67901e-05
CCNY	5	7	4	1	4	1	15	7	13	8	65	9.19754e-05
CCPA	6	10	8	9	4	3	12	23	12	11	98	0.000138671
CCPC	4	15	11	6	10	2	20	25	10	5	108	0.000152821
CCPD	14	16	17	5	16	4	20	27	12	6	137	0.000193856
CCPE	12	14	4	4	4	2	10	20	10	10	90	0.000127351
CCPF	11	11	25	17	18	2	16	37	24	6	167	0.000236306
CCPG	11	11	13	3	13	1	17	18	14	10	111	0.000157066
CCPH	6	9	15	5	9	0	19	22	24	9	118	0.000166971
CCPI	11	21	13	4	9	2	31	19	18	8	136	0.000192441
CCPK	3	10	10	7	4	0	6	8	12	10	70	9.90504e-05
CCPL	28	24	13	6	14	3	27	36	22	16	189	0.000267436
CCPM	7	14	7	5	11	2	16	37	14	5	118	0.000166971
CCPN	4	12	10	1	4	0	14	14	5	6	70	9.90504e-05
CCPP	12	16	25	13	15	2	20	37	29	15	184	0.000260361
CCPQ	20	28	14	14	21	2	33	30	25	21	208	0.000294321
CCPR	14	8	16	8	15	4	12	17	23	7	124	0.000175461
CCPS	10	7	19	4	14	0	14	42	32	11	153	0.000216496
CCPT	9	13	11	5	19	2	38	37	21	12	167	0.000236306
CCPV	17	23	20	4	11	6	30	33	18	9	171	0.000241966
CCPW	12	12	10	4	7	3	13	25	16	7	109	0.000154236
CCPY	5	17	15	9	13	0	26	50	22	9	166	0.000234891
CCQA	7	7	2	6	8	0	10	15	16	12	83	0.000117445
CCQC	15	13	6	4	12	1	20	38	28	9	146	0.000206591
CCQD	10	16	12	6	5	5	20	32	13	7	126	0.000178291
CCQE	9	10	13	5	6	2	26	24	7	11	113	0.000159896
CCQF	5	10	9	2	15	0	15	21	14	14	105	0.000148576
CCQG	4	14	13	7	10	4	19	14	8	6	99	0.000140086
CCQH	8	15	13	6	14	2	18	21	13	11	121	0.000171216
CCQI	9	9	6	4	10	3	19	14	10	7	91	0.000128766
CCQK	10	11	5	6	9	0	11	13	15	9	89	0.000125935
CCQL	14	22	22	15	20	1	23	30	18	14	179	0.000253286
CCQM	4	8	9	5	14	0	10	20	17	5	92	0.000130181
CCQN	2	6	15	3	3	0	11	15	8	3	66	9.33904e-05
CCQP	13	26	14	7	21	3	22	55	15	11	187	0.000264606
CCQQ	16	17	20	17	28	2	39	38	27	14	218	0.000308471
CCQR	4	16	4	9	8	0	15	24	13	13	106	0.000149991
CCQS	5	21	11	4	16	6	10	28	11	12	124	0.000175461
CCQT	6	10	14	7	15	7	19	28	22	11	139	0.000196686
CCQV	4	20	18	10	10	2	18	39	33	20	174	0.000246211
CCQW	6	13	16	7	6	0	18	16	2	15	99	0.000140086
CCQY	14	17	18	10	9	1	26	30	27	11	163	0.000230646
CCRA	2	9	3	3	6	0	7	9	7	10	56	7.92403e-05
CCRC	10	12	8	6	3	0	11	11	13	9	83	0.000117445
CCRD	5	12	11	5	11	0	11	28	9	2	94	0.000133011
CCRE	2	14	5	7	1	1	7	8	14	6	65	9.19754e-05
CCRF	6	16	10	6	4	1	19	20	6	7	95	0.000134426
CCRG	4	5	10	3	9	1	11	13	6	3	65	9.19754e-05
CCRH	15	16	12	13	9	0	14	15	14	10	118	0.000166971
CCRI	5	5	11	7	11	2	16	20	15	8	100	0.000141501
CCRK	4	5	16	2	7	0	8	14	16	5	77	0.000108955
CCRL	3	7	13	4	1	1	14	22	10	1	76	0.00010754
CCRM	4	7	6	4	6	0	10	7	11	4	59	8.34853e-05
CCRN	1	2	4	5	2	1	9	10	10	7	51	7.21653e-05
CCRP	9	10	8	1	2	0	9	6	10	1	56	7.92403e-05
CCRQ	6	20	18	8	7	1	22	22	16	5	125	0.000176876
CCRR	5	4	8	8	10	1	5	18	10	8	77	0.000108955
CCRS	10	14	10	7	7	1	21	32	16	12	130	0.000183951
CCRT	11	10	8	3	7	1	12	17	14	2	85	0.000120275
CCRV	7	14	17	7	9	3	23	14	11	3	108	0.000152821
CCRW	2	5	3	2	4	0	11	20	6	5	58	8.20703e-05
CCRY	9	12	6	5	16	0	19	14	16	6	103	0.000145746
CCSA	3	3	7	1	6	0	7	5	12	9	53	7.49953e-05
CCSC	4	9	14	8	10	1	24	34	18	11	133	0.000188196
CCSD	8	7	3	2	5	0	10	12	13	6	66	9.33904e-05
CCSE	4	1	15	3	7	0	12	19	7	2	70	9.90504e-05
CCSF	6	11	7	3	5	0	15	15	14	4	80	0.0001132
CCSG	5	9	3	7	10	1	4	20	9	10	78	0.00011037
CCSH	6	10	9	2	7	1	15	32	18	13	113	0.000159896
CCSI	8	15	15	8	9	0	14	32	15	13	129	0.000182536
CCSK	4	7	6	7	5	1	5	13	4	4	56	7.92403e-05
CCSL	8	10	12	3	7	1	14	11	8	2	76	0.00010754
CCSM	7	14	14	5	11	4	23	23	20	13	134	0.000189611
CCSN	2	7	11	2	2	4	12	15	11	8	74	0.00010471
CCSP	1	4	10	4	9	2	19	17	14	3	83	0.000117445
CCSQ	9	11	13	5	3	0	19	25	18	9	112	0.000158481
CCSR	5	4	14	5	7	0	9	19	14	3	80	0.0001132
CCSS	10	8	10	0	10	0	22	16	16	4	96	0.000135841
CCST	6	13	12	4	9	0	7	25	20	11	107	0.000151406
CCSV	10	24	15	11	10	2	12	14	15	7	120	0.000169801
CCSW	4	10	7	3	11	0	9	7	10	8	69	9.76354e-05
CCSY	3	16	9	6	12	1	15	22	17	2	103	0.000145746
CCTA	4	5	8	4	8	1	7	12	7	1	57	8.06553e-05
CCTC	13	12	10	5	18	1	20	26	19	5	129	0.000182536
CCTD	7	13	17	7	17	0	17	20	21	8	127	0.000179706
CCTE	3	10	13	0	8	0	17	15	7	5	78	0.00011037
CCTF	7	8	5	8	8	2	25	25	9	9	106	0.000149991
CCTG	9	6	5	9	3	0	9	21	9	7	78	0.00011037
CCTH	9	7	7	2	11	1	18	13	13	7	88	0.00012452
CCTI	18	29	13	9	12	0	24	29	30	12	176	0.000249041
CCTK	9	9	10	7	9	0	13	26	12	6	101	0.000142916
CCTL	4	3	4	2	1	0	3	5	8	3	33	4.66952e-05
CCTM	18	13	19	16	8	1	28	25	12	9	149	0.000210836
CCTN	10	8	7	3	10	1	10	16	11	8	84	0.00011886
CCTP	9	15	19	9	17	0	21	31	30	3	154	0.000217911
CCTQ	8	23	13	4	15	1	16	22	26	15	143	0.000202346
CCTR	9	10	7	3	9	3	18	18	11	11	99	0.000140086
CCTS	8	3	14	6	5	0	13	19	7	3	78	0.00011037
CCTT	15	10	12	11	19	1	20	32	23	12	155	0.000219326
CCTV	8	26	22	11	6	0	24	40	12	10	159	0.000224986
CCTW	0	8	5	1	3	2	2	19	9	9	58	8.20703e-05
CCTY	9	8	8	7	9	1	18	21	14	8	103	0.000145746
CCVA	9	17	11	9	8	0	14	21	11	7	107	0.000151406
CCVC	19	10	32	5	10	0	21	38	17	12	164	0.000232061
CCVD	6	11	5	3	10	0	23	33	7	13	111	0.000157066
CCVE	6	4	3	3	1	0	9	6	14	7	53	7.49953e-05
CCVF	1	2	3	0	1	0	6	3	4	1	21	2.97151e-05
CCVG	9	12	9	7	5	0	9	17	6	6	80	0.0001132
CCVH	7	27	16	8	15	1	27	37	25	9	172	0.000243381
CCVI	1	0	0	0	2	0	1	10	2	2	18	2.54701e-05
CCVK	8	17	6	4	11	0	16	17	12	3	94	0.000133011
CCVL	0	1	0	0	0	0	0	1	0	0	2	2.83001e-06
CCVM	20	23	12	6	22	6	35	38	29	18	209	0.000295736
CCVN	8	9	10	5	8	0	18	20	9	3	90	0.000127351
CCVP	9	11	20	2	6	0	15	34	20	4	121	0.000171216
CCVQ	14	22	14	15	27	0	34	35	25	16	202	0.000285831
CCVR	10	15	3	5	5	1	8	15	21	7	90	0.000127351
CCVS	9	17	13	8	13	2	25	25	26	17	155	0.000219326
CCVT	21	19	16	10	9	1	15	34	30	13	168	0.000237721
CCVV	5	10	8	5	6	0	12	27	9	3	85	0.000120275
CCVW	9	22	10	6	5	0	24	20	21	8	125	0.000176876
CCVY	19	24	20	21	21	4	34	52	36	22	253	0.000357996
CCWA	19	16	10	6	11	2	27	21	25	6	143	0.000202346
CCWC	17	14	15	11	11	0	21	25	10	1	125	0.000176876
CCWD	7	9	13	4	8	0	12	19	12	2	86	0.00012169
CCWE	7	7	10	3	8	1	10	19	13	2	80	0.0001132
CCWF	5	2	7	9	2	1	7	10	22	6	71	0.000100465
CCWG	2	8	3	5	10	7	7	14	8	3	67	9.48054e-05
CCWH	5	14	9	9	2	1	19	17	14	6	96	0.000135841
CCWI	4	5	9	7	10	0	6	13	11	9	74	0.00010471
CCWK	4	8	6	2	13	2	11	9	9	3	67	9.48054e-05
CCWL	5	20	16	8	10	1	33	41	28	10	172	0.000243381
CCWM	11	18	9	9	17	0	23	23	14	7	131	0.000185366
CCWN	2	3	4	3	2	1	4	10	2	0	31	4.38652e-05
CCWP	15	16	6	6	10	4	16	26	13	9	121	0.000171216
CCWQ	8	10	10	7	6	2	19	18	17	16	113	0.000159896
CCWR	1	6	9	5	6	0	10	22	5	8	72	0.00010188
CCWS	3	1	8	3	4	0	4	5	10	2	40	5.66002e-05
CCWT	9	7	5	4	7	0	15	23	14	4	88	0.00012452
CCWV	8	15	19	11	11	3	16	46	19	11	159	0.000224986
CCWW	12	2	1	0	1	0	8	15	6	6	51	7.21653e-05
CCWY	5	5	7	3	5	2	5	15	21	3	71	0.000100465
CCYA	6	12	12	5	6	2	7	18	12	6	86	0.00012169
CCYC	9	17	10	8	14	1	20	15	15	1	110	0.000155651
CCYD	8	10	6	8	3	0	15	36	8	10	104	0.000147161
CCYE	12	8	7	5	11	0	10	13	15	9	90	0.000127351
CCYF	4	11	12	0	8	4	11	23	8	5	86	0.00012169
CCYG	3	8	3	5	9	0	10	18	11	9	76	0.00010754
CCYH	4	9	16	1	9	0	14	14	9	4	80	0.0001132
CCYI	12	19	21	5	12	0	17	33	34	6	159	0.000224986
CCYK	7	15	5	1	6	0	3	17	15	4	73	0.000103295
CCYL	9	16	15	7	14	0	21	22	16	11	131	0.000185366
CCYM	10	9	19	4	8	3	11	15	13	11	103	0.000145746
CCYN	2	3	9	3	7	0	4	21	7	2	58	8.20703e-05
CCYP	7	13	12	6	10	0	14	16	12	10	100	0.000141501
CCYQ	7	10	6	7	5	3	15	29	19	8	109	0.000154236
CCYR	11	10	12	3	5	0	20	33	26	11	131	0.000185366
CCYS	8	6	7	5	5	0	14	19	17	8	89	0.000125935
CCYT	6	13	9	3	11	0	29	16	21	10	118	0.000166971
CCYV	12	17	23	5	16	4	38	50	25	13	203	0.000287246
CCYW	6	13	4	3	2	2	16	26	16	6	94	0.000133011
CCYY	9	7	4	8	10	1	19	18	15	12	103	0.000145746
CDAA	5	3	3	0	6	1	5	14	8	1	46	6.50903e-05
CDAC	3	6	5	1	11	1	7	16	10	6	66	9.33904e-05
CDAD	4	5	8	3	2	0	8	9	8	5	52	7.35803e-05
CDAE	10	9	11	3	6	2	10	14	9	4	78	0.00011037
CDAF	3	6	7	0	4	1	11	14	7	3	56	7.92403e-05
CDAG	5	4	2	3	2	0	5	7	8	2	38	5.37702e-05
CDAH	5	4	12	0	15	1	19	10	8	4	78	0.00011037
CDAI	4	4	9	4	8	1	12	19	18	5	84	0.00011886
CDAK	3	8	5	3	5	0	9	5	7	3	48	6.79203e-05
CDAL	3	6	4	3	4	0	12	16	13	4	65	9.19754e-05
CDAM	8	3	11	1	8	5	9	16	14	9	84	0.00011886
CDAN	6	5	6	2	10	1	15	13	8	3	69	9.76354e-05
CDAP	6	7	10	4	8	0	11	28	13	6	93	0.000131596
CDAQ	11	12	16	7	11	1	24	24	9	9	124	0.000175461
CDAR	3	4	4	0	3	0	10	16	10	7	57	8.06553e-05
CDAS	3	7	10	0	10	1	14	5	12	8	70	9.90504e-05
CDAT	3	8	4	12	8	1	8	10	5	4	63	8.91454e-05
CDAV	6	12	10	4	7	0	20	25	8	7	99	0.000140086
CDAW	5	6	5	4	11	0	13	19	10	9	82	0.00011603
CDAY	9	12	5	5	7	1	23	30	11	14	117	0.000165556
CDCA	2	4	6	2	8	0	8	24	9	10	73	0.000103295
CDCC	11	7	15	7	10	1	27	20	19	8	125	0.000176876
CDCD	10	6	7	5	6	0	5	17	8	2	66	9.33904e-05
CDCE	4	21	14	4	11	2	19	26	14	12	127	0.000179706
CDCF	9	6	14	4	7	1	19	29	12	11	112	0.000158481
CDCG	9	10	9	5	6	2	11	24	15	3	94	0.000133011
CDCH	5	4	8	6	9	1	16	24	4	6	83	0.000117445
CDCI	8	7	8	5	9	3	11	20	11	5	87	0.000123105
CDCK	7	11	11	6	10	0	20	25	10	13	113	0.000159896
CDCL	8	17	18	6	8	0	15	19	15	2	108	0.000152821
CDCM	7	23	14	10	8	1	7	12	17	8	107	0.000151406
CDCN	2	10	6	4	8	1	20	27	12	7	97	0.000137256
CDCP	9	11	12	8	11	1	23	20	17	7	119	0.000168386
CDCQ	6	15	7	6	7	1	16	26	19	7	110	0.000155651
CDCR	7	10	11	4	12	1	11	20	14	4	94	0.000133011
CDCS	7	7	10	6	7	2	13	14	15	12	93	0.000131596
CDCT	11	16	19	9	16	3	28	29	21	15	167	0.000236306
CDCV	6	8	10	5	7	0	14	11	19	2	82	0.00011603
CDCW	3	10	5	5	0	0	9	19	13	9	73	0.000103295
CDCY	5	5	6	6	10	2	13	27	16	6	96	0.000135841
CDDA	9	1	14	4	9	1	19	23	17	7	104	0.000147161
CDDC	5	10	21	5	15	0	14	28	13	14	125	0.000176876
CDDD	4	5	9	4	6	0	16	22	14	5	85	0.000120275
CDDE	8	10	9	3	9	2	23	33	12	11	120	0.000169801
CDDF	3	11	3	1	3	2	16	4	9	6	58	8.20703e-05
CDDG	1	4	6	2	7	0	12	6	0	4	42	5.94302e-05
CDDH	0	3	4	3	6	0	5	16	6	0	43	6.08452e-05
CDDI	16	11	10	4	4	0	13	20	14	4	96	0.000135841
CDDK	5	16	8	5	6	0	9	19	15	10	93	0.000131596
CDDL	9	15	7	4	12	0	7	24	13	9	100	0.000141501
CDDM	6	5	9	7	9	1	21	19	16	10	103	0.000145746
CDDN	7	5	2	6	5	0	11	0	8	7	51	7.21653e-05
CDDP	6	5	16	3	16	1	16	23	19	8	113	0.000159896
CDDQ	8	25	21	9	15	0	26	28	19	11	162	0.000229231
CDDR	5	5	9	1	5	0	14	6	2	7	54	7.64103e-05
CDDS	5	7	7	2	3	0	9	10	11	7	61	8.63153e-05
CDDT	2	6	2	6	8	0	5	16	7	1	53	7.49953e-05
CDDV	6	10	11	5	6	4	15	17	13	4	91	0.000128766
CDDW	7	1	2	1	2	1	14	13	6	4	51	7.21653e-05
CDDY	3	7	8	0	4	0	12	18	7	4	63	8.91454e-05
CDEA	2	12	8	7	8	0	9	21	8	0	75	0.000106125
CDEC	6	8	7	2	6	2	17	15	9	4	76	0.00010754
CDED	5	5	2	5	3	2	9	16	1	1	49	6.93353e-05
CDEE	8	7	9	7	13	0	11	21	6	7	89	0.000125935
CDEF	8	12	9	5	7	0	14	20	17	9	101	0.000142916
CDEG	6	11	6	1	5	1	8	19	13	1	71	0.000100465
CDEH	5	14	8	4	3	0	10	11	7	3	65	9.19754e-05
CDEI	2	8	7	1	4	1	6	12	8	2	51	7.21653e-05
CDEK	3	2	2	0	3	0	1	3	2	1	17	2.40551e-05
CDEL	8	19	9	8	6	0	12	15	12	3	92	0.000130181
CDEM	11	8	4	4	5	0	10	13	15	3	73	0.000103295
CDEN	1	2	8	0	1	1	3	10	8	6	40	5.66002e-05
CDEP	6	20	5	9	7	0	13	27	20	8	115	0.000162726
CDEQ	15	18	11	14	13	2	16	25	21	7	142	0.000200931
CDER	6	6	10	2	4	1	13	6	9	4	61	8.63153e-05
CDES	8	9	1	7	4	1	6	20	22	4	82	0.00011603
CDET	4	7	6	6	3	1	11	20	10	13	81	0.000114615
CDEV	6	14	7	3	11	1	21	28	22	16	129	0.000182536
CDEW	4	2	3	1	2	2	11	3	15	4	47	6.65053e-05
CDEY	5	13	9	7	10	3	12	15	10	4	88	0.00012452
CDFA	3	8	4	1	4	0	7	4	10	3	44	6.22602e-05
CDFC	5	7	4	4	4	0	8	13	16	6	67	9.48054e-05
CDFD	2	4	9	5	7	0	13	12	12	10	74	0.00010471
CDFE	4	4	3	2	5	0	5	4	2	0	29	4.10352e-05
CDFF	8	13	9	3	17	0	16	20	11	6	103	0.000145746
CDFG	2	9	3	0	7	0	5	12	7	3	48	6.79203e-05
CDFH	4	13	11	6	13	0	11	12	16	9	95	0.000134426
CDFI	5	4	5	4	4	1	5	18	11	10	67	9.48054e-05
CDFK	7	19	16	3	11	0	19	23	8	8	114	0.000161311
CDFL	8	12	6	4	4	1	19	19	8	7	88	0.00012452
CDFM	10	12	6	5	6	0	13	23	18	3	96	0.000135841
CDFN	1	3	4	3	7	0	6	4	3	3	34	4.81102e-05
CDFP	5	4	2	1	5	3	8	5	11	5	49	6.93353e-05
CDFQ	9	11	8	4	11	1	15	15	12	6	92	0.000130181
CDFR	6	9	5	7	2	0	3	12	6	3	53	7.49953e-05
CDFS	0	7	12	4	14	2	14	17	20	4	94	0.000133011
CDFT	0	7	7	3	9	2	19	19	18	13	97	0.000137256
CDFV	7	11	8	5	13	1	17	13	9	11	95	0.000134426
CDFW	4	11	6	3	5	1	11	16	14	2	73	0.000103295
CDFY	6	12	12	3	6	0	8	22	7	5	81	0.000114615
CDGA	0	5	1	4	2	0	6	5	1	5	29	4.10352e-05
CDGC	6	9	7	5	6	2	10	16	17	4	82	0.00011603
CDGD	7	8	3	1	6	1	6	18	6	3	59	8.34853e-05
CDGE	4	3	3	2	3	1	3	3	5	0	27	3.82052e-05
CDGF	9	3	3	3	2	0	5	12	6	5	48	6.79203e-05
CDGG	1	6	1	1	1	0	4	14	4	4	36	5.09402e-05
CDGH	4	5	5	2	2	1	7	11	6	7	50	7.07503e-05
CDGI	7	8	1	11	5	1	4	9	7	1	54	7.64103e-05
CDGK	4	2	8	4	5	1	9	17	8	1	59	8.34853e-05
CDGL	4	9	10	1	6	0	6	13	5	10	64	9.05604e-05
CDGM	6	21	6	6	6	1	15	11	14	12	98	0.000138671
CDGN	2	1	3	4	6	2	5	14	7	3	47	6.65053e-05
CDGP	6	6	8	2	6	0	12	11	15	5	71	0.000100465
CDGQ	8	13	8	7	5	1	17	14	13	10	96	0.000135841
CDGR	5	6	4	1	3	2	10	12	9	0	52	7.35803e-05
CDGS	2	10	1	3	4	0	16	6	11	2	55	7.78253e-05
CDGT	7	9	5	7	5	0	8	12	15	3	71	0.000100465
CDGV	4	11	7	10	2	0	16	15	11	7	83	0.000117445
CDGW	0	2	1	4	1	0	3	2	0	0	13	1.83951e-05
CDGY	4	8	4	2	3	0	12	21	11	16	81	0.000114615
CDHA	3	5	1	3	5	0	5	11	5	2	40	5.66002e-05
CDHC	4	8	5	2	7	0	6	13	8	4	57	8.06553e-05
CDHD	1	4	9	5	3	1	7	10	14	2	56	7.92403e-05
CDHE	12	3	7	2	2	0	8	6	2	3	45	6.36753e-05
CDHF	7	11	11	4	3	1	9	23	14	8	91	0.000128766
CDHG	5	5	5	2	6	0	8	19	2	1	53	7.49953e-05
CDHH	4	4	1	2	3	1	8	11	4	5	43	6.08452e-05
CDHI	2	6	3	1	3	1	4	10	9	10	49	6.93353e-05
CDHK	8	6	7	6	5	3	7	22	7	4	75	0.000106125
CDHL	7	12	5	5	8	1	10	7	3	4	62	8.77303e-05
CDHM	5	13	15	2	7	0	21	20	21	7	111	0.000157066
CDHN	2	3	4	1	0	0	3	6	2	2	23	3.25451e-05
CDHP	6	15	18	2	3	3	22	34	13	11	127	0.000179706
CDHQ	5	2	4	5	11	0	11	18	11	10	77	0.000108955
CDHR	2	11	10	5	10	5	15	13	7	1	79	0.000111785
CDHS	4	13	4	2	8	1	7	9	12	6	66	9.33904e-05
CDHT	7	8	7	8	14	4	14	19	14	5	100	0.000141501
CDHV	5	7	12	8	4	2	8	18	9	5	78	0.00011037
CDHW	4	5	2	1	2	0	14	13	1	2	44	6.22602e-05
CDHY	5	4	9	2	9	0	11	15	13	11	79	0.000111785
CDIA	2	5	2	3	4	0	13	13	6	5	53	7.49953e-05
CDIC	11	11	9	4	4	2	16	30	16	11	114	0.000161311
CDID	11	13	12	7	12	0	14	28	11	12	120	0.000169801
CDIE	2	11	9	3	11	0	15	15	11	4	81	0.000114615
CDIF	13	35	14	15	18	3	29	40	25	10	202	0.000285831
CDIG	3	6	11	3	5	5	8	8	8	0	57	8.06553e-05
CDIH	7	11	5	7	7	5	17	34	13	5	111	0.000157066
CDII	12	13	13	3	4	3	12	22	7	3	92	0.000130181
CDIK	3	1	6	4	4	1	12	10	7	1	49	6.93353e-05
CDIL	1	1	0	0	0	1	0	0	3	1	7	9.90504e-06
CDIM	15	16	20	7	14	2	23	36	24	5	162	0.000229231
CDIN	5	10	2	3	2	0	5	6	7	5	45	6.36753e-05
CDIP	5	14	9	3	7	0	18	32	19	5	112	0.000158481
CDIQ	9	7	8	5	12	0	22	35	22	14	134	0.000189611
CDIR	4	10	8	2	10	0	13	5	18	7	77	0.000108955
CDIS	8	13	10	3	11	1	20	17	13	5	101	0.000142916
CDIT	10	18	15	5	8	2	24	29	19	21	151	0.000213666
CDIV	16	30	27	13	7	0	35	31	15	16	190	0.000268851
CDIW	8	7	16	6	11	3	8	23	11	9	102	0.000144331
CDIY	20	20	8	12	13	1	24	33	17	15	163	0.000230646
CDKA	9	10	2	4	1	0	9	3	10	6	54	7.64103e-05
CDKC	3	4	11	4	4	3	6	15	5	6	61	8.63153e-05
CDKD	7	8	9	5	11	2	19	21	11	0	93	0.000131596
CDKE	2	8	3	5	2	0	5	7	7	4	43	6.08452e-05
CDKF	5	4	4	1	4	0	11	16	10	7	62	8.77303e-05
CDKG	1	2	3	2	6	0	2	5	0	5	26	3.67901e-05
CDKH	3	7	5	2	4	3	10	9	11	3	57	8.06553e-05
CDKI	2	10	7	5	2	0	5	3	12	4	50	7.07503e-05
CDKK	0	4	3	3	2	0	4	8	11	2	37	5.23552e-05
CDKL	3	6	14	3	9	0	6	14	15	5	75	0.000106125
CDKM	8	10	3	5	9	0	6	17	8	5	71	0.000100465
CDKN	6	5	7	1	6	0	5	12	5	6	53	7.49953e-05
CDKP	2	10	11	5	1	0	10	14	12	9	74	0.00010471
CDKQ	9	5	6	3	8	1	7	20	9	2	70	9.90504e-05
CDKR	3	2	1	0	11	1	3	13	7	6	47	6.65053e-05
CDKS	5	12	1	5	5	1	7	7	8	3	54	7.64103e-05
CDKT	5	7	2	5	3	0	9	17	10	5	63	8.91454e-05
CDKV	9	5	4	0	3	1	9	14	9	2	56	7.92403e-05
CDKW	3	12	10	1	7	1	12	5	11	2	64	9.05604e-05
CDKY	6	4	9	1	3	1	6	15	8	2	55	7.78253e-05
CDLA	5	7	1	2	6	0	6	10	4	6	47	6.65053e-05
CDLC	7	6	12	5	7	0	10	13	14	5	79	0.000111785
CDLD	11	6	7	4	7	0	12	24	13	3	87	0.000123105
CDLE	10	6	9	4	8	0	9	18	10	5	79	0.000111785
CDLF	10	15	15	2	1	2	18	29	14	9	115	0.000162726
CDLG	3	6	5	3	2	3	7	8	13	8	58	8.20703e-05
CDLH	5	7	9	5	5	0	7	20	6	6	70	9.90504e-05
CDLI	7	6	2	1	1	1	9	20	11	5	63	8.91454e-05
CDLK	6	2	7	2	2	1	7	11	5	3	46	6.50903e-05
CDLL	8	8	14	6	17	1	13	30	15	3	115	0.000162726
CDLM	4	14	9	5	9	0	6	20	8	8	83	0.000117445
CDLN	1	1	7	2	1	0	8	17	4	8	49	6.93353e-05
CDLP	12	17	15	13	11	0	12	12	13	4	109	0.000154236
CDLQ	8	11	15	7	6	1	10	23	19	8	108	0.000152821
CDLR	1	13	4	6	3	0	17	13	6	7	70	9.90504e-05
CDLS	1	6	3	2	11	1	14	11	11	7	67	9.48054e-05
CDLT	7	8	10	3	5	2	17	28	13	4	97	0.000137256
CDLV	2	12	14	5	15	0	13	24	3	10	98	0.000138671
CDLW	1	2	5	1	13	0	8	5	6	2	43	6.08452e-05
CDLY	10	6	7	1	2	5	15	13	11	6	76	0.00010754
CDMA	7	11	7	3	12	0	8	16	6	7	77	0.000108955
CDMC	12	8	14	7	11	0	14	20	18	10	114	0.000161311
CDMD	7	6	8	3	8	3	12	24	26	13	110	0.000155651
CDME	5	9	9	3	8	1	14	19	10	1	79	0.000111785
CDMF	10	14	10	14	14	0	24	37	28	12	163	0.000230646
CDMG	6	15	9	2	7	0	13	15	17	4	88	0.00012452
CDMH	5	6	6	2	7	0	12	24	12	5	79	0.000111785
CDMI	3	6	17	0	9	2	11	16	8	5	77	0.000108955
CDMK	3	7	6	1	3	1	14	18	3	6	62	8.77303e-05
CDML	4	14	3	9	9	2	16	15	25	7	104	0.000147161
CDMM	9	10	17	6	10	0	13	26	15	9	115	0.000162726
CDMN	8	7	7	4	6	2	13	4	7	3	61	8.63153e-05
CDMP	10	8	11	8	10	4	16	21	24	3	115	0.000162726
CDMQ	8	9	13	8	9	5	18	29	32	26	157	0.000222156
CDMR	10	11	8	6	13	0	11	22	15	5	101	0.000142916
CDMS	11	11	7	2	5	0	9	16	15	7	83	0.000117445
CDMT	8	11	13	13	6	2	14	18	11	6	102	0.000144331
CDMV	4	20	21	9	15	0	33	37	19	18	176	0.000249041
CDMW	11	12	8	4	6	0	13	18	9	4	85	0.000120275
CDMY	1	14	12	5	13	1	12	22	17	12	109	0.000154236
CDNA	2	9	12	4	2	0	11	21	7	7	75	0.000106125
CDNC	10	12	0	4	6	0	4	9	12	9	66	9.33904e-05
CDND	4	6	8	5	7	2	8	18	12	4	74	0.00010471
CDNE	1	5	2	1	1	1	1	2	1	2	17	2.40551e-05
CDNF	4	2	4	1	3	2	7	7	0	0	30	4.24502e-05
CDNG	2	7	3	7	0	1	2	12	9	4	47	6.65053e-05
CDNH	2	9	7	0	3	0	8	10	7	2	48	6.79203e-05
CDNI	6	3	8	2	3	0	9	22	5	6	64	9.05604e-05
CDNK	4	4	2	0	3	2	3	9	4	3	34	4.81102e-05
CDNL	5	9	9	3	8	5	20	19	8	6	92	0.000130181
CDNM	2	11	8	7	2	0	9	14	5	5	63	8.91454e-05
CDNN	5	2	2	3	5	0	5	9	0	1	32	4.52802e-05
CDNP	15	11	8	6	10	2	17	20	24	3	116	0.000164141
CDNQ	4	12	3	3	5	1	3	15	9	6	61	8.63153e-05
CDNR	3	2	0	1	7	0	8	3	6	2	32	4.52802e-05
CDNS	6	6	1	3	2	1	5	6	9	0	39	5.51852e-05
CDNT	6	4	4	1	11	0	9	25	12	2	74	0.00010471
CDNV	5	13	7	8	6	1	8	23	14	4	89	0.000125935
CDNW	3	2	6	3	5	0	3	14	6	0	42	5.94302e-05
CDNY	1	2	1	1	4	0	2	4	0	2	17	2.40551e-05
CDPA	6	9	13	3	17	1	15	20	11	8	103	0.000145746
CDPC	4	11	6	4	4	3	15	25	9	10	91	0.000128766
CDPD	11	20	18	7	6	5	26	42	27	7	169	0.000239136
CDPE	6	19	18	10	4	0	12	28	13	15	125	0.000176876
CDPF	11	10	13	8	10	0	22	19	12	9	114	0.000161311
CDPG	4	3	0	2	11	2	5	23	6	7	63	8.91454e-05
CDPH	8	6	9	4	4	1	15	17	9	5	78	0.00011037
CDPI	8	9	17	5	20	5	25	24	18	9	140	0.000198101
CDPK	2	3	7	4	5	0	6	6	10	4	47	6.65053e-05
CDPL	13	13	9	7	8	1	27	22	24	8	132	0.000186781
CDPM	12	14	5	5	16	2	22	18	16	9	119	0.000168386
CDPN	0	9	2	2	7	1	10	6	2	2	41	5.80152e-05
CDPP	2	7	7	2	5	2	4	13	12	6	60	8.49003e-05
CDPQ	13	13	14	4	13	1	32	18	17	7	132	0.000186781
CDPR	5	10	18	8	6	0	20	34	15	6	122	0.000172631
CDPS	10	13	6	3	9	3	9	24	13	5	95	0.000134426
CDPT	6	6	10	4	11	1	12	24	12	5	91	0.000128766
CDPV	8	10	10	9	11	1	22	51	30	8	160	0.000226401
CDPW	7	13	5	6	5	0	21	32	11	6	106	0.000149991
CDPY	13	12	12	8	12	0	25	30	17	5	134	0.000189611
CDQA	3	14	10	6	14	3	15	21	9	7	102	0.000144331
CDQC	5	9	12	7	14	2	23	26	11	6	115	0.000162726
CDQD	12	6	15	4	10	0	16	16	13	4	96	0.000135841
CDQE	12	17	10	5	12	0	16	34	17	17	140	0.000198101
CDQF	14	8	22	5	12	0	15	14	5	7	102	0.000144331
CDQG	4	4	6	5	6	0	15	21	14	2	77	0.000108955
CDQH	4	3	4	9	9	0	9	14	10	2	64	9.05604e-05
CDQI	9	23	16	6	14	1	22	27	20	15	153	0.000216496
CDQK	6	8	12	6	8	1	11	22	6	6	86	0.00012169
CDQL	12	15	21	8	6	3	18	14	22	9	128	0.000181121
CDQM	10	19	14	10	12	3	16	33	14	11	142	0.000200931
CDQN	1	7	3	2	5	0	5	9	8	2	42	5.94302e-05
CDQP	7	15	7	4	14	3	27	42	25	12	156	0.000220741
CDQQ	17	24	27	5	17	1	30	52	24	16	213	0.000301396
CDQR	17	21	14	4	10	1	28	25	18	16	154	0.000217911
CDQS	8	11	13	6	11	1	8	8	12	6	84	0.00011886
CDQT	6	15	11	6	7	3	18	23	19	4	112	0.000158481
CDQV	7	18	13	3	9	3	35	35	23	10	156	0.000220741
CDQW	5	12	10	5	12	0	13	19	17	8	101	0.000142916
CDQY	15	21	14	5	24	3	12	32	17	6	149	0.000210836
CDRA	6	4	10	3	5	3	10	7	12	4	64	9.05604e-05
CDRC	4	6	4	2	10	4	6	20	19	6	81	0.000114615
CDRD	4	12	7	3	12	0	19	24	8	5	94	0.000133011
CDRE	2	2	7	3	6	2	10	10	13	5	60	8.49003e-05
CDRF	12	13	7	7	7	0	12	17	9	7	91	0.000128766
CDRG	1	4	3	1	10	2	5	6	10	5	47	6.65053e-05
CDRH	4	8	3	2	4	2	8	9	7	2	49	6.93353e-05
CDRI	6	7	11	7	13	2	23	20	13	4	106	0.000149991
CDRK	1	6	3	0	3	1	10	2	3	6	35	4.95252e-05
CDRL	6	9	8	3	5	1	12	7	10	8	69	9.76354e-05
CDRM	5	7	8	4	8	0	8	15	10	5	70	9.90504e-05
CDRN	4	6	2	2	2	0	4	6	4	3	33	4.66952e-05
CDRP	2	1	9	0	3	0	7	12	10	4	48	6.79203e-05
CDRQ	3	8	8	2	7	1	12	13	11	7	72	0.00010188
CDRR	3	9	7	6	3	0	13	28	8	7	84	0.00011886
CDRS	4	8	9	1	9	0	9	13	3	4	60	8.49003e-05
CDRT	3	5	6	9	4	1	8	17	6	5	64	9.05604e-05
CDRV	12	9	11	5	7	2	21	15	30	16	128	0.000181121
CDRW	3	6	0	6	9	2	15	22	18	1	82	0.00011603
CDRY	4	12	15	5	7	4	11	11	14	8	91	0.000128766
CDSA	6	2	8	7	7	0	7	19	10	4	70	9.90504e-05
CDSC	8	10	13	11	6	2	21	33	22	6	132	0.000186781
CDSD	2	7	7	6	0	0	9	12	9	5	57	8.06553e-05
CDSE	7	7	7	2	4	1	12	15	10	1	66	9.33904e-05
CDSF	12	12	11	5	10	3	9	25	14	11	112	0.000158481
CDSG	3	5	0	2	6	0	5	14	7	3	45	6.36753e-05
CDSH	6	8	10	4	12	0	12	32	20	12	116	0.000164141
CDSI	7	11	7	4	4	1	7	19	27	8	95	0.000134426
CDSK	1	1	5	3	4	1	3	7	10	4	39	5.51852e-05
CDSL	6	18	9	0	3	3	9	10	9	4	71	0.000100465
CDSM	10	9	11	5	14	1	14	19	8	3	94	0.000133011
CDSN	4	8	2	0	4	0	6	13	9	6	52	7.35803e-05
CDSP	9	10	10	8	9	2	17	12	15	10	102	0.000144331
CDSQ	7	10	8	14	12	0	15	20	6	7	99	0.000140086
CDSR	2	10	12	6	8	1	13	15	13	2	82	0.00011603
CDSS	7	15	8	4	6	1	19	11	8	5	84	0.00011886
CDST	13	13	12	6	14	2	18	28	16	11	133	0.000188196
CDSV	12	21	11	10	8	0	15	19	18	7	121	0.000171216
CDSW	5	9	2	1	6	1	13	15	5	2	59	8.34853e-05
CDSY	4	7	3	3	6	0	16	24	6	3	72	0.00010188
CDTA	19	12	12	5	6	1	15	20	21	9	120	0.000169801
CDTC	4	13	3	3	8	1	22	13	11	8	86	0.00012169
CDTD	6	8	9	6	6	4	10	31	20	8	108	0.000152821
CDTE	3	11	14	4	5	0	5	24	5	2	73	0.000103295
CDTF	3	6	4	4	3	0	10	14	5	1	50	7.07503e-05
CDTG	4	11	9	7	10	0	10	32	22	16	121	0.000171216
CDTH	8	7	5	2	7	0	19	10	3	0	61	8.63153e-05
CDTI	7	11	23	3	8	2	14	26	23	13	130	0.000183951
CDTK	4	7	9	4	11	3	6	8	8	7	67	9.48054e-05
CDTL	7	7	9	3	8	1	13	21	15	5	89	0.000125935
CDTM	10	12	9	8	13	0	20	24	17	6	119	0.000168386
CDTN	3	5	5	0	2	0	7	3	10	5	40	5.66002e-05
CDTP	5	5	5	2	14	0	13	22	23	8	97	0.000137256
CDTQ	8	15	12	11	21	1	19	30	30	16	163	0.000230646
CDTR	4	10	11	3	9	0	15	15	12	6	85	0.000120275
CDTS	5	12	5	6	11	0	15	26	14	9	103	0.000145746
CDTT	15	17	19	11	7	0	19	48	17	13	166	0.000234891
CDTV	14	7	10	7	21	0	12	25	22	8	126	0.000178291
CDTW	10	12	14	8	5	3	15	16	17	3	103	0.000145746
CDTY	18	15	11	3	4	3	18	15	17	5	109	0.000154236
CDVA	12	7	1	2	2	3	11	29	12	10	89	0.000125935
CDVC	8	18	7	1	5	3	12	15	14	9	92	0.000130181
CDVD	9	6	10	5	6	0	5	15	8	4	68	9.62204e-05
CDVE	5	8	13	2	10	5	13	26	14	6	102	0.000144331
CDVF	10	20	10	9	9	1	34	35	21	7	156	0.000220741
CDVG	7	14	6	9	9	0	21	24	11	2	103	0.000145746
CDVH	8	21	18	7	13	0	19	26	21	3	136	0.000192441
CDVI	15	19	17	5	9	1	30	36	21	12	165	0.000233476
CDVK	9	5	18	4	5	0	10	25	11	5	92	0.000130181
CDVL	17	28	24	9	15	0	34	58	36	13	234	0.000331111
CDVM	11	17	11	12	8	1	20	37	13	14	144	0.000203761
CDVN	1	7	8	8	5	4	23	12	10	4	82	0.00011603
CDVP	11	19	20	20	18	0	24	41	20	7	180	0.000254701
CDVQ	8	11	15	12	19	4	21	28	15	12	145	0.000205176
CDVR	8	11	12	6	9	2	10	15	10	4	87	0.000123105
CDVS	10	19	7	5	4	3	15	19	15	5	102	0.000144331
CDVT	9	10	12	3	14	3	28	31	20	17	147	0.000208006
CDVV	10	30	9	14	17	0	22	36	20	10	168	0.000237721
CDVW	2	8	8	3	6	1	12	23	12	10	85	0.000120275
CDVY	14	16	8	6	9	0	22	23	11	9	118	0.000166971
CDWA	0	12	4	2	4	1	4	4	7	4	42	5.94302e-05
CDWC	7	6	4	6	8	0	13	7	8	4	63	8.91454e-05
CDWD	7	6	4	3	7	1	8	26	12	7	81	0.000114615
CDWE	3	6	10	5	1	1	14	12	10	2	64	9.05604e-05
CDWF	5	7	7	3	2	1	8	13	7	8	61	8.63153e-05
CDWG	11	18	5	7	8	1	17	25	9	3	104	0.000147161
CDWH	8	16	7	6	7	0	20	19	11	9	103	0.000145746
CDWI	2	5	8	7	1	0	9	4	5	3	44	6.22602e-05
CDWK	7	7	12	3	4	0	7	2	6	3	51	7.21653e-05
CDWL	6	12	3	6	6	0	18	9	13	4	77	0.000108955
CDWM	8	10	10	9	6	2	13	20	4	5	87	0.000123105
CDWN	9	2	1	2	5	2	8	4	10	2	45	6.36753e-05
CDWP	13	23	16	11	9	1	24	37	22	7	163	0.000230646
CDWQ	9	9	7	2	3	1	12	30	14	15	102	0.000144331
CDWR	1	9	7	1	7	1	13	12	11	4	66	9.33904e-05
CDWS	0	11	2	3	5	0	11	18	8	4	62	8.77303e-05
CDWT	3	9	8	2	8	2	11	19	10	6	78	0.00011037
CDWV	6	10	14	6	11	0	8	35	24	14	128	0.000181121
CDWW	0	4	2	2	2	0	4	10	4	1	29	4.10352e-05
CDWY	4	3	1	1	1	0	5	10	10	2	37	5.23552e-05
CDYA	9	6	5	4	6	0	10	11	8	10	69	9.76354e-05
CDYC	4	12	5	2	3	1	13	20	12	6	78	0.00011037
CDYD	4	5	5	1	8	1	9	12	9	3	57	8.06553e-05
CDYE	2	5	6	2	5	0	11	9	11	6	57	8.06553e-05
CDYF	1	12	10	9	5	4	17	19	18	10	105	0.000148576
CDYG	2	7	4	4	6	1	15	27	7	11	84	0.00011886
CDYH	12	18	6	4	6	0	10	21	12	2	91	0.000128766
CDYI	9	12	18	7	21	1	31	26	27	18	170	0.000240551
CDYK	6	4	5	3	6	0	10	16	15	5	70	9.90504e-05
CDYL	4	10	4	5	1	0	11	9	8	2	54	7.64103e-05
CDYM	9	20	10	11	12	1	19	37	16	10	145	0.000205176
CDYN	1	10	8	6	3	3	23	15	4	2	75	0.000106125
CDYP	16	11	7	6	5	0	16	16	15	9	101	0.000142916
CDYQ	9	10	14	6	6	0	14	20	8	9	96	0.000135841
CDYR	8	10	4	4	8	0	15	16	9	2	76	0.00010754
CDYS	14	9	8	3	15	1	19	26	16	9	120	0.000169801
CDYT	9	11	10	6	15	0	30	17	16	11	125	0.000176876
CDYV	2	19	9	7	6	0	8	8	11	3	73	0.000103295
CDYW	3	8	4	4	5	0	5	13	15	5	62	8.77303e-05
CDYY	15	15	21	5	8	2	12	19	18	11	126	0.000178291
CEAA	0	4	4	1	2	1	7	8	5	3	35	4.95252e-05
CEAC	6	6	10	4	13	0	11	10	12	2	74	0.00010471
CEAD	9	7	2	2	5	0	9	10	5	3	52	7.35803e-05
CEAE	2	6	11	3	5	1	11	7	7	5	58	8.20703e-05
CEAF	4	7	5	6	10	1	12	17	7	8	77	0.000108955
CEAG	3	5	14	3	4	0	4	9	4	2	48	6.79203e-05
CEAH	2	4	8	2	1	0	3	5	4	2	31	4.38652e-05
CEAI	4	7	12	8	3	0	13	15	19	10	91	0.000128766
CEAK	4	7	4	1	3	0	10	11	8	5	53	7.49953e-05
CEAL	15	13	7	8	7	0	11	22	11	0	94	0.000133011
CEAM	4	3	7	4	11	0	19	17	13	2	80	0.0001132
CEAN	4	7	3	0	4	0	6	8	7	0	39	5.51852e-05
CEAP	9	6	7	2	3	0	15	10	6	8	66	9.33904e-05
CEAQ	3	13	5	1	6	3	15	21	12	6	85	0.000120275
CEAR	4	4	6	8	5	4	16	17	15	6	85	0.000120275
CEAS	4	2	5	3	7	0	8	10	3	6	48	6.79203e-05
CEAT	9	11	12	7	13	0	18	31	32	11	144	0.000203761
CEAV	3	5	1	2	4	0	6	8	8	1	38	5.37702e-05
CEAW	1	3	3	9	3	0	10	13	6	1	49	6.93353e-05
CEAY	6	8	2	1	9	0	10	10	3	7	56	7.92403e-05
CECA	7	6	8	2	11	2	9	10	16	6	77	0.000108955
CECC	7	15	6	6	14	1	5	18	11	8	91	0.000128766
CECD	8	13	9	2	9	1	21	15	12	4	94	0.000133011
CECE	9	5	6	4	6	0	11	18	17	8	84	0.00011886
CECF	7	15	9	8	9	1	13	18	24	11	115	0.000162726
CECG	10	7	5	2	6	0	9	23	18	6	86	0.00012169
CECH	4	10	10	3	5	5	16	23	14	3	93	0.000131596
CECI	8	10	13	4	14	2	15	18	18	8	110	0.000155651
CECK	3	11	10	4	10	1	11	13	10	2	75	0.000106125
CECL	20	21	27	26	16	0	41	47	29	7	234	0.000331111
CECM	12	23	20	7	4	0	27	43	26	12	174	0.000246211
CECN	2	5	4	8	5	2	9	12	7	1	55	7.78253e-05
CECP	9	13	13	3	8	1	19	25	14	8	113	0.000159896
CECQ	9	8	7	2	8	4	18	11	17	6	90	0.000127351
CECR	4	6	11	4	1	3	8	22	11	4	74	0.00010471
CECS	8	9	10	9	4	1	7	8	8	16	80	0.0001132
CECT	4	9	10	2	11	1	7	17	15	12	88	0.00012452
CECV	16	13	13	14	5	0	32	36	19	12	160	0.000226401
CECW	6	9	5	7	3	0	9	11	8	7	65	9.19754e-05
CECY	12	19	17	4	10	3	20	26	15	7	133	0.000188196
CEDA	4	4	11	4	3	0	6	14	3	4	53	7.49953e-05
CEDC	5	6	5	2	2	0	3	19	4	2	48	6.79203e-05
CEDD	0	8	3	3	1	1	10	9	5	4	44	6.22602e-05
CEDE	7	11	9	4	7	3	9	16	15	10	91	0.000128766
CEDF	4	3	1	9	5	0	10	14	8	6	60	8.49003e-05
CEDG	5	5	6	0	3	0	7	11	12	1	50	7.07503e-05
CEDH	7	5	4	3	5	0	6	21	12	5	68	9.62204e-05
CEDI	10	6	7	3	4	0	10	25	9	9	83	0.000117445
CEDK	1	2	2	0	2	0	8	11	6	3	35	4.95252e-05
CEDL	6	8	6	4	4	2	13	12	6	6	67	9.48054e-05
CEDM	9	5	7	8	3	3	3	11	17	5	71	0.000100465
CEDN	1	3	4	5	7	2	3	3	4	2	34	4.81102e-05
CEDP	3	3	7	9	4	1	14	11	11	8	71	0.000100465
CEDQ	9	18	10	3	8	0	26	30	14	9	127	0.000179706
CEDR	5	8	7	2	10	1	11	19	21	3	87	0.000123105
CEDS	0	6	7	4	9	0	17	8	16	5	72	0.00010188
CEDT	10	13	3	3	7	1	17	27	17	13	111	0.000157066
CEDV	5	10	7	12	5	1	22	27	24	11	124	0.000175461
CEDW	0	4	1	1	4	0	9	9	6	5	39	5.51852e-05
CEDY	13	7	14	4	9	1	8	28	6	9	99	0.000140086
CEEA	5	3	7	6	4	4	5	17	6	5	62	8.77303e-05
CEEC	7	6	3	5	10	2	10	13	11	1	68	9.62204e-05
CEED	6	9	3	2	4	1	11	14	15	10	75	0.000106125
CEEE	7	16	8	6	3	2	14	12	12	10	90	0.000127351
CEEF	4	9	8	3	0	2	12	8	4	3	53	7.49953e-05
CEEG	3	3	4	1	2	0	3	4	10	4	34	4.81102e-05
CEEH	4	8	6	5	7	2	11	15	9	2	69	9.76354e-05
CEEI	5	9	3	5	8	1	12	21	10	2	76	0.00010754
CEEK	2	2	2	0	2	1	4	12	2	13	40	5.66002e-05
CEEL	5	17	12	4	5	0	22	24	18	4	111	0.000157066
CEEM	7	8	8	2	8	1	12	13	4	0	63	8.91454e-05
CEEN	3	4	6	2	1	0	7	9	7	3	42	5.94302e-05
CEEP	0	3	10	12	6	1	17	23	15	8	95	0.000134426
CEEQ	6	8	10	2	8	1	13	5	5	3	61	8.63153e-05
CEER	9	7	13	6	13	2	15	14	10	6	95	0.000134426
CEES	7	8	4	0	1	3	7	7	10	10	57	8.06553e-05
CEET	5	10	5	5	9	0	7	9	6	5	61	8.63153e-05
CEEV	7	2	8	8	10	1	12	13	10	3	74	0.00010471
CEEW	2	18	9	6	5	1	9	9	5	3	67	9.48054e-05
CEEY	8	6	9	5	6	5	12	8	15	12	86	0.00012169
CEFA	1	2	9	1	7	0	2	6	3	0	31	4.38652e-05
CEFC	2	8	6	3	9	0	9	22	9	6	74	0.00010471
CEFD	8	7	9	9	13	0	12	17	8	5	88	0.00012452
CEFE	4	4	4	1	4	0	6	17	3	1	44	6.22602e-05
CEFF	5	3	4	4	9	0	16	26	2	4	73	0.000103295
CEFG	6	6	4	1	4	2	19	15	10	5	72	0.00010188
CEFH	4	5	4	1	2	0	3	8	6	4	37	5.23552e-05
CEFI	5	9	7	11	9	0	19	13	4	4	81	0.000114615
CEFK	4	6	2	3	5	1	10	16	6	2	55	7.78253e-05
CEFL	10	31	14	3	8	2	25	22	16	11	142	0.000200931
CEFM	4	10	5	3	7	1	16	18	7	5	76	0.00010754
CEFN	2	6	2	6	3	0	11	17	11	4	62	8.77303e-05
CEFP	3	9	5	3	11	0	13	12	11	5	72	0.00010188
CEFQ	3	9	7	1	6	1	5	18	10	2	62	8.77303e-05
CEFR	8	10	8	5	8	1	11	17	8	9	85	0.000120275
CEFS	7	11	11	3	6	0	13	10	16	2	79	0.000111785
CEFT	7	10	5	12	6	1	23	16	16	10	106	0.000149991
CEFV	4	7	13	3	4	0	7	8	6	11	63	8.91454e-05
CEFW	2	2	6	4	7	0	6	8	2	2	39	5.51852e-05
CEFY	9	5	4	2	2	1	11	9	7	5	55	7.78253e-05
CEGA	5	8	5	2	3	0	3	8	10	3	47	6.65053e-05
CEGC	7	8	4	3	7	2	15	22	9	8	85	0.000120275
CEGD	5	12	3	5	6	0	7	11	8	6	63	8.91454e-05
CEGE	6	5	3	3	4	1	3	14	4	2	45	6.36753e-05
CEGF	5	7	3	2	4	0	8	12	7	1	49	6.93353e-05
CEGG	5	6	3	3	2	0	8	11	6	4	48	6.79203e-05
CEGH	4	7	1	6	12	0	3	11	6	0	50	7.07503e-05
CEGI	6	7	4	5	1	0	13	8	7	1	52	7.35803e-05
CEGK	8	5	6	4	5	1	7	12	6	9	63	8.91454e-05
CEGL	1	7	6	1	5	0	9	10	6	5	50	7.07503e-05
CEGM	3	4	11	1	7	2	19	10	10	8	75	0.000106125
CEGN	0	3	0	0	0	0	2	2	0	3	10	1.41501e-05
CEGP	4	9	7	1	9	3	8	9	9	0	59	8.34853e-05
CEGQ	6	17	10	5	5	1	24	22	19	11	120	0.000169801
CEGR	7	3	4	2	6	0	9	9	10	2	52	7.35803e-05
CEGS	1	4	3	3	5	0	6	9	8	4	43	6.08452e-05
CEGT	8	7	11	3	15	1	16	19	13	12	105	0.000148576
CEGV	4	4	7	4	3	0	5	14	5	5	51	7.21653e-05
CEGW	6	5	9	3	4	0	16	7	11	4	65	9.19754e-05
CEGY	7	8	7	10	7	0	8	23	10	10	90	0.000127351
CEHA	1	8	6	1	4	0	13	9	4	2	48	6.79203e-05
CEHC	9	8	4	1	9	4	5	16	6	8	70	9.90504e-05
CEHD	10	11	4	4	6	0	17	5	7	4	68	9.62204e-05
CEHE	2	4	8	4	3	0	8	4	5	1	39	5.51852e-05
CEHF	5	10	5	3	7	1	11	15	10	8	75	0.000106125
CEHG	1	3	8	5	3	0	9	14	3	3	49	6.93353e-05
CEHH	3	10	11	2	3	2	9	21	7	6	74	0.00010471
CEHI	3	6	7	1	5	0	6	18	6	9	61	8.63153e-05
CEHK	0	5	8	1	1	0	2	9	5	1	32	4.52802e-05
CEHL	9	10	10	10	7	0	20	13	9	6	94	0.000133011
CEHM	5	15	5	9	8	0	11	19	7	8	87	0.000123105
CEHN	8	5	3	2	3	1	5	6	4	2	39	5.51852e-05
CEHP	7	13	9	3	2	1	10	19	9	2	75	0.000106125
CEHQ	4	14	11	6	9	1	9	21	16	11	102	0.000144331
CEHR	3	15	3	0	5	1	8	12	7	13	67	9.48054e-05
CEHS	6	10	2	2	1	2	6	8	13	5	55	7.78253e-05
CEHT	4	5	5	3	7	0	8	13	8	6	59	8.34853e-05
CEHV	3	11	6	2	14	1	18	20	18	13	106	0.000149991
CEHW	7	4	0	0	4	0	4	10	7	2	38	5.37702e-05
CEHY	6	12	9	5	9	0	13	20	14	5	93	0.000131596
CEIA	4	6	4	3	4	0	6	14	16	11	68	9.62204e-05
CEIC	10	11	17	2	7	0	19	22	13	5	106	0.000149991
CEID	6	8	4	3	3	0	9	10	4	3	50	7.07503e-05
CEIE	1	4	4	4	4	1	10	5	10	4	47	6.65053e-05
CEIF	0	2	0	1	0	0	0	3	1	0	7	9.90504e-06
CEIG	3	11	1	4	5	0	8	10	14	5	61	8.63153e-05
CEIH	6	5	7	5	3	1	14	12	14	9	76	0.00010754
CEII	0	0	0	0	0	0	0	1	0	0	1	1.41501e-06
CEIK	2	14	14	5	2	0	12	6	5	5	65	9.19754e-05
CEIL	0	0	0	0	0	0	0	0	0	0	0	0
CEIM	3	10	4	0	6	0	11	9	7	4	54	7.64103e-05
CEIN	7	8	10	2	5	0	13	26	14	1	86	0.00012169
CEIP	8	14	7	1	10	0	18	23	11	9	101	0.000142916
CEIQ	13	23	17	14	11	2	20	31	18	18	167	0.000236306
CEIR	3	6	3	1	8	0	11	16	5	2	55	7.78253e-05
CEIS	16	9	7	8	10	1	14	22	20	7	114	0.000161311
CEIT	15	16	20	6	3	0	14	22	14	17	127	0.000179706
CEIV	0	2	1	0	5	0	2	9	3	1	23	3.25451e-05
CEIW	4	5	9	4	7	1	6	14	10	2	62	8.77303e-05
CEIY	9	15	14	4	11	1	19	28	20	8	129	0.000182536
CEKA	0	9	7	0	6	0	9	12	6	1	50	7.07503e-05
CEKC	2	7	7	2	3	0	9	8	11	5	54	7.64103e-05
CEKD	1	2	2	5	3	0	9	7	3	0	32	4.52802e-05
CEKE	4	7	3	5	4	0	12	10	5	4	54	7.64103e-05
CEKF	7	13	10	4	4	1	15	13	14	5	86	0.00012169
CEKG	5	3	4	4	4	0	8	14	2	4	48	6.79203e-05
CEKH	3	3	1	0	2	1	7	10	3	5	35	4.95252e-05
CEKI	10	1	5	0	9	0	6	9	12	8	60	8.49003e-05
CEKK	7	9	4	3	5	0	9	14	10	4	65	9.19754e-05
CEKL	4	1	3	2	5	1	8	10	4	2	40	5.66002e-05
CEKM	9	6	7	3	4	1	7	15	9	5	66	9.33904e-05
CEKN	6	4	2	1	0	1	5	8	9	4	40	5.66002e-05
CEKP	3	7	7	3	4	1	8	5	16	5	59	8.34853e-05
CEKQ	6	9	7	6	7	1	3	17	18	5	79	0.000111785
CEKR	0	5	2	2	5	0	2	0	9	6	31	4.38652e-05
CEKS	5	4	5	6	2	0	12	15	14	6	69	9.76354e-05
CEKT	4	14	9	8	7	3	14	23	14	7	103	0.000145746
CEKV	7	8	7	1	4	0	7	7	8	2	51	7.21653e-05
CEKW	15	6	3	4	6	0	7	16	11	2	70	9.90504e-05
CEKY	6	7	10	2	5	1	10	11	20	1	73	0.000103295
CELA	5	10	4	3	3	1	15	23	16	4	84	0.00011886
CELC	3	3	5	2	4	0	8	11	6	1	43	6.08452e-05
CELD	3	10	5	4	7	1	7	13	11	4	65	9.19754e-05
CELE	4	1	5	6	11	0	14	10	10	2	63	8.91454e-05
CELF	10	21	8	7	9	5	24	15	21	16	136	0.000192441
CELG	3	8	8	4	7	0	12	19	10	4	75	0.000106125
CELH	7	7	6	2	3	0	13	11	4	2	55	7.78253e-05
CELI	5	2	5	3	0	1	12	14	7	6	55	7.78253e-05
CELK	0	3	9	3	5	0	3	8	6	3	40	5.66002e-05
CELL	19	12	16	5	10	0	19	18	27	7	133	0.000188196
CELM	5	8	12	5	7	0	13	10	6	2	68	9.62204e-05
CELN	4	2	4	1	1	2	2	3	3	0	22	3.11301e-05
CELP	10	13	11	14	10	1	29	16	23	11	138	0.000195271
CELQ	10	8	14	4	12	1	15	19	7	6	96	0.000135841
CELR	1	5	2	0	0	0	2	2	6	4	22	3.11301e-05
CELS	5	5	3	6	9	0	13	6	2	4	53	7.49953e-05
CELT	8	16	10	5	6	4	25	18	14	8	114	0.000161311
CELV	9	20	19	13	7	0	32	55	23	14	192	0.000271681
CELW	5	0	8	2	7	1	10	8	5	3	49	6.93353e-05
CELY	9	2	9	4	4	5	15	22	18	6	94	0.000133011
CEMA	5	12	9	1	8	2	10	18	13	3	81	0.000114615
CEMC	7	10	12	4	7	0	11	24	20	6	101	0.000142916
CEMD	7	20	14	10	8	0	24	26	17	7	133	0.000188196
CEME	5	6	10	6	6	3	9	19	9	7	80	0.0001132
CEMF	7	7	13	8	3	1	22	17	13	6	97	0.000137256
CEMG	3	10	2	2	5	0	1	2	6	3	34	4.81102e-05
CEMH	3	11	2	1	8	0	9	12	9	3	58	8.20703e-05
CEMI	11	10	15	10	13	0	21	27	21	8	136	0.000192441
CEMK	2	4	3	5	5	0	3	2	1	2	27	3.82052e-05
CEML	9	32	17	17	13	0	25	30	20	10	173	0.000244796
CEMM	14	8	13	5	13	3	14	15	12	11	108	0.000152821
CEMN	2	11	13	3	3	0	9	10	5	1	57	8.06553e-05
CEMP	9	15	9	4	7	0	15	11	5	7	82	0.00011603
CEMQ	9	10	14	7	7	1	18	18	14	9	107	0.000151406
CEMR	6	10	14	1	9	1	27	15	26	9	118	0.000166971
CEMS	5	10	12	1	6	1	9	26	4	8	82	0.00011603
CEMT	8	5	12	6	8	3	15	10	10	9	86	0.00012169
CEMV	8	12	10	10	11	5	19	22	23	14	134	0.000189611
CEMW	3	12	8	3	6	1	12	23	15	6	89	0.000125935
CEMY	9	14	7	6	7	0	16	19	18	7	103	0.000145746
CENA	1	7	2	3	2	0	6	5	10	3	39	5.51852e-05
CENC	4	4	3	2	4	0	5	15	9	3	49	6.93353e-05
CEND	0	3	1	1	5	0	5	7	6	3	31	4.38652e-05
CENE	2	4	2	1	3	0	5	10	2	2	31	4.38652e-05
CENF	5	6	6	1	1	0	9	14	7	0	49	6.93353e-05
CENG	7	9	8	5	5	0	4	9	8	5	60	8.49003e-05
CENH	2	4	2	0	1	0	5	7	4	7	32	4.52802e-05
CENI	3	8	3	1	4	2	10	16	11	9	67	9.48054e-05
CENK	1	2	2	0	5	0	5	21	4	3	43	6.08452e-05
CENL	1	10	9	0	6	0	4	10	4	5	49	6.93353e-05
CENM	2	2	3	3	3	0	5	1	10	1	30	4.24502e-05
CENN	0	6	3	2	5	1	8	20	6	7	58	8.20703e-05
CENP	3	4	1	2	1	0	0	10	6	4	31	4.38652e-05
CENQ	3	13	10	4	3	0	5	9	7	3	57	8.06553e-05
CENR	4	7	1	1	0	1	0	4	3	2	23	3.25451e-05
CENS	5	5	10	2	4	2	8	3	8	11	58	8.20703e-05
CENT	6	2	4	0	10	3	3	7	3	4	42	5.94302e-05
CENV	3	5	5	2	1	1	5	5	4	3	34	4.81102e-05
CENW	0	1	2	0	5	0	2	4	4	6	24	3.39601e-05
CENY	7	4	9	5	7	1	9	23	4	6	75	0.000106125
CEPA	9	10	6	3	6	1	12	18	7	5	77	0.000108955
CEPC	3	8	10	4	10	0	7	29	9	5	85	0.000120275
CEPD	16	15	18	5	20	1	21	29	23	4	152	0.000215081
CEPE	7	12	5	3	5	4	22	16	10	12	96	0.000135841
CEPF	10	8	11	4	9	1	15	15	15	2	90	0.000127351
CEPG	3	10	4	3	1	0	3	3	5	1	33	4.66952e-05
CEPH	4	9	12	2	8	1	11	17	6	9	79	0.000111785
CEPI	12	14	11	11	6	1	18	8	17	3	101	0.000142916
CEPK	3	0	3	2	1	1	7	3	4	0	24	3.39601e-05
CEPL	20	24	18	14	18	2	54	40	41	14	245	0.000346676
CEPM	6	12	6	3	6	3	22	18	19	6	101	0.000142916
CEPN	5	7	4	1	6	1	6	24	8	3	65	9.19754e-05
CEPP	5	16	3	7	7	0	12	14	12	4	80	0.0001132
CEPQ	6	10	20	13	9	1	20	23	16	16	134	0.000189611
CEPR	9	12	10	9	9	2	12	18	10	12	103	0.000145746
CEPS	6	8	5	3	5	2	9	21	8	13	80	0.0001132
CEPT	8	16	11	7	5	2	8	5	17	2	81	0.000114615
CEPV	7	10	7	7	6	0	11	14	11	5	78	0.00011037
CEPW	5	8	7	4	8	1	6	12	9	3	63	8.91454e-05
CEPY	4	11	13	8	6	0	16	15	10	6	89	0.000125935
CEQA	8	8	14	6	12	0	14	22	20	4	108	0.000152821
CEQC	3	5	7	4	4	0	18	20	15	9	85	0.000120275
CEQD	6	8	15	4	10	1	11	10	16	5	86	0.00012169
CEQE	6	11	6	6	11	5	15	19	16	10	105	0.000148576
CEQF	9	27	13	4	9	2	20	43	6	7	140	0.000198101
CEQG	15	10	4	4	3	2	23	30	15	5	111	0.000157066
CEQH	4	19	6	1	5	1	12	19	13	8	88	0.00012452
CEQI	6	10	14	2	14	0	8	22	20	7	103	0.000145746
CEQK	9	3	1	3	6	0	14	14	1	2	53	7.49953e-05
CEQL	10	26	16	7	13	1	15	29	14	8	139	0.000196686
CEQM	6	8	5	3	14	1	17	15	13	11	93	0.000131596
CEQN	4	4	7	4	2	0	5	14	5	5	50	7.07503e-05
CEQP	10	18	13	5	5	1	25	21	16	7	121	0.000171216
CEQQ	22	16	20	10	10	1	24	37	22	7	169	0.000239136
CEQR	2	11	9	6	7	1	8	21	12	5	82	0.00011603
CEQS	6	13	19	13	14	3	21	16	22	16	143	0.000202346
CEQT	10	14	14	13	11	3	15	27	21	8	136	0.000192441
CEQV	12	14	20	8	16	3	18	28	23	5	147	0.000208006
CEQW	3	10	7	14	5	1	14	31	11	3	99	0.000140086
CEQY	15	10	22	5	11	1	21	32	15	6	138	0.000195271
CERA	8	5	12	1	5	0	3	13	12	1	60	8.49003e-05
CERC	9	4	8	2	9	0	7	17	11	2	69	9.76354e-05
CERD	2	11	4	2	6	1	4	9	11	4	54	7.64103e-05
CERE	4	9	7	2	3	0	8	5	4	9	51	7.21653e-05
CERF	1	4	4	7	4	0	3	3	1	6	33	4.66952e-05
CERG	1	7	1	0	0	0	1	8	3	1	22	3.11301e-05
CERH	6	8	7	1	2	2	9	12	9	4	60	8.49003e-05
CERI	6	7	11	3	7	2	10	11	9	1	67	9.48054e-05
CERK	2	4	5	0	7	0	8	11	6	2	45	6.36753e-05
CERL	1	3	6	5	10	1	14	14	16	10	80	0.0001132
CERM	4	7	0	4	5	0	16	13	20	7	76	0.00010754
CERN	3	6	8	4	3	0	13	8	3	4	52	7.35803e-05
CERP	3	9	9	2	3	1	16	19	9	4	75	0.000106125
CERQ	9	7	5	3	9	2	12	20	15	12	94	0.000133011
CERR	8	14	9	1	2	1	13	14	5	7	74	0.00010471
CERS	6	15	6	6	5	0	13	12	6	5	74	0.00010471
CERT	8	15	10	2	8	1	20	14	6	6	90	0.000127351
CERV	7	10	6	6	6	0	18	20	11	4	88	0.00012452
CERW	2	3	3	2	1	0	4	9	3	2	29	4.10352e-05
CERY	9	4	3	4	10	1	6	6	3	6	52	7.35803e-05
CESA	4	3	10	6	5	0	7	16	5	2	58	8.20703e-05
CESC	4	11	8	8	9	0	11	28	12	8	99	0.000140086
CESD	4	9	6	4	6	1	12	22	12	5	81	0.000114615
CESE	5	8	12	5	2	0	7	14	11	0	64	9.05604e-05
CESF	3	3	6	1	2	1	10	11	14	2	53	7.49953e-05
CESG	2	1	2	4	3	0	2	5	5	1	25	3.53751e-05
CESH	4	5	1	5	8	0	8	6	4	0	41	5.80152e-05
CESI	5	5	1	1	5	0	5	13	7	3	45	6.36753e-05
CESK	4	5	0	2	8	1	9	6	15	5	55	7.78253e-05
CESL	11	12	18	4	5	0	13	16	11	2	92	0.000130181
CESM	6	6	18	2	3	1	14	20	9	8	87	0.000123105
CESN	1	1	3	3	10	1	17	11	6	4	57	8.06553e-05
CESP	6	13	16	1	8	0	6	25	11	5	91	0.000128766
CESQ	6	8	18	5	14	0	16	20	11	4	102	0.000144331
CESR	2	10	14	4	3	0	13	7	14	6	73	0.000103295
CESS	5	3	7	4	3	1	15	16	14	8	76	0.00010754
CEST	7	8	10	5	5	0	10	15	17	11	88	0.00012452
CESV	4	12	3	0	5	1	12	9	8	4	58	8.20703e-05
CESW	5	6	4	4	3	0	20	15	12	4	73	0.000103295
CESY	11	10	4	1	12	0	13	11	9	12	83	0.000117445
CETA	6	10	7	3	8	2	18	26	13	10	103	0.000145746
CETC	6	17	11	7	10	1	10	16	12	3	93	0.000131596
CETD	2	17	14	2	11	2	17	17	16	6	104	0.000147161
CETE	5	7	8	4	9	0	10	30	9	5	87	0.000123105
CETF	4	6	1	2	5	1	10	22	9	13	73	0.000103295
CETG	8	3	7	5	1	2	6	26	13	8	79	0.000111785
CETH	0	4	8	0	7	8	11	7	14	6	65	9.19754e-05
CETI	6	16	14	6	17	2	26	28	17	10	142	0.000200931
CETK	4	6	6	5	7	0	9	18	8	2	65	9.19754e-05
CETL	22	21	19	5	13	3	35	44	28	11	201	0.000284416
CETM	22	14	14	5	12	1	18	13	23	5	127	0.000179706
CETN	3	6	3	1	2	3	9	14	15	4	60	8.49003e-05
CETP	13	12	5	1	10	3	14	21	7	6	92	0.000130181
CETQ	9	9	11	6	6	1	16	24	13	9	104	0.000147161
CETR	1	10	3	3	4	1	7	8	5	5	47	6.65053e-05
CETS	6	12	7	3	9	0	14	16	7	7	81	0.000114615
CETT	10	9	8	6	5	0	9	19	18	4	88	0.00012452
CETV	10	27	18	5	11	1	12	24	36	15	159	0.000224986
CETW	4	3	9	2	0	0	11	9	2	5	45	6.36753e-05
CETY	5	17	6	4	11	0	37	18	7	12	117	0.000165556
CEVA	4	9	9	8	6	0	13	26	15	10	100	0.000141501
CEVC	6	10	9	3	10	3	21	13	20	11	106	0.000149991
CEVD	3	12	4	5	8	0	11	20	19	2	84	0.00011886
CEVE	6	7	8	6	6	5	9	25	6	5	83	0.000117445
CEVF	17	26	27	11	12	1	31	31	24	12	192	0.000271681
CEVG	9	14	2	1	3	0	7	8	7	6	57	8.06553e-05
CEVH	6	3	10	5	5	2	10	21	16	7	85	0.000120275
CEVI	15	23	22	15	17	3	25	30	26	13	189	0.000267436
CEVK	3	6	2	2	4	0	12	5	4	1	39	5.51852e-05
CEVL	3	2	3	3	4	3	4	8	2	2	34	4.81102e-05
CEVM	7	17	7	5	6	1	16	23	17	9	108	0.000152821
CEVN	5	6	4	3	10	3	12	12	17	7	79	0.000111785
CEVP	12	13	5	9	13	3	22	26	11	12	126	0.000178291
CEVQ	16	17	7	13	21	2	27	42	31	8	184	0.000260361
CEVR	9	12	9	3	4	3	5	13	9	10	77	0.000108955
CEVS	11	12	3	1	7	2	19	10	15	5	85	0.000120275
CEVT	10	32	22	7	19	4	20	41	25	15	195	0.000275926
CEVV	17	22	16	10	14	1	34	32	23	13	182	0.000257531
CEVW	3	8	4	5	7	1	6	17	3	7	61	8.63153e-05
CEVY	10	11	19	6	10	4	26	54	34	9	183	0.000258946
CEWA	0	2	6	1	2	0	5	6	6	1	29	4.10352e-05
CEWC	3	7	5	2	4	0	7	14	5	6	53	7.49953e-05
CEWD	1	13	9	2	5	2	8	14	11	5	70	9.90504e-05
CEWE	6	7	3	5	4	0	11	20	8	5	69	9.76354e-05
CEWF	3	8	13	1	0	4	11	16	9	7	72	0.00010188
CEWG	3	1	5	2	4	2	6	3	6	2	34	4.81102e-05
CEWH	1	3	3	3	2	1	17	16	7	6	59	8.34853e-05
CEWI	5	13	9	4	0	0	15	10	7	3	66	9.33904e-05
CEWK	0	1	1	3	1	0	2	8	0	0	16	2.26401e-05
CEWL	4	7	8	0	7	1	13	10	9	3	62	8.77303e-05
CEWM	3	3	7	1	8	0	11	10	8	3	54	7.64103e-05
CEWN	4	1	4	0	0	0	2	2	2	7	22	3.11301e-05
CEWP	4	3	5	4	7	2	10	13	13	4	65	9.19754e-05
CEWQ	1	11	7	2	5	1	16	15	11	4	73	0.000103295
CEWR	10	11	6	3	10	0	11	9	9	4	73	0.000103295
CEWS	8	8	6	3	3	1	10	4	7	4	54	7.64103e-05
CEWT	3	7	5	1	3	0	11	7	4	3	44	6.22602e-05
CEWV	7	11	11	8	4	1	14	17	18	6	97	0.000137256
CEWW	4	7	9	4	2	1	3	15	5	4	54	7.64103e-05
CEWY	3	7	12	3	2	1	9	20	4	3	64	9.05604e-05
CEYA	3	1	0	3	4	0	3	3	7	0	24	3.39601e-05
CEYC	1	9	5	4	4	1	5	13	3	1	46	6.50903e-05
CEYD	5	5	2	3	9	2	15	22	11	5	79	0.000111785
CEYE	4	7	10	5	5	0	14	21	8	5	79	0.000111785
CEYF	2	6	13	1	5	2	12	8	11	4	64	9.05604e-05
CEYG	4	6	6	2	3	0	10	12	12	6	61	8.63153e-05
CEYH	5	7	8	2	3	2	7	19	11	0	64	9.05604e-05
CEYI	14	11	14	16	8	2	25	33	18	11	152	0.000215081
CEYK	7	13	10	2	10	0	9	11	6	8	76	0.00010754
CEYL	5	15	14	6	12	2	17	31	9	8	119	0.000168386
CEYM	8	10	11	8	10	1	16	16	11	2	93	0.000131596
CEYN	3	11	2	1	3	0	13	5	1	5	44	6.22602e-05
CEYP	11	8	17	5	5	1	26	23	9	5	110	0.000155651
CEYQ	12	13	14	6	12	0	14	26	14	2	113	0.000159896
CEYR	10	5	5	3	10	1	10	13	10	3	70	9.90504e-05
CEYS	4	5	6	3	5	0	10	19	11	6	69	9.76354e-05
CEYT	8	14	13	9	3	1	25	22	16	10	121	0.000171216
CEYV	1	9	13	3	6	0	20	11	8	6	77	0.000108955
CEYW	4	4	4	3	2	0	10	3	3	2	35	4.95252e-05
CEYY	9	11	5	8	3	5	12	20	15	2	90	0.000127351
CFAA	6	6	8	5	6	0	6	11	1	6	55	7.78253e-05
CFAC	3	17	6	2	4	0	12	10	7	6	67	9.48054e-05
CFAD	0	10	1	0	5	0	12	9	18	3	58	8.20703e-05
CFAE	5	7	3	1	6	0	3	9	6	1	41	5.80152e-05
CFAF	5	13	8	11	8	4	15	27	19	6	116	0.000164141
CFAG	3	2	1	2	2	0	4	5	2	1	22	3.11301e-05
CFAH	8	5	11	2	10	0	3	16	12	2	69	9.76354e-05
CFAI	2	9	6	0	7	0	17	14	12	5	72	0.00010188
CFAK	9	12	7	5	5	0	5	14	6	11	74	0.00010471
CFAL	11	7	8	2	2	0	10	30	15	7	92	0.000130181
CFAM	0	7	13	2	10	2	14	13	4	4	69	9.76354e-05
CFAN	5	3	5	0	5	0	9	13	5	1	46	6.50903e-05
CFAP	8	9	5	2	7	2	13	18	9	8	81	0.000114615
CFAQ	6	7	6	3	7	2	5	19	9	1	65	9.19754e-05
CFAR	1	6	5	0	1	1	8	9	14	5	50	7.07503e-05
CFAS	2	6	5	0	3	1	13	5	4	5	44	6.22602e-05
CFAT	8	7	9	3	10	1	19	10	10	6	83	0.000117445
CFAV	3	19	4	3	6	1	13	15	11	7	82	0.00011603
CFAW	2	5	6	1	2	0	4	7	0	0	27	3.82052e-05
CFAY	4	9	10	6	5	0	8	17	11	3	73	0.000103295
CFCA	4	9	8	2	2	0	7	21	10	8	71	0.000100465
CFCC	5	3	6	3	8	0	11	11	3	2	52	7.35803e-05
CFCD	3	5	5	1	10	1	11	13	18	4	71	0.000100465
CFCE	9	11	7	2	7	0	8	14	13	3	74	0.00010471
CFCF	9	9	8	10	15	2	20	30	11	22	136	0.000192441
CFCG	1	4	4	6	4	1	8	4	8	5	45	6.36753e-05
CFCH	3	3	9	6	6	1	3	9	13	4	57	8.06553e-05
CFCI	9	11	16	11	30	5	23	33	22	11	171	0.000241966
CFCK	4	6	7	2	5	0	11	5	5	6	51	7.21653e-05
CFCL	3	3	3	3	9	2	5	6	5	3	42	5.94302e-05
CFCM	7	15	12	8	13	3	21	29	22	10	140	0.000198101
CFCN	2	9	2	5	5	0	7	14	14	7	65	9.19754e-05
CFCP	10	12	6	0	5	1	9	21	17	7	88	0.00012452
CFCQ	11	15	10	11	6	1	17	24	16	6	117	0.000165556
CFCR	6	9	4	2	10	0	11	17	7	6	72	0.00010188
CFCS	4	11	11	1	4	0	15	21	10	10	87	0.000123105
CFCT	7	10	5	4	19	0	30	31	12	4	122	0.000172631
CFCV	22	11	18	6	12	3	23	44	12	10	161	0.000227816
CFCW	4	9	5	3	5	1	12	15	11	7	72	0.00010188
CFCY	1	5	11	3	9	0	20	16	11	4	80	0.0001132
CFDA	5	6	4	2	7	0	11	7	6	2	50	7.07503e-05
CFDC	4	13	3	4	8	1	8	13	8	7	69	9.76354e-05
CFDD	2	6	5	6	7	2	5	6	4	0	43	6.08452e-05
CFDE	1	5	3	1	1	0	12	4	10	0	37	5.23552e-05
CFDF	5	7	6	7	9	2	13	9	13	4	75	0.000106125
CFDG	1	1	3	1	3	0	7	2	1	0	19	2.68851e-05
CFDH	5	5	6	0	5	0	16	17	7	5	66	9.33904e-05
CFDI	3	11	9	4	10	0	16	9	6	5	73	0.000103295
CFDK	0	8	5	6	3	2	5	13	5	4	51	7.21653e-05
CFDL	4	8	4	0	6	0	16	9	7	7	61	8.63153e-05
CFDM	0	10	10	5	3	1	15	16	8	3	71	0.000100465
CFDN	1	6	5	3	0	0	2	12	4	4	37	5.23552e-05
CFDP	7	8	13	11	8	0	8	28	11	9	103	0.000145746
CFDQ	10	11	12	5	8	1	16	18	13	2	96	0.000135841
CFDR	11	13	10	4	7	3	13	20	12	8	101	0.000142916
CFDS	4	6	7	3	3	1	5	21	9	6	65	9.19754e-05
CFDT	7	10	11	4	9	0	18	18	17	9	103	0.000145746
CFDV	12	7	6	2	1	0	8	8	3	7	54	7.64103e-05
CFDW	7	3	13	2	2	1	6	15	6	3	58	8.20703e-05
CFDY	9	6	8	4	2	1	6	10	11	3	60	8.49003e-05
CFEA	4	1	1	0	1	0	1	9	2	0	19	2.68851e-05
CFEC	6	9	4	7	6	3	12	17	13	5	82	0.00011603
CFED	3	2	5	2	8	0	12	6	3	4	45	6.36753e-05
CFEE	4	10	5	7	3	0	7	10	6	6	58	8.20703e-05
CFEF	2	3	3	1	1	0	3	12	2	5	32	4.52802e-05
CFEG	2	0	1	0	0	0	5	3	0	3	14	1.98101e-05
CFEH	4	2	3	4	1	0	9	3	5	4	35	4.95252e-05
CFEI	3	3	12	5	8	0	19	13	18	9	90	0.000127351
CFEK	1	10	3	0	3	2	4	8	4	3	38	5.37702e-05
CFEL	5	6	12	6	4	0	16	17	11	3	80	0.0001132
CFEM	1	9	5	2	10	0	2	5	6	7	47	6.65053e-05
CFEN	4	5	1	1	3	0	3	4	6	1	28	3.96202e-05
CFEP	7	8	7	1	5	3	10	20	5	5	71	0.000100465
CFEQ	6	14	12	7	6	2	14	11	7	8	87	0.000123105
CFER	2	2	5	2	6	0	8	8	9	4	46	6.50903e-05
CFES	2	8	9	4	5	1	11	17	5	4	66	9.33904e-05
CFET	6	11	4	6	6	4	10	11	12	9	79	0.000111785
CFEV	2	3	4	2	6	1	17	19	12	8	74	0.00010471
CFEW	2	10	11	1	3	1	7	6	9	2	52	7.35803e-05
CFEY	1	5	5	2	4	1	10	5	5	5	43	6.08452e-05
CFFA	1	5	5	4	5	0	16	13	6	7	62	8.77303e-05
CFFC	8	7	13	2	1	0	9	16	13	8	77	0.000108955
CFFD	5	8	4	7	5	0	9	10	6	8	62	8.77303e-05
CFFE	3	3	1	8	5	1	6	11	8	2	48	6.79203e-05
CFFF	2	5	1	1	3	3	8	19	6	6	54	7.64103e-05
CFFG	2	2	3	0	0	0	6	7	4	6	30	4.24502e-05
CFFH	9	9	6	2	7	0	12	10	8	3	66	9.33904e-05
CFFI	6	13	11	8	2	0	12	28	1	7	88	0.00012452
CFFK	5	4	2	1	2	0	9	15	11	3	52	7.35803e-05
CFFL	11	14	8	7	8	0	16	24	21	8	117	0.000165556
CFFM	12	11	11	3	9	0	22	21	15	7	111	0.000157066
CFFN	4	7	8	10	4	2	11	19	11	5	81	0.000114615
CFFP	11	8	9	0	11	0	14	23	20	15	111	0.000157066
CFFQ	9	19	18	9	10	2	22	31	15	7	142	0.000200931
CFFR	7	7	8	1	5	0	9	13	6	6	62	8.77303e-05
CFFS	10	8	17	4	7	4	16	23	18	4	111	0.000157066
CFFT	14	11	12	9	8	1	23	26	15	17	136	0.000192441
CFFV	8	13	3	7	4	3	15	19	14	4	90	0.000127351
CFFW	3	3	0	1	3	0	7	17	7	6	47	6.65053e-05
CFFY	11	13	13	4	14	0	17	25	12	10	119	0.000168386
CFGA	4	1	4	2	0	0	6	8	1	3	29	4.10352e-05
CFGC	2	2	4	0	3	0	9	8	6	2	36	5.09402e-05
CFGD	6	5	7	4	3	0	3	23	3	6	60	8.49003e-05
CFGE	2	5	10	1	2	2	12	17	9	6	66	9.33904e-05
CFGF	5	5	8	1	3	3	2	8	13	2	50	7.07503e-05
CFGG	1	2	6	0	2	0	0	9	5	1	26	3.67901e-05
CFGH	0	5	2	2	0	0	3	13	8	1	34	4.81102e-05
CFGI	5	7	9	4	4	1	7	16	18	4	75	0.000106125
CFGK	6	4	7	3	1	1	8	9	6	5	50	7.07503e-05
CFGL	3	10	2	1	3	1	9	23	8	3	63	8.91454e-05
CFGM	1	9	9	3	4	1	6	15	2	3	53	7.49953e-05
CFGN	0	7	0	0	3	0	4	11	1	2	28	3.96202e-05
CFGP	1	8	6	1	8	1	8	7	8	6	54	7.64103e-05
CFGQ	1	0	11	7	5	1	5	13	6	7	56	7.92403e-05
CFGR	0	10	5	3	5	0	15	16	13	8	75	0.000106125
CFGS	2	2	4	5	7	0	6	5	1	5	37	5.23552e-05
CFGT	3	12	10	1	1	1	10	16	12	3	69	9.76354e-05
CFGV	6	8	6	2	4	0	4	14	11	1	56	7.92403e-05
CFGW	2	2	1	2	1	0	3	3	2	0	16	2.26401e-05
CFGY	2	6	5	1	7	0	12	13	5	4	55	7.78253e-05
CFHA	2	4	5	2	3	0	7	12	6	0	41	5.80152e-05
CFHC	2	13	9	2	9	2	18	17	10	6	88	0.00012452
CFHD	6	14	15	10	6	0	17	11	11	2	92	0.000130181
CFHE	2	8	6	0	5	2	14	3	16	0	56	7.92403e-05
CFHF	6	18	6	3	13	0	20	18	13	4	101	0.000142916
CFHG	1	7	7	6	2	1	6	7	5	2	44	6.22602e-05
CFHH	2	8	4	2	3	0	7	9	13	5	53	7.49953e-05
CFHI	9	4	13	6	9	0	25	25	22	8	121	0.000171216
CFHK	9	4	4	3	3	0	7	5	7	1	43	6.08452e-05
CFHL	7	8	7	2	5	1	19	15	11	2	77	0.000108955
CFHM	5	5	5	2	7	0	14	23	11	3	75	0.000106125
CFHN	2	15	3	4	3	1	6	15	9	0	58	8.20703e-05
CFHP	6	11	8	8	7	3	12	14	10	5	84	0.00011886
CFHQ	10	10	13	6	10	1	14	15	13	1	93	0.000131596
CFHR	1	7	5	2	3	0	11	9	4	4	46	6.50903e-05
CFHS	13	17	8	2	7	6	21	20	8	4	106	0.000149991
CFHT	9	4	1	2	2	1	14	20	17	1	71	0.000100465
CFHV	8	6	10	3	6	1	10	21	10	8	83	0.000117445
CFHW	1	4	7	1	7	0	12	2	6	4	44	6.22602e-05
CFHY	3	8	11	5	5	0	9	12	15	10	78	0.00011037
CFIA	5	9	12	4	10	0	10	14	5	4	73	0.000103295
CFIC	11	17	18	7	18	5	20	30	34	5	165	0.000233476
CFID	4	5	10	2	11	0	11	16	3	9	71	0.000100465
CFIE	1	7	10	1	5	0	4	6	3	1	38	5.37702e-05
CFIF	0	0	1	0	0	0	0	5	1	0	7	9.90504e-06
CFIG	4	10	9	1	1	0	13	11	3	4	56	7.92403e-05
CFIH	13	16	11	3	13	1	16	20	16	5	114	0.000161311
CFII	1	0	0	1	0	0	1	0	3	0	6	8.49003e-06
CFIK	6	5	9	8	3	0	12	23	8	4	78	0.00011037
CFIL	0	0	0	0	0	0	0	0	0	0	0	0
CFIM	0	4	4	2	5	0	8	7	3	0	33	4.66952e-05
CFIN	5	16	10	3	3	0	15	17	8	6	83	0.000117445
CFIP	8	15	5	0	7	0	23	16	9	4	87	0.000123105
CFIQ	17	21	11	7	19	3	27	36	16	9	166	0.000234891
CFIR	1	6	3	3	5	0	11	11	8	3	51	7.21653e-05
CFIS	13	19	20	4	11	3	19	21	22	4	136	0.000192441
CFIT	25	26	16	13	31	1	36	42	41	15	246	0.000348091
CFIV	2	0	1	0	0	1	1	0	1	0	6	8.49003e-06
CFIW	3	14	2	3	6	0	12	33	14	6	93	0.000131596
CFIY	15	20	21	14	13	1	28	54	36	23	225	0.000318376
CFKA	3	10	7	4	6	5	16	18	13	4	86	0.00012169
CFKC	7	11	6	6	6	0	12	18	14	4	84	0.00011886
CFKD	2	4	8	2	4	0	4	13	6	4	47	6.65053e-05
CFKE	1	12	4	2	3	2	7	14	7	10	62	8.77303e-05
CFKF	3	6	4	2	4	2	7	10	10	7	55	7.78253e-05
CFKG	6	5	7	11	10	2	10	17	13	5	86	0.00012169
CFKH	0	9	5	4	1	0	6	4	3	4	36	5.09402e-05
CFKI	2	7	5	6	10	0	12	12	8	6	68	9.62204e-05
CFKK	6	6	4	4	8	2	9	10	7	4	60	8.49003e-05
CFKL	3	8	19	5	4	1	8	13	17	9	87	0.000123105
CFKM	4	9	12	3	4	1	15	22	7	4	81	0.000114615
CFKN	1	0	4	0	1	1	11	6	3	0	27	3.82052e-05
CFKP	8	8	6	4	14	0	6	26	17	10	99	0.000140086
CFKQ	2	5	3	2	5	1	7	13	3	3	44	6.22602e-05
CFKR	3	7	4	1	2	0	3	6	6	2	34	4.81102e-05
CFKS	5	5	7	6	13	0	12	17	11	3	79	0.000111785
CFKT	13	10	10	0	10	2	21	22	11	10	109	0.000154236
CFKV	3	3	6	1	2	1	9	13	9	6	53	7.49953e-05
CFKW	2	2	5	2	1	0	2	8	6	2	30	4.24502e-05
CFKY	7	11	15	6	10	0	22	9	16	5	101	0.000142916
CFLA	4	6	3	1	2	1	21	8	5	7	58	8.20703e-05
CFLC	10	4	6	3	7	1	8	21	9	1	70	9.90504e-05
CFLD	3	16	4	7	5	1	8	13	3	11	71	0.000100465
CFLE	2	7	3	1	4	0	4	11	6	4	42	5.94302e-05
CFLF	7	7	5	2	4	0	11	14	9	5	64	9.05604e-05
CFLG	3	3	7	2	3	0	7	8	6	2	41	5.80152e-05
CFLH	6	10	5	3	7	0	7	4	7	3	52	7.35803e-05
CFLI	2	14	8	4	6	1	12	14	7	8	76	0.00010754
CFLK	4	11	7	2	8	0	11	17	11	4	75	0.000106125
CFLL	4	7	7	5	2	0	12	7	10	1	55	7.78253e-05
CFLM	10	11	12	5	11	2	9	11	13	7	91	0.000128766
CFLN	4	2	3	1	1	2	3	12	3	1	32	4.52802e-05
CFLP	7	10	12	10	4	4	20	29	16	8	120	0.000169801
CFLQ	9	9	10	1	9	0	12	18	16	0	84	0.00011886
CFLR	6	8	6	2	2	2	9	14	8	6	63	8.91454e-05
CFLS	4	5	4	2	4	0	14	12	10	1	56	7.92403e-05
CFLT	1	6	6	5	8	1	6	33	6	4	76	0.00010754
CFLV	16	23	26	10	14	4	29	41	16	9	188	0.000266021
CFLW	7	4	8	6	2	0	8	10	7	4	56	7.92403e-05
CFLY	8	4	4	8	4	0	12	28	12	6	86	0.00012169
CFMA	8	13	9	4	7	1	10	25	14	6	97	0.000137256
CFMC	10	11	8	6	5	2	24	26	12	7	111	0.000157066
CFMD	4	10	15	3	12	0	25	30	15	1	115	0.000162726
CFME	6	12	11	8	11	0	8	35	15	12	118	0.000166971
CFMF	16	9	8	11	4	0	31	30	17	14	140	0.000198101
CFMG	5	4	9	1	6	0	5	11	2	1	44	6.22602e-05
CFMH	7	16	10	2	9	0	13	14	6	8	85	0.000120275
CFMI	12	22	11	8	9	8	15	22	12	3	122	0.000172631
CFMK	3	4	5	5	5	4	9	13	5	3	56	7.92403e-05
CFML	10	13	12	5	10	1	7	20	21	6	105	0.000148576
CFMM	8	11	16	8	12	0	14	21	25	7	122	0.000172631
CFMN	1	5	5	2	5	1	4	6	8	4	41	5.80152e-05
CFMP	13	7	9	5	9	1	14	22	20	7	107	0.000151406
CFMQ	10	14	19	7	14	2	15	36	17	6	140	0.000198101
CFMR	3	5	5	1	4	0	7	9	4	6	44	6.22602e-05
CFMS	10	6	6	6	7	0	15	16	20	4	90	0.000127351
CFMT	12	22	12	7	12	5	11	16	11	6	114	0.000161311
CFMV	12	13	5	10	5	0	12	20	12	5	94	0.000133011
CFMW	9	6	10	3	4	1	12	19	15	11	90	0.000127351
CFMY	7	17	14	9	4	2	19	54	12	8	146	0.000206591
CFNA	4	6	5	0	4	0	9	9	6	7	50	7.07503e-05
CFNC	4	5	3	2	1	0	10	6	3	2	36	5.09402e-05
CFND	3	3	4	4	4	1	3	9	9	3	43	6.08452e-05
CFNE	3	5	7	5	2	1	9	4	6	4	46	6.50903e-05
CFNF	4	7	6	1	4	0	6	13	9	1	51	7.21653e-05
CFNG	1	4	7	0	6	0	5	4	4	3	34	4.81102e-05
CFNH	2	5	2	2	2	0	11	9	4	9	46	6.50903e-05
CFNI	1	5	2	2	4	3	6	13	7	5	48	6.79203e-05
CFNK	2	14	5	7	3	1	6	13	11	8	70	9.90504e-05
CFNL	3	4	3	6	6	0	4	13	7	6	52	7.35803e-05
CFNM	7	4	2	6	3	0	6	14	7	3	52	7.35803e-05
CFNN	0	4	4	0	5	2	8	12	6	2	43	6.08452e-05
CFNP	2	11	3	2	8	1	9	19	18	8	81	0.000114615
CFNQ	6	13	10	4	8	1	10	26	18	6	102	0.000144331
CFNR	2	7	3	0	8	1	12	23	9	1	66	9.33904e-05
CFNS	6	6	6	0	5	0	8	17	6	3	57	8.06553e-05
CFNT	7	8	10	0	6	0	16	9	4	7	67	9.48054e-05
CFNV	10	8	13	3	11	2	17	22	14	5	105	0.000148576
CFNW	0	4	7	2	2	0	10	7	9	5	46	6.50903e-05
CFNY	1	3	5	2	6	0	11	8	6	3	45	6.36753e-05
CFPA	6	4	5	0	8	3	12	14	6	3	61	8.63153e-05
CFPC	10	17	10	2	9	1	20	28	7	8	112	0.000158481
CFPD	3	19	12	2	7	0	14	21	8	10	96	0.000135841
CFPE	5	4	10	3	6	0	10	23	11	10	82	0.00011603
CFPF	4	5	13	1	11	2	8	19	13	8	84	0.00011886
CFPG	2	5	4	1	4	0	8	7	4	4	39	5.51852e-05
CFPH	6	8	9	5	8	3	10	20	19	9	97	0.000137256
CFPI	11	13	17	6	6	0	15	17	14	6	105	0.000148576
CFPK	7	5	4	4	4	0	6	23	5	2	60	8.49003e-05
CFPL	13	10	4	5	4	0	27	29	19	20	131	0.000185366
CFPM	7	4	2	1	6	0	9	9	11	5	54	7.64103e-05
CFPN	1	1	2	0	3	1	3	3	2	6	22	3.11301e-05
CFPP	11	18	20	4	10	1	13	20	21	9	127	0.000179706
CFPQ	6	13	7	3	3	0	16	31	18	9	106	0.000149991
CFPR	7	20	13	7	7	0	17	31	3	5	110	0.000155651
CFPS	18	18	22	16	13	2	21	35	18	11	174	0.000246211
CFPT	8	10	6	5	8	3	20	25	12	11	108	0.000152821
CFPV	10	24	15	13	8	3	15	33	23	9	153	0.000216496
CFPW	5	3	7	4	6	1	13	8	7	6	60	8.49003e-05
CFPY	10	11	6	4	10	1	13	17	17	12	101	0.000142916
CFQA	9	15	5	1	9	0	15	12	13	4	83	0.000117445
CFQC	2	13	10	10	9	2	14	27	9	10	106	0.000149991
CFQD	10	5	18	6	4	3	37	30	12	13	138	0.000195271
CFQE	7	8	9	4	4	1	10	20	12	4	79	0.000111785
CFQF	2	18	13	3	7	1	17	36	11	7	115	0.000162726
CFQG	3	3	8	2	4	2	6	17	6	6	57	8.06553e-05
CFQH	11	8	11	9	20	4	20	18	26	3	130	0.000183951
CFQI	11	27	8	14	11	2	25	25	18	11	152	0.000215081
CFQK	6	3	12	2	3	2	9	6	8	5	56	7.92403e-05
CFQL	8	12	21	8	9	1	24	38	24	9	154	0.000217911
CFQM	4	13	16	6	20	3	17	26	19	11	135	0.000191026
CFQN	4	5	7	2	5	0	8	12	4	5	52	7.35803e-05
CFQP	9	17	12	6	11	3	21	23	18	6	126	0.000178291
CFQQ	14	18	17	4	18	2	28	29	21	15	166	0.000234891
CFQR	7	6	11	6	8	0	15	20	11	7	91	0.000128766
CFQS	8	6	12	5	8	3	13	21	18	12	106	0.000149991
CFQT	11	11	7	11	9	0	21	16	11	6	103	0.000145746
CFQV	3	12	21	7	8	0	20	26	17	8	122	0.000172631
CFQW	1	12	8	5	7	2	18	12	15	3	83	0.000117445
CFQY	14	15	9	8	15	1	20	42	25	4	153	0.000216496
CFRA	3	3	3	3	5	0	8	13	3	4	45	6.36753e-05
CFRC	4	4	6	2	3	0	9	11	2	2	43	6.08452e-05
CFRD	6	9	3	0	4	0	15	13	5	3	58	8.20703e-05
CFRE	0	3	6	3	6	0	3	4	7	4	36	5.09402e-05
CFRF	2	3	1	2	3	1	6	18	8	4	48	6.79203e-05
CFRG	2	3	7	5	4	0	8	1	1	7	38	5.37702e-05
CFRH	5	5	3	3	11	0	11	15	8	5	66	9.33904e-05
CFRI	18	19	13	2	14	0	18	16	26	9	135	0.000191026
CFRK	7	1	2	5	6	1	6	13	9	2	52	7.35803e-05
CFRL	9	10	7	2	7	0	14	18	8	5	80	0.0001132
CFRM	1	6	12	0	1	2	11	17	7	6	63	8.91454e-05
CFRN	2	6	4	5	5	0	6	16	7	5	56	7.92403e-05
CFRP	11	11	10	1	5	6	21	12	10	6	93	0.000131596
CFRQ	10	8	5	7	6	6	15	25	9	9	100	0.000141501
CFRR	4	4	8	7	1	2	5	15	5	6	57	8.06553e-05
CFRS	9	7	11	4	6	1	11	27	11	8	95	0.000134426
CFRT	6	14	15	3	1	3	10	15	17	5	89	0.000125935
CFRV	3	4	9	7	9	1	5	17	11	10	76	0.00010754
CFRW	3	5	4	2	2	2	10	8	1	2	39	5.51852e-05
CFRY	8	15	7	2	8	5	7	13	9	4	78	0.00011037
CFSA	8	8	1	1	7	0	6	11	12	2	56	7.92403e-05
CFSC	5	8	8	11	13	2	13	12	11	6	89	0.000125935
CFSD	6	9	13	0	4	1	8	11	20	9	81	0.000114615
CFSE	8	5	4	1	4	1	1	10	9	5	48	6.79203e-05
CFSF	2	2	8	4	12	1	7	13	8	7	64	9.05604e-05
CFSG	0	4	2	0	1	0	4	7	2	3	23	3.25451e-05
CFSH	2	9	8	6	5	0	6	18	5	3	62	8.77303e-05
CFSI	10	9	13	2	11	2	14	37	13	11	122	0.000172631
CFSK	4	5	4	3	0	1	12	4	6	3	42	5.94302e-05
CFSL	8	13	8	4	11	1	11	18	14	19	107	0.000151406
CFSM	13	4	13	6	7	1	25	41	27	13	150	0.000212251
CFSN	0	1	3	1	1	0	3	2	1	3	15	2.12251e-05
CFSP	8	13	10	2	1	0	11	19	14	5	83	0.000117445
CFSQ	12	13	9	9	6	1	15	26	14	11	116	0.000164141
CFSR	4	8	4	3	5	2	12	12	15	3	68	9.62204e-05
CFSS	8	9	11	3	7	0	22	37	20	16	133	0.000188196
CFST	6	18	11	10	9	3	18	25	19	7	126	0.000178291
CFSV	1	8	14	3	3	0	16	15	10	4	74	0.00010471
CFSW	1	0	1	0	2	0	1	8	4	2	19	2.68851e-05
CFSY	11	2	7	3	2	1	5	15	12	5	63	8.91454e-05
CFTA	3	8	4	4	1	1	7	7	8	4	47	6.65053e-05
CFTC	1	13	7	2	7	1	11	20	12	9	83	0.000117445
CFTD	11	8	11	4	8	1	14	12	4	7	80	0.0001132
CFTE	6	12	5	5	7	0	13	12	8	3	71	0.000100465
CFTF	6	12	16	4	7	2	21	35	21	14	138	0.000195271
CFTG	5	17	4	2	5	1	14	5	12	4	69	9.76354e-05
CFTH	15	12	7	6	8	3	14	30	11	13	119	0.000168386
CFTI	8	18	8	11	12	2	28	42	21	6	156	0.000220741
CFTK	8	8	9	3	2	1	16	8	11	6	72	0.00010188
CFTL	16	30	33	11	19	3	25	45	39	21	242	0.000342431
CFTM	14	13	10	11	22	0	24	11	25	13	143	0.000202346
CFTN	2	2	3	5	7	1	4	8	4	4	40	5.66002e-05
CFTP	9	7	9	7	10	0	17	24	15	10	108	0.000152821
CFTQ	9	21	17	10	11	2	14	41	15	18	158	0.000223571
CFTR	3	8	7	5	3	4	13	16	7	7	73	0.000103295
CFTS	7	7	8	5	6	2	26	16	11	12	100	0.000141501
CFTT	9	13	12	10	10	3	16	45	18	6	142	0.000200931
CFTV	3	19	13	9	19	1	17	21	33	13	148	0.000209421
CFTW	4	9	2	2	3	1	9	15	2	4	51	7.21653e-05
CFTY	4	13	11	9	11	2	23	25	5	6	109	0.000154236
CFVA	10	11	17	9	12	1	21	24	27	5	137	0.000193856
CFVC	15	10	10	7	5	0	11	19	7	2	86	0.00012169
CFVD	3	12	6	8	7	0	25	19	13	12	105	0.000148576
CFVE	8	4	9	0	4	1	9	25	6	6	72	0.00010188
CFVF	9	15	9	8	9	0	16	23	8	6	103	0.000145746
CFVG	4	5	10	3	7	2	12	13	3	4	63	8.91454e-05
CFVH	13	9	9	7	2	1	15	17	15	6	94	0.000133011
CFVI	2	9	5	5	5	1	5	16	13	7	68	9.62204e-05
CFVK	6	6	14	3	5	2	9	12	12	2	71	0.000100465
CFVL	0	0	0	0	1	0	1	2	1	1	6	8.49003e-06
CFVM	17	32	18	5	15	0	21	31	20	6	165	0.000233476
CFVN	7	8	5	2	8	1	13	6	10	2	62	8.77303e-05
CFVP	11	11	12	8	11	1	12	35	14	11	126	0.000178291
CFVQ	17	22	23	8	15	1	24	48	29	10	197	0.000278756
CFVR	5	6	5	5	6	1	14	12	7	8	69	9.76354e-05
CFVS	2	19	3	5	5	2	18	23	7	3	87	0.000123105
CFVT	9	13	19	17	12	4	23	30	17	11	155	0.000219326
CFVV	25	17	21	10	13	0	24	19	10	8	147	0.000208006
CFVW	7	21	4	3	9	4	15	19	18	10	110	0.000155651
CFVY	9	18	15	5	12	0	21	18	21	5	124	0.000175461
CFWA	0	3	3	2	3	2	8	16	7	5	49	6.93353e-05
CFWC	1	1	1	1	3	0	0	7	8	6	28	3.96202e-05
CFWD	6	2	10	1	3	0	7	14	4	3	50	7.07503e-05
CFWE	2	8	7	6	9	0	6	13	4	11	66	9.33904e-05
CFWF	4	9	4	4	0	0	8	7	9	3	48	6.79203e-05
CFWG	6	10	3	3	3	0	4	8	6	4	47	6.65053e-05
CFWH	10	8	11	5	5	3	12	28	20	6	108	0.000152821
CFWI	6	7	1	2	3	0	9	19	6	3	56	7.92403e-05
CFWK	4	5	5	4	2	2	4	9	4	1	40	5.66002e-05
CFWL	6	18	6	4	16	0	20	14	9	11	104	0.000147161
CFWM	4	10	7	1	6	1	12	9	10	2	62	8.77303e-05
CFWN	4	5	2	3	3	0	10	13	5	3	48	6.79203e-05
CFWP	3	6	6	2	4	2	5	13	4	7	52	7.35803e-05
CFWQ	9	7	21	3	7	4	21	29	9	3	113	0.000159896
CFWR	5	10	8	6	2	0	5	15	6	9	66	9.33904e-05
CFWS	9	11	8	3	7	1	18	28	4	9	98	0.000138671
CFWT	5	6	3	0	1	1	12	17	12	1	58	8.20703e-05
CFWV	5	9	2	6	5	1	14	10	6	4	62	8.77303e-05
CFWW	3	3	2	1	4	0	1	0	2	2	18	2.54701e-05
CFWY	11	10	2	2	5	1	14	17	9	9	80	0.0001132
CFYA	7	9	8	4	15	1	7	20	10	4	85	0.000120275
CFYC	4	6	6	0	2	0	8	16	8	10	60	8.49003e-05
CFYD	3	2	3	3	7	0	10	7	6	3	44	6.22602e-05
CFYE	2	8	5	0	3	1	1	8	2	0	30	4.24502e-05
CFYF	8	8	10	5	11	1	8	20	9	7	87	0.000123105
CFYG	2	4	5	4	3	1	11	22	14	1	67	9.48054e-05
CFYH	2	9	3	6	5	1	5	14	2	1	48	6.79203e-05
CFYI	4	10	7	13	13	1	26	25	16	9	124	0.000175461
CFYK	9	13	5	2	7	1	24	13	7	6	87	0.000123105
CFYL	12	11	8	9	2	1	17	14	10	6	90	0.000127351
CFYM	4	7	18	2	12	0	9	8	13	8	81	0.000114615
CFYN	4	2	7	4	2	1	10	7	8	4	49	6.93353e-05
CFYP	3	9	16	7	9	3	20	39	18	12	136	0.000192441
CFYQ	9	10	8	8	13	6	18	27	18	2	119	0.000168386
CFYR	6	5	6	2	6	0	8	10	6	1	50	7.07503e-05
CFYS	7	9	8	10	13	1	15	24	21	11	119	0.000168386
CFYT	14	14	13	2	6	1	16	24	9	6	105	0.000148576
CFYV	7	23	19	11	13	3	28	38	26	10	178	0.000251871
CFYW	4	9	3	2	10	1	8	7	5	6	55	7.78253e-05
[truncated: 6,001 more rows]

## Sheet: 42C plasmid library
8000 Motif	S1	S2	S3	S4	S5	S6	S7	S8	S9	S10	Sum	Frequency
CAAA	0	0	0	0	0	1	1	1	0	0	3	3.40137e-06
CAAC	0	0	0	2	0	0	0	0	0	5	7	7.93653e-06
CAAD	1	0	1	0	0	0	2	0	0	0	4	4.53516e-06
CAAE	0	0	0	1	1	1	0	0	2	0	5	5.66895e-06
CAAF	30	18	9	15	32	21	12	37	21	48	243	0.000275511
CAAG	0	1	0	0	0	0	0	1	0	0	2	2.26758e-06
CAAH	0	0	0	0	0	0	0	0	0	0	0	0
CAAI	0	0	0	5	1	0	3	9	4	6	28	3.17461e-05
CAAK	0	0	1	0	0	0	1	0	1	4	7	7.93653e-06
CAAL	1	47	23	47	43	37	26	70	61	75	430	0.000487529
CAAM	1	0	2	1	0	1	0	0	3	2	10	1.13379e-05
CAAN	0	0	0	0	0	0	0	0	0	0	0	0
CAAP	1	0	0	2	0	1	2	0	0	2	8	9.07032e-06
CAAQ	0	0	0	0	1	0	0	0	1	2	4	4.53516e-06
CAAR	0	0	0	0	0	0	0	0	1	0	1	1.13379e-06
CAAS	0	0	0	0	2	0	0	0	0	2	4	4.53516e-06
CAAT	1	0	0	0	0	0	3	0	0	2	6	6.80274e-06
CAAV	0	2	0	0	1	1	1	1	2	6	14	1.58731e-05
CAAW	0	3	3	5	1	6	4	10	5	11	48	5.44219e-05
CAAY	0	0	0	1	1	4	2	3	4	2	17	1.92744e-05
CACA	0	0	0	0	1	1	1	1	0	3	7	7.93653e-06
CACC	0	7	6	6	5	9	2	17	15	26	93	0.000105442
CACD	0	0	0	0	3	2	1	4	1	2	13	1.47393e-05
CACE	0	3	0	1	0	1	2	1	3	4	15	1.70068e-05
CACF	0	4	7	4	2	2	5	4	4	10	42	4.76192e-05
CACG	0	4	2	1	0	1	0	1	3	1	13	1.47393e-05
CACH	194	6	0	2	7	2	1	4	8	3	227	0.00025737
CACI	0	21	17	24	15	9	18	25	43	30	202	0.000229025
CACK	0	0	0	0	2	1	0	3	0	1	7	7.93653e-06
CACL	0	0	0	0	2	0	0	0	0	0	2	2.26758e-06
CACM	1	12	6	12	11	17	6	25	11	27	128	0.000145125
CACN	0	2	0	1	0	2	1	0	3	2	11	1.24717e-05
CACP	1	3	0	0	1	0	5	2	4	1	17	1.92744e-05
CACQ	0	1	2	0	2	2	2	1	2	7	19	2.1542e-05
CACR	0	4	0	1	2	0	1	1	3	5	17	1.92744e-05
CACS	3	3	2	3	0	0	2	1	4	2	20	2.26758e-05
CACT	0	3	0	0	2	0	0	3	1	2	11	1.24717e-05
CACV	0	1	2	8	9	11	5	15	10	9	70	7.93653e-05
CACW	0	18	21	34	35	21	24	57	35	59	304	0.000344672
CACY	0	19	9	17	20	10	12	25	21	40	173	0.000196146
CADA	0	1	0	0	2	1	1	1	1	1	8	9.07032e-06
CADC	0	1	0	0	1	4	1	2	3	2	14	1.58731e-05
CADD	0	1	1	0	0	1	0	2	0	2	7	7.93653e-06
CADE	0	0	3	1	0	1	0	1	1	1	8	9.07032e-06
CADF	0	1	3	2	4	9	0	12	9	9	49	5.55557e-05
CADG	0	0	0	0	0	0	1	0	1	1	3	3.40137e-06
CADH	0	0	0	1	0	0	0	1	1	0	3	3.40137e-06
CADI	0	1	1	1	1	0	0	1	1	4	10	1.13379e-05
CADK	0	1	1	0	1	1	3	1	2	4	14	1.58731e-05
CADL	0	1	0	1	1	0	0	0	1	2	6	6.80274e-06
CADM	0	1	2	0	1	4	1	1	3	2	15	1.70068e-05
CADN	0	0	0	0	1	1	0	0	0	0	2	2.26758e-06
CADP	0	0	1	0	0	0	0	0	3	0	4	4.53516e-06
CADQ	36	1	0	4	0	0	0	4	1	0	46	5.21543e-05
CADR	0	0	1	0	1	0	0	2	0	1	5	5.66895e-06
CADS	0	1	2	0	0	2	1	3	0	1	10	1.13379e-05
CADT	13	0	0	0	0	0	2	0	3	2	20	2.26758e-05
CADV	0	1	0	2	0	2	0	2	3	0	10	1.13379e-05
CADW	0	7	3	15	13	10	9	23	16	32	128	0.000145125
CADY	0	3	3	3	1	4	4	9	2	4	33	3.74151e-05
CAEA	0	0	0	0	1	0	0	0	1	0	2	2.26758e-06
CAEC	0	1	2	4	2	1	1	2	0	2	15	1.70068e-05
CAED	0	0	3	5	1	2	2	4	4	2	23	2.60772e-05
CAEE	1	0	0	0	0	1	1	4	0	0	7	7.93653e-06
CAEF	0	5	6	0	2	0	4	5	2	5	29	3.28799e-05
CAEG	0	0	0	0	0	0	0	0	0	0	0	0
CAEH	0	0	0	2	1	0	0	2	1	1	7	7.93653e-06
CAEI	0	1	1	3	0	1	1	3	5	10	25	2.83447e-05
CAEK	0	1	0	2	0	0	0	1	1	0	5	5.66895e-06
CAEL	0	3	1	1	3	0	0	3	5	5	21	2.38096e-05
CAEM	4	1	0	1	0	0	1	1	3	1	12	1.36055e-05
CAEN	0	0	1	0	0	1	1	0	0	0	3	3.40137e-06
CAEP	0	0	0	0	0	0	0	1	2	0	3	3.40137e-06
CAEQ	0	1	0	0	2	0	1	0	1	5	10	1.13379e-05
CAER	0	0	0	0	0	0	0	0	1	0	1	1.13379e-06
CAES	0	1	0	1	0	0	0	1	0	1	4	4.53516e-06
CAET	0	0	0	0	1	0	0	2	0	0	3	3.40137e-06
CAEV	0	3	4	1	1	0	1	6	1	8	25	2.83447e-05
CAEW	0	5	4	4	6	10	5	11	11	8	64	7.25625e-05
CAEY	0	3	1	0	4	2	2	4	6	2	24	2.72109e-05
CAFA	0	2	2	1	2	0	3	4	8	11	33	3.74151e-05
CAFC	0	2	7	13	11	11	6	21	25	40	136	0.000154195
CAFD	0	1	2	2	2	1	3	5	12	10	38	4.3084e-05
CAFE	0	2	0	1	2	2	2	3	4	5	21	2.38096e-05
CAFF	0	40	23	41	35	34	38	73	75	73	432	0.000489797
CAFG	0	5	2	6	0	1	3	3	5	4	29	3.28799e-05
CAFH	0	1	3	5	8	5	0	9	6	14	51	5.78233e-05
CAFI	0	56	32	46	57	45	40	70	85	121	552	0.000625852
CAFK	0	3	1	1	2	0	0	1	2	1	11	1.24717e-05
CAFL	47	149	78	149	154	120	107	234	240	292	1570	0.00178005
CAFM	0	39	27	27	30	28	24	43	57	68	343	0.00038889
CAFN	0	2	1	0	3	3	2	4	7	5	27	3.06123e-05
CAFP	0	2	3	4	3	6	1	5	7	4	35	3.96826e-05
CAFQ	0	4	2	5	4	4	7	13	7	8	54	6.12246e-05
CAFR	0	2	1	4	1	1	0	2	1	7	19	2.1542e-05
CAFS	0	1	1	2	6	2	0	8	8	7	35	3.96826e-05
CAFT	0	3	5	2	3	8	3	9	3	11	47	5.32881e-05
CAFV	0	20	14	14	10	12	21	13	21	23	148	0.000167801
CAFW	0	33	17	32	41	27	27	73	66	65	381	0.000431974
CAFY	2	23	10	33	26	19	11	53	59	61	297	0.000336735
CAGA	0	0	0	0	0	0	2	4	1	3	10	1.13379e-05
CAGC	0	0	0	0	0	0	2	1	1	4	8	9.07032e-06
CAGD	0	0	0	0	0	0	0	0	0	1	1	1.13379e-06
CAGE	0	1	0	0	0	0	2	2	1	0	6	6.80274e-06
CAGF	0	3	2	5	9	3	2	4	3	5	36	4.08164e-05
CAGG	0	0	0	0	0	0	0	1	0	0	1	1.13379e-06
CAGH	0	0	1	0	1	0	1	1	0	0	4	4.53516e-06
CAGI	0	1	2	1	0	2	0	2	0	1	9	1.02041e-05
CAGK	0	0	0	0	0	0	0	1	0	2	3	3.40137e-06
CAGL	1	0	1	0	0	0	0	0	1	3	6	6.80274e-06
CAGM	0	5	0	1	1	0	1	3	2	0	13	1.47393e-05
CAGN	0	1	0	1	0	0	0	0	1	0	3	3.40137e-06
CAGP	0	1	2	0	0	0	0	1	5	1	10	1.13379e-05
CAGQ	0	1	0	3	0	0	0	0	1	0	5	5.66895e-06
CAGR	0	0	0	0	0	0	0	0	0	1	1	1.13379e-06
CAGS	1	0	2	0	1	3	1	1	1	1	11	1.24717e-05
CAGT	0	0	0	0	0	0	0	0	0	0	0	0
CAGV	0	0	0	1	5	0	2	0	5	0	13	1.47393e-05
CAGW	0	4	7	2	2	3	1	6	1	8	34	3.85488e-05
CAGY	0	3	0	1	0	3	2	6	0	2	17	1.92744e-05
CAHA	0	0	0	0	1	0	0	0	1	0	2	2.26758e-06
CAHC	0	3	0	0	0	0	1	3	1	3	11	1.24717e-05
CAHD	0	0	0	0	1	2	0	0	0	0	3	3.40137e-06
CAHE	0	2	0	0	1	0	1	0	1	1	6	6.80274e-06
CAHF	38	1	3	6	0	1	1	4	8	5	67	7.59639e-05
CAHG	0	1	0	0	0	0	1	6	1	1	10	1.13379e-05
CAHH	0	0	0	0	1	0	0	1	0	0	2	2.26758e-06
CAHI	0	12	6	4	2	7	4	6	2	10	53	6.00908e-05
CAHK	0	1	0	0	0	0	0	1	1	1	4	4.53516e-06
CAHL	0	88	73	102	82	61	67	137	208	227	1045	0.00118481
CAHM	0	1	0	0	0	1	1	2	2	3	10	1.13379e-05
CAHN	0	2	0	2	0	4	3	0	0	4	15	1.70068e-05
CAHP	0	1	1	0	0	0	0	1	1	2	6	6.80274e-06
CAHQ	0	1	0	0	3	0	1	1	1	4	11	1.24717e-05
CAHR	2	2	0	1	0	0	3	1	1	2	12	1.36055e-05
CAHS	0	1	0	0	0	1	0	0	0	0	2	2.26758e-06
CAHT	0	1	0	0	0	0	0	5	1	0	7	7.93653e-06
CAHV	0	1	0	1	1	1	0	1	0	4	9	1.02041e-05
CAHW	0	4	6	3	3	2	1	8	12	7	46	5.21543e-05
CAHY	0	1	0	1	3	5	2	2	5	4	23	2.60772e-05
CAIA	0	3	1	0	5	1	4	4	7	2	27	3.06123e-05
CAIC	0	6	5	8	4	5	4	7	7	10	56	6.34922e-05
CAID	0	2	0	0	1	0	1	2	1	8	15	1.70068e-05
CAIE	0	0	2	0	0	0	1	2	0	0	5	5.66895e-06
CAIF	0	0	1	0	0	1	0	0	0	1	3	3.40137e-06
CAIG	0	2	0	0	0	0	1	1	0	2	6	6.80274e-06
CAIH	0	8	7	10	8	2	6	15	8	12	76	8.6168e-05
CAII	0	0	0	0	0	0	0	0	0	0	0	0
CAIK	0	0	0	0	0	0	1	0	0	0	1	1.13379e-06
CAIL	0	0	0	0	0	1	0	0	1	0	2	2.26758e-06
CAIM	0	0	1	0	0	0	0	0	0	1	2	2.26758e-06
CAIN	0	0	3	3	0	0	2	2	3	3	16	1.81406e-05
CAIP	0	2	0	0	2	3	0	1	2	5	15	1.70068e-05
CAIQ	0	58	32	54	41	36	49	85	95	121	571	0.000647394
CAIR	0	1	0	0	1	0	0	2	1	2	7	7.93653e-06
CAIS	0	5	1	3	2	1	0	8	3	7	30	3.40137e-05
CAIT	25	13	9	18	12	14	5	15	19	27	157	0.000178005
CAIV	0	0	0	0	0	0	0	0	0	0	0	0
CAIW	0	32	15	40	47	45	36	77	93	117	502	0.000569162
CAIY	2	16	17	17	10	10	16	17	23	36	164	0.000185941
CAKA	0	1	1	1	0	0	0	0	0	0	3	3.40137e-06
CAKC	1	0	0	0	0	0	1	3	1	0	6	6.80274e-06
CAKD	0	0	1	1	0	0	2	0	0	1	5	5.66895e-06
CAKE	0	0	0	0	0	0	0	0	0	0	0	0
CAKF	0	1	1	0	0	1	1	2	0	0	6	6.80274e-06
CAKG	0	0	1	0	0	1	0	0	0	0	2	2.26758e-06
CAKH	0	1	0	0	0	0	0	0	0	1	2	2.26758e-06
CAKI	0	0	0	0	1	0	0	1	0	1	3	3.40137e-06
CAKK	0	0	0	0	0	0	0	0	0	0	0	0
CAKL	0	0	1	0	0	1	0	0	0	1	3	3.40137e-06
CAKM	1	0	1	0	1	0	0	2	0	0	5	5.66895e-06
CAKN	0	0	0	0	0	1	0	0	0	0	1	1.13379e-06
CAKP	0	0	1	1	0	0	0	0	0	0	2	2.26758e-06
CAKQ	0	1	0	1	0	1	1	0	1	2	7	7.93653e-06
CAKR	0	0	0	0	0	0	2	0	0	0	2	2.26758e-06
CAKS	0	1	0	0	1	0	0	1	1	0	4	4.53516e-06
CAKT	0	0	0	0	0	2	0	0	1	1	4	4.53516e-06
CAKV	0	0	0	0	0	0	0	0	0	0	0	0
CAKW	0	1	0	1	2	0	0	2	0	3	9	1.02041e-05
CAKY	0	0	0	0	0	1	0	0	0	0	1	1.13379e-06
CALA	0	2	0	3	1	1	1	2	0	2	12	1.36055e-05
CALC	0	2	3	4	3	3	2	4	4	3	28	3.17461e-05
CALD	0	2	2	0	0	1	0	3	1	0	9	1.02041e-05
CALE	0	0	0	1	0	0	0	3	4	0	8	9.07032e-06
CALF	0	53	56	62	35	25	24	72	120	118	565	0.000640591
CALG	0	0	0	0	0	0	3	2	0	2	7	7.93653e-06
CALH	0	0	0	2	1	0	2	1	2	1	9	1.02041e-05
CALI	5	8	14	15	9	14	6	8	14	15	108	0.000122449
CALK	0	1	0	1	0	0	0	2	2	0	6	6.80274e-06
CALL	0	2	2	7	4	6	0	5	9	5	40	4.53516e-05
CALM	0	5	1	3	2	1	1	0	4	8	25	2.83447e-05
CALN	0	1	0	0	0	0	0	0	0	0	1	1.13379e-06
CALP	0	2	0	2	0	1	0	2	3	1	11	1.24717e-05
CALQ	0	1	0	3	1	0	0	2	0	3	10	1.13379e-05
CALR	0	1	0	0	0	1	0	0	0	2	4	4.53516e-06
CALS	0	1	0	2	1	0	0	4	0	6	14	1.58731e-05
CALT	0	1	0	0	1	0	1	1	0	0	4	4.53516e-06
CALV	0	14	3	4	9	4	6	12	13	12	77	8.73018e-05
CALW	0	12	5	11	6	8	9	14	26	24	115	0.000130386
CALY	0	13	2	7	11	5	3	18	15	19	93	0.000105442
CAMA	0	3	1	1	1	1	1	0	1	3	12	1.36055e-05
CAMC	0	2	1	5	1	1	3	5	5	6	29	3.28799e-05
CAMD	3	0	1	0	2	2	0	3	2	8	21	2.38096e-05
CAME	0	2	2	3	0	0	2	0	2	4	15	1.70068e-05
CAMF	2	72	55	75	65	57	51	105	166	153	801	0.000908165
CAMG	3	0	3	0	1	0	0	0	0	2	9	1.02041e-05
CAMH	0	3	0	0	3	2	0	6	0	2	16	1.81406e-05
CAMI	150	52	17	42	30	20	20	59	69	77	536	0.000607711
CAMK	0	0	1	0	1	1	0	0	1	0	4	4.53516e-06
CAML	0	39	20	45	42	21	12	41	59	76	355	0.000402495
CAMM	0	6	5	3	1	0	5	5	9	6	40	4.53516e-05
CAMN	0	1	0	0	0	0	0	0	1	3	5	5.66895e-06
CAMP	0	3	2	2	1	0	3	2	2	1	16	1.81406e-05
CAMQ	0	3	2	2	2	1	0	0	1	5	16	1.81406e-05
CAMR	0	1	1	1	1	0	0	0	1	2	7	7.93653e-06
CAMS	0	2	0	0	1	0	2	0	1	0	6	6.80274e-06
CAMT	0	1	2	2	0	1	0	2	1	1	10	1.13379e-05
CAMV	4	6	4	13	10	9	8	18	15	12	99	0.000112245
CAMW	0	21	10	12	29	10	10	27	30	29	178	0.000201815
CAMY	0	8	8	6	4	3	10	6	6	4	55	6.23584e-05
CANA	67	0	0	0	2	0	0	0	0	0	69	7.82315e-05
CANC	0	0	0	0	1	0	1	1	2	0	5	5.66895e-06
CAND	0	0	0	1	0	0	1	0	0	1	3	3.40137e-06
CANE	0	0	0	1	0	0	1	0	2	1	5	5.66895e-06
CANF	0	4	0	1	1	5	0	3	4	3	21	2.38096e-05
CANG	9	0	0	0	3	0	0	1	0	0	13	1.47393e-05
CANH	0	2	0	0	0	0	0	1	1	0	4	4.53516e-06
CANI	0	0	1	0	0	0	0	0	0	1	2	2.26758e-06
CANK	0	0	0	1	1	0	0	0	0	0	2	2.26758e-06
CANL	0	2	2	4	3	0	2	1	6	5	25	2.83447e-05
CANM	0	0	2	1	0	0	0	0	3	2	8	9.07032e-06
CANN	0	0	0	0	0	0	0	2	0	0	2	2.26758e-06
CANP	0	0	0	1	0	0	0	0	0	0	1	1.13379e-06
CANQ	0	1	0	1	1	0	2	2	2	0	9	1.02041e-05
CANR	0	1	0	0	1	1	0	0	0	2	5	5.66895e-06
CANS	0	2	0	0	2	0	0	0	0	0	4	4.53516e-06
CANT	0	0	0	0	0	0	0	0	0	0	0	0
CANV	0	2	0	0	0	0	1	1	0	1	5	5.66895e-06
CANW	0	5	1	2	3	0	3	3	4	6	27	3.06123e-05
CANY	0	2	1	1	4	1	2	1	0	3	15	1.70068e-05
CAPA	0	1	0	0	0	0	0	1	1	0	3	3.40137e-06
CAPC	0	0	0	3	4	0	0	1	0	3	11	1.24717e-05
CAPD	21	3	1	1	2	0	0	3	1	2	34	3.85488e-05
CAPE	1	0	0	1	1	1	0	0	0	0	4	4.53516e-06
CAPF	0	54	19	54	56	38	40	77	91	97	526	0.000596373
CAPG	0	0	0	1	3	0	1	1	0	1	7	7.93653e-06
CAPH	0	1	0	1	0	0	0	0	1	1	4	4.53516e-06
CAPI	1	45	35	45	37	34	27	86	97	120	527	0.000597507
CAPK	0	0	1	0	0	0	0	0	0	1	2	2.26758e-06
CAPL	0	94	52	96	100	59	65	133	148	201	948	0.00107483
CAPM	0	0	1	0	2	1	0	3	4	3	14	1.58731e-05
CAPN	0	0	0	1	0	0	0	0	2	1	4	4.53516e-06
CAPP	0	2	1	1	1	0	0	1	2	3	11	1.24717e-05
CAPQ	0	0	0	0	1	1	0	4	2	0	8	9.07032e-06
CAPR	2	0	0	0	0	0	0	0	1	0	3	3.40137e-06
CAPS	0	2	0	1	0	1	0	3	1	0	8	9.07032e-06
CAPT	0	0	0	1	1	0	1	0	0	0	3	3.40137e-06
CAPV	0	5	7	8	6	9	5	18	14	9	81	9.18369e-05
CAPW	0	20	6	10	10	2	9	13	17	25	112	0.000126984
CAPY	0	5	4	3	3	5	4	5	9	17	55	6.23584e-05
CAQA	0	0	1	0	2	0	3	4	0	2	12	1.36055e-05
CAQC	123	0	0	3	1	1	0	5	0	5	138	0.000156463
CAQD	1	1	1	3	0	0	1	1	5	4	17	1.92744e-05
CAQE	0	1	0	0	2	3	4	3	0	0	13	1.47393e-05
CAQF	2	4	4	7	9	0	3	9	4	7	49	5.55557e-05
CAQG	0	0	0	1	0	0	0	3	2	0	6	6.80274e-06
CAQH	1	2	0	2	0	1	1	2	1	2	12	1.36055e-05
CAQI	0	1	0	2	0	0	1	2	2	4	12	1.36055e-05
CAQK	0	1	0	1	0	0	0	0	2	0	4	4.53516e-06
CAQL	1	3	2	0	5	2	0	3	2	4	22	2.49434e-05
CAQM	25	3	2	2	1	0	1	0	1	1	36	4.08164e-05
CAQN	0	0	0	0	0	0	1	0	0	1	2	2.26758e-06
CAQP	6	1	1	0	0	0	1	0	0	3	12	1.36055e-05
CAQQ	1	0	2	0	1	2	2	3	0	4	15	1.70068e-05
CAQR	0	1	0	1	0	1	0	0	1	0	4	4.53516e-06
CAQS	0	0	1	0	0	0	1	0	1	0	3	3.40137e-06
CAQT	0	0	0	0	0	2	0	1	1	1	5	5.66895e-06
CAQV	0	2	0	0	2	0	0	0	0	3	7	7.93653e-06
CAQW	1	10	3	15	11	7	8	12	16	21	104	0.000117914
CAQY	0	1	1	1	3	2	2	1	4	6	21	2.38096e-05
CARA	0	0	0	0	0	0	0	1	0	1	2	2.26758e-06
CARC	0	2	0	0	0	0	1	1	1	0	5	5.66895e-06
CARD	0	0	0	0	0	0	0	0	2	0	2	2.26758e-06
CARE	0	0	2	0	0	0	0	0	0	0	2	2.26758e-06
CARF	0	0	1	1	0	0	2	5	0	3	12	1.36055e-05
CARG	53	0	0	0	0	0	0	0	0	1	54	6.12246e-05
CARH	0	1	0	0	0	2	1	1	1	0	6	6.80274e-06
CARI	0	1	0	1	0	1	0	0	0	1	4	4.53516e-06
CARK	0	0	0	0	0	1	0	0	0	0	1	1.13379e-06
CARL	8	0	1	0	0	1	0	0	1	0	11	1.24717e-05
CARM	0	0	0	0	0	1	0	1	4	2	8	9.07032e-06
CARN	0	0	0	1	0	0	0	0	0	0	1	1.13379e-06
CARP	0	0	1	0	1	0	1	0	2	1	6	6.80274e-06
CARQ	10	3	0	4	1	0	0	2	5	5	30	3.40137e-05
CARR	0	0	0	0	0	0	0	0	1	1	2	2.26758e-06
CARS	0	0	0	0	0	2	0	2	0	0	4	4.53516e-06
CART	0	0	0	2	0	0	1	0	1	0	4	4.53516e-06
CARV	0	1	1	0	0	0	0	1	1	1	5	5.66895e-06
CARW	0	0	0	4	2	3	0	3	2	9	23	2.60772e-05
CARY	0	0	1	1	4	1	0	2	3	1	13	1.47393e-05
CASA	1	1	3	2	1	5	4	0	3	2	22	2.49434e-05
CASC	0	1	0	0	0	0	0	3	0	1	5	5.66895e-06
CASD	51	1	2	2	0	3	3	4	3	1	70	7.93653e-05
CASE	0	1	0	0	0	0	0	1	0	1	3	3.40137e-06
CASF	0	2	4	6	3	4	7	13	4	9	52	5.8957e-05
CASG	0	0	0	0	0	0	1	2	0	2	5	5.66895e-06
CASH	0	0	0	0	0	1	0	0	0	0	1	1.13379e-06
CASI	0	3	1	1	1	4	2	3	7	2	24	2.72109e-05
CASK	0	0	0	0	0	0	0	0	1	0	1	1.13379e-06
CASL	42	19	0	17	13	5	5	12	14	17	144	0.000163266
CASM	119	0	1	0	0	1	0	3	0	2	126	0.000142857
CASN	0	2	2	3	1	0	0	1	0	0	9	1.02041e-05
CASP	0	2	0	0	0	1	0	1	1	2	7	7.93653e-06
CASQ	0	0	0	2	0	1	2	1	2	1	9	1.02041e-05
CASR	17	0	1	0	0	0	1	2	3	3	27	3.06123e-05
CASS	0	0	0	0	0	0	0	2	4	2	8	9.07032e-06
CAST	0	0	0	0	0	1	0	0	0	2	3	3.40137e-06
CASV	28	1	0	3	0	4	1	1	2	3	43	4.87529e-05
CASW	1	5	11	7	9	5	4	18	6	16	82	9.29707e-05
CASY	0	4	0	2	2	2	0	4	6	4	24	2.72109e-05
CATA	0	1	0	0	1	0	1	2	1	0	6	6.80274e-06
CATC	0	0	1	0	1	0	1	1	0	2	6	6.80274e-06
CATD	0	0	1	1	0	0	0	0	0	1	3	3.40137e-06
CATE	0	0	0	0	0	0	0	0	2	0	2	2.26758e-06
CATF	0	22	15	18	15	11	16	49	16	38	200	0.000226758
CATG	0	1	0	0	0	0	1	2	4	0	8	9.07032e-06
CATH	0	1	0	1	1	1	1	0	0	0	5	5.66895e-06
CATI	0	79	42	70	76	47	42	129	114	138	737	0.000835603
CATK	0	0	0	2	0	0	1	0	2	0	5	5.66895e-06
CATL	2	185	129	226	197	155	103	251	398	466	2112	0.00239456
CATM	0	9	3	6	6	5	3	4	10	7	53	6.00908e-05
CATN	0	0	0	0	0	0	0	0	0	0	0	0
CATP	0	1	1	2	3	0	0	4	5	2	18	2.04082e-05
CATQ	25	0	0	0	0	1	0	0	2	3	31	3.51475e-05
CATR	0	0	0	2	0	0	0	0	0	1	3	3.40137e-06
CATS	0	1	0	0	1	1	0	0	2	3	8	9.07032e-06
CATT	0	2	1	0	1	1	0	4	1	0	10	1.13379e-05
CATV	0	3	3	6	9	2	2	4	18	14	61	6.91612e-05
CATW	0	14	10	5	5	8	8	18	15	7	90	0.000102041
CATY	0	3	1	1	3	3	2	5	5	3	26	2.94785e-05
CAVA	0	1	0	3	0	0	0	2	2	4	12	1.36055e-05
CAVC	0	4	2	7	9	13	7	9	19	19	89	0.000100907
CAVD	1	1	2	0	2	0	0	0	2	0	8	9.07032e-06
CAVE	10	1	2	1	0	0	3	5	1	2	25	2.83447e-05
CAVF	0	114	57	126	85	56	67	124	208	233	1070	0.00121315
CAVG	0	0	0	3	1	0	0	4	1	0	9	1.02041e-05
CAVH	0	1	0	0	6	1	0	2	3	1	14	1.58731e-05
CAVI	0	1	0	0	1	1	1	2	1	3	10	1.13379e-05
CAVK	0	1	1	0	1	0	0	1	2	0	6	6.80274e-06
CAVL	0	0	1	0	0	0	0	1	1	0	3	3.40137e-06
CAVM	30	32	25	48	21	33	25	62	85	82	443	0.000502269
CAVN	0	1	2	1	3	1	5	1	5	5	24	2.72109e-05
CAVP	61	0	1	1	2	0	1	0	0	3	69	7.82315e-05
CAVQ	1	3	4	1	6	2	2	7	14	12	52	5.8957e-05
CAVR	0	0	0	2	1	0	0	1	1	5	10	1.13379e-05
CAVS	1	1	0	0	1	4	4	4	2	4	21	2.38096e-05
CAVT	0	5	5	3	8	0	4	9	10	8	52	5.8957e-05
CAVV	1	20	4	20	8	5	3	9	20	26	116	0.00013152
CAVW	1	14	9	14	19	15	17	31	29	29	178	0.000201815
CAVY	0	17	12	18	15	21	21	28	50	53	235	0.000266441
CAWA	1	9	3	9	11	8	9	31	13	7	101	0.000114513
CAWC	0	23	5	18	11	19	16	27	37	45	201	0.000227892
CAWD	35	18	5	20	18	9	5	21	11	23	165	0.000187075
CAWE	0	10	7	9	9	5	8	15	21	18	102	0.000115647
CAWF	0	36	13	35	27	23	40	58	54	65	351	0.00039796
CAWG	3	6	3	8	10	8	6	18	11	24	97	0.000109978
CAWH	0	18	5	11	4	2	6	15	17	19	97	0.000109978
CAWI	0	18	19	25	34	21	21	65	67	59	329	0.000373017
CAWK	0	0	0	0	1	0	2	0	3	1	7	7.93653e-06
CAWL	0	77	30	75	62	47	33	92	82	117	615	0.00069728
CAWM	0	31	19	26	29	24	32	52	51	64	328	0.000371883
CAWN	0	7	1	1	1	1	1	1	5	8	26	2.94785e-05
CAWP	0	8	4	8	12	13	11	21	19	15	111	0.000125851
CAWQ	0	11	6	8	5	5	5	10	18	24	92	0.000104309
CAWR	0	2	3	8	10	1	4	15	7	8	58	6.57598e-05
CAWS	0	8	4	8	3	10	7	14	7	12	73	8.27666e-05
CAWT	0	8	3	8	5	10	4	13	13	18	82	9.29707e-05
CAWV	0	30	13	30	28	22	21	40	44	70	298	0.000337869
CAWW	0	48	22	27	42	23	24	55	67	64	372	0.00042177
CAWY	0	17	13	22	28	12	24	39	50	50	255	0.000289116
CAYA	0	2	1	6	4	1	5	5	3	5	32	3.62813e-05
CAYC	0	2	1	4	6	2	2	6	3	8	34	3.85488e-05
CAYD	0	4	0	1	1	2	0	2	2	5	17	1.92744e-05
CAYE	0	0	0	0	0	3	2	1	3	2	11	1.24717e-05
CAYF	78	45	11	21	43	22	19	38	52	68	397	0.000450114
CAYG	0	2	0	3	0	0	0	3	2	5	15	1.70068e-05
CAYH	0	0	2	3	0	3	0	8	2	4	22	2.49434e-05
CAYI	0	35	13	22	45	19	32	53	53	57	329	0.000373017
CAYK	0	1	0	1	3	2	1	2	1	4	15	1.70068e-05
CAYL	55	70	34	57	67	61	36	102	117	118	717	0.000812927
CAYM	0	15	5	12	9	5	14	19	25	23	127	0.000143991
CAYN	0	1	2	0	0	0	2	0	3	3	11	1.24717e-05
CAYP	0	2	0	3	1	0	2	2	5	5	20	2.26758e-05
CAYQ	1	2	0	0	2	1	4	6	1	7	24	2.72109e-05
CAYR	0	0	0	2	1	3	2	2	2	3	15	1.70068e-05
CAYS	8	2	1	2	4	2	2	6	8	12	47	5.32881e-05
CAYT	0	3	1	4	6	5	1	5	8	7	40	4.53516e-05
CAYV	0	8	3	11	12	5	9	8	10	15	81	9.18369e-05
CAYW	0	38	33	38	47	37	24	78	55	89	439	0.000497734
CAYY	0	21	6	13	15	11	12	20	28	24	150	0.000170068
CCAA	0	2	0	2	1	1	1	2	2	2	13	1.47393e-05
CCAC	0	6	2	3	5	2	3	2	4	8	35	3.96826e-05
CCAD	0	2	0	0	2	0	0	1	0	1	6	6.80274e-06
CCAE	0	1	1	3	1	0	0	1	0	5	12	1.36055e-05
CCAF	1	19	13	21	26	18	30	38	37	56	259	0.000293651
CCAG	0	2	0	2	4	0	1	4	4	2	19	2.1542e-05
CCAH	0	3	0	0	1	0	0	2	0	1	7	7.93653e-06
CCAI	0	9	7	13	16	9	7	27	13	26	127	0.000143991
CCAK	0	0	0	0	0	0	0	0	1	2	3	3.40137e-06
CCAL	0	38	33	45	52	26	36	53	75	98	456	0.000517008
CCAM	0	1	0	2	7	3	6	6	3	5	33	3.74151e-05
CCAN	0	0	0	0	0	0	0	0	2	2	4	4.53516e-06
CCAP	0	3	1	0	1	3	1	4	3	3	19	2.1542e-05
CCAQ	0	1	1	1	0	1	0	1	1	4	10	1.13379e-05
CCAR	0	1	0	0	2	0	1	0	1	3	8	9.07032e-06
CCAS	0	1	3	1	1	0	0	0	3	4	13	1.47393e-05
CCAT	0	0	0	0	0	0	1	4	2	3	10	1.13379e-05
CCAV	0	6	0	2	4	1	2	10	5	3	33	3.74151e-05
CCAW	0	12	12	11	29	12	17	33	47	38	211	0.00023923
CCAY	0	5	2	11	3	7	4	10	16	10	68	7.70977e-05
CCCA	0	4	2	2	6	4	4	24	11	16	73	8.27666e-05
CCCC	0	26	16	23	28	23	17	35	61	48	277	0.00031406
CCCD	0	6	4	3	7	4	5	4	6	8	47	5.32881e-05
CCCE	0	6	7	6	3	5	4	4	14	4	53	6.00908e-05
CCCF	0	0	0	1	0	1	0	0	2	0	4	4.53516e-06
CCCG	0	1	3	6	4	9	5	5	3	3	39	4.42178e-05
CCCH	0	5	1	7	3	6	6	11	12	14	65	7.36963e-05
CCCI	0	66	40	66	81	51	46	95	107	155	707	0.000801589
CCCK	0	2	0	1	3	2	1	3	2	1	15	1.70068e-05
CCCL	0	0	0	0	0	0	0	0	5	1	6	6.80274e-06
CCCM	0	78	32	74	56	46	49	100	115	167	717	0.000812927
CCCN	0	4	4	4	3	1	2	3	4	8	33	3.74151e-05
CCCP	0	3	4	3	6	4	6	10	19	11	66	7.48301e-05
CCCQ	123	10	3	3	2	4	8	14	7	16	190	0.00021542
CCCR	0	4	8	5	4	14	3	11	8	13	70	7.93653e-05
CCCS	0	5	6	8	4	4	8	18	10	12	75	8.50342e-05
CCCT	0	4	0	6	8	7	4	12	11	11	63	7.14287e-05
CCCV	0	33	17	52	32	35	31	56	63	96	415	0.000470523
CCCW	0	48	22	59	62	50	53	101	111	102	608	0.000689344
CCCY	0	34	18	37	29	20	27	41	56	85	347	0.000393425
CCDA	0	0	0	0	1	0	0	2	0	3	6	6.80274e-06
CCDC	0	3	0	3	4	0	5	5	9	5	34	3.85488e-05
CCDD	0	0	4	0	1	2	1	6	1	5	20	2.26758e-05
CCDE	0	0	0	1	3	1	0	2	2	1	10	1.13379e-05
CCDF	0	7	4	1	8	2	9	12	16	9	68	7.70977e-05
CCDG	0	0	0	1	0	0	0	0	1	2	4	4.53516e-06
CCDH	0	0	2	1	3	3	0	3	0	2	14	1.58731e-05
CCDI	0	2	2	6	4	8	7	10	7	15	61	6.91612e-05
CCDK	0	0	0	0	1	0	0	2	0	0	3	3.40137e-06
CCDL	0	4	1	4	3	0	1	5	3	9	30	3.40137e-05
CCDM	18	1	1	3	2	3	3	4	8	5	48	5.44219e-05
CCDN	0	1	0	0	1	0	0	1	1	0	4	4.53516e-06
CCDP	0	1	1	0	1	1	1	2	1	1	9	1.02041e-05
CCDQ	0	0	0	2	3	0	0	2	4	8	19	2.1542e-05
CCDR	0	0	0	3	0	2	0	2	1	1	9	1.02041e-05
CCDS	0	4	0	0	1	0	1	2	1	2	11	1.24717e-05
CCDT	0	0	0	3	0	1	1	6	3	4	18	2.04082e-05
CCDV	0	2	0	0	2	0	2	2	5	5	18	2.04082e-05
CCDW	0	21	10	19	15	21	14	34	29	38	201	0.000227892
CCDY	0	6	2	6	5	5	6	16	8	14	68	7.70977e-05
CCEA	0	1	0	0	1	3	0	3	3	0	11	1.24717e-05
CCEC	0	4	0	5	2	6	0	7	5	2	31	3.51475e-05
CCED	0	0	0	0	2	0	0	2	3	2	9	1.02041e-05
CCEE	0	0	0	0	1	0	0	1	0	2	4	4.53516e-06
CCEF	0	5	2	3	3	4	3	10	10	11	51	5.78233e-05
CCEG	0	1	5	0	1	1	1	3	0	0	12	1.36055e-05
CCEH	0	3	1	1	1	2	1	4	0	2	15	1.70068e-05
CCEI	0	9	1	5	5	4	3	5	6	8	46	5.21543e-05
CCEK	1	0	0	0	0	0	0	1	0	0	2	2.26758e-06
CCEL	0	9	6	5	12	4	1	8	12	17	74	8.39004e-05
CCEM	0	1	4	0	1	3	5	5	4	6	29	3.28799e-05
CCEN	14	0	0	0	0	1	0	0	0	0	15	1.70068e-05
CCEP	0	1	0	2	1	1	1	2	3	1	12	1.36055e-05
CCEQ	0	2	0	0	2	1	2	1	1	1	10	1.13379e-05
CCER	0	0	0	1	1	0	1	0	1	2	6	6.80274e-06
CCES	0	0	2	0	0	0	0	3	1	2	8	9.07032e-06
CCET	1	2	1	8	1	1	1	0	0	3	18	2.04082e-05
CCEV	0	2	2	4	7	1	2	9	9	8	44	4.98867e-05
CCEW	0	9	7	20	16	7	8	24	18	23	132	0.00014966
CCEY	0	6	1	9	13	5	6	12	14	9	75	8.50342e-05
CCFA	0	11	4	11	7	8	6	14	14	14	89	0.000100907
CCFC	0	31	13	14	23	22	15	44	53	51	266	0.000301588
CCFD	0	8	3	8	7	7	10	12	14	20	89	0.000100907
CCFE	0	5	2	7	6	7	9	5	10	14	65	7.36963e-05
CCFF	0	78	38	85	103	61	81	159	173	225	1003	0.00113719
CCFG	0	4	1	5	7	4	2	9	12	8	52	5.8957e-05
CCFH	0	10	7	15	10	10	3	13	35	18	121	0.000137189
CCFI	2	83	100	120	108	77	80	166	248	238	1222	0.00138549
CCFK	1	3	2	7	1	5	4	3	5	8	39	4.42178e-05
CCFL	1	14	4	19	16	15	15	25	23	36	168	0.000190477
CCFM	0	64	56	75	63	36	36	83	115	108	636	0.00072109
CCFN	0	1	2	9	3	2	9	12	6	5	49	5.55557e-05
CCFP	0	9	3	5	4	7	3	12	8	8	59	6.68936e-05
CCFQ	29	9	5	3	10	3	5	9	10	12	95	0.00010771
CCFR	1	6	7	9	9	5	3	6	10	13	69	7.82315e-05
CCFS	0	5	10	8	4	10	3	14	17	11	82	9.29707e-05
CCFT	0	16	5	10	11	20	10	25	24	23	144	0.000163266
CCFV	0	43	22	40	39	20	17	46	74	86	387	0.000438777
CCFW	0	45	20	40	71	40	36	78	135	123	588	0.000666668
CCFY	1	60	41	57	42	51	48	100	115	112	627	0.000710886
CCGA	0	2	0	3	2	0	1	1	0	2	11	1.24717e-05
CCGC	0	0	0	1	0	0	1	2	2	0	6	6.80274e-06
CCGD	0	0	0	1	0	0	1	1	0	3	6	6.80274e-06
CCGE	0	2	4	1	2	0	0	2	3	2	16	1.81406e-05
CCGF	0	1	5	4	4	0	9	12	7	16	58	6.57598e-05
CCGG	0	1	0	0	0	0	2	2	0	0	5	5.66895e-06
CCGH	0	0	0	1	0	0	0	3	3	2	9	1.02041e-05
CCGI	0	1	0	2	1	0	6	0	5	5	20	2.26758e-05
CCGK	0	0	0	0	1	0	0	0	0	0	1	1.13379e-06
CCGL	1	4	2	4	1	2	2	5	4	11	36	4.08164e-05
CCGM	0	1	0	2	1	3	2	2	0	6	17	1.92744e-05
CCGN	18	0	1	1	0	1	0	0	0	0	21	2.38096e-05
CCGP	0	0	0	2	1	0	1	1	2	3	10	1.13379e-05
CCGQ	2	0	1	1	1	1	0	0	1	2	9	1.02041e-05
CCGR	0	1	1	0	2	0	2	4	1	0	11	1.24717e-05
CCGS	0	0	1	0	0	0	0	1	3	3	8	9.07032e-06
CCGT	0	0	3	1	2	0	0	0	1	5	12	1.36055e-05
CCGV	0	2	0	1	3	0	1	2	2	6	17	1.92744e-05
CCGW	109	8	3	10	20	7	5	13	13	21	209	0.000236962
CCGY	1	1	3	5	4	1	6	5	5	5	36	4.08164e-05
CCHA	0	2	2	0	3	0	0	3	0	1	11	1.24717e-05
CCHC	0	4	1	3	4	1	3	3	2	0	21	2.38096e-05
CCHD	0	3	1	2	0	1	2	2	5	5	21	2.38096e-05
CCHE	1	0	0	0	2	1	2	2	0	2	10	1.13379e-05
CCHF	0	14	8	11	11	14	8	31	17	28	142	0.000160998
CCHG	1	2	0	1	1	0	1	7	0	2	15	1.70068e-05
CCHH	0	0	4	0	2	1	1	4	3	5	20	2.26758e-05
CCHI	25	14	13	13	16	6	17	28	22	25	179	0.000202948
CCHK	0	0	1	0	0	1	1	2	2	0	7	7.93653e-06
CCHL	0	2	0	0	0	0	0	3	4	3	12	1.36055e-05
CCHM	0	4	8	7	5	1	2	10	11	14	62	7.02949e-05
CCHN	0	0	0	2	0	0	5	3	3	3	16	1.81406e-05
CCHP	42	3	1	0	1	0	1	4	1	6	59	6.68936e-05
CCHQ	0	2	1	2	2	3	2	0	3	6	21	2.38096e-05
CCHR	1	2	2	4	1	0	1	1	2	1	15	1.70068e-05
CCHS	0	2	0	2	0	1	1	3	0	0	9	1.02041e-05
CCHT	81	2	2	1	2	1	6	6	2	4	107	0.000121315
CCHV	0	7	4	3	2	3	3	3	0	4	29	3.28799e-05
CCHW	0	15	8	11	13	10	9	32	20	37	155	0.000175737
CCHY	2	18	8	20	14	9	14	24	16	33	158	0.000179139
CCIA	0	7	4	8	9	10	3	11	12	19	83	9.41045e-05
CCIC	0	6	3	5	0	5	0	7	4	4	34	3.85488e-05
CCID	0	6	4	0	10	0	6	11	9	3	49	5.55557e-05
CCIE	0	2	0	2	5	4	2	4	4	5	28	3.17461e-05
CCIF	0	0	0	0	0	0	0	0	0	0	0	0
CCIG	0	10	1	9	11	2	2	6	2	8	51	5.78233e-05
CCIH	139	18	14	13	15	13	11	20	22	32	297	0.000336735
CCII	0	1	0	0	0	0	0	0	2	1	4	4.53516e-06
CCIK	0	2	2	0	2	0	0	0	4	2	12	1.36055e-05
CCIL	0	0	0	0	0	0	0	0	0	0	0	0
CCIM	0	0	0	0	0	0	0	1	0	1	2	2.26758e-06
CCIN	0	19	7	7	3	7	4	8	13	12	80	9.07032e-05
CCIP	0	1	1	1	3	3	1	3	6	9	28	3.17461e-05
CCIQ	0	18	5	17	10	11	5	12	21	38	137	0.000155329
CCIR	0	2	2	7	1	2	2	2	0	4	22	2.49434e-05
CCIS	0	7	2	10	8	11	3	15	11	25	92	0.000104309
CCIT	2	31	22	25	21	14	16	29	26	40	226	0.000256236
CCIV	0	0	0	0	0	0	0	0	0	0	0	0
CCIW	0	59	28	39	54	43	48	70	134	158	633	0.000717689
CCIY	0	3	0	1	2	0	7	4	6	4	27	3.06123e-05
CCKA	0	1	1	0	1	0	0	1	0	1	5	5.66895e-06
CCKC	0	0	0	3	3	0	3	1	1	6	17	1.92744e-05
CCKD	0	0	0	0	0	0	0	1	0	1	2	2.26758e-06
CCKE	0	0	0	1	0	0	0	0	2	0	3	3.40137e-06
CCKF	0	3	2	2	1	1	3	2	4	5	23	2.60772e-05
CCKG	0	0	0	0	1	0	0	0	0	0	1	1.13379e-06
CCKH	0	0	0	0	0	1	0	1	2	3	7	7.93653e-06
CCKI	0	0	0	0	0	0	0	1	0	1	2	2.26758e-06
CCKK	0	0	0	0	0	0	0	0	0	0	0	0
CCKL	0	2	0	1	0	1	1	2	2	1	10	1.13379e-05
CCKM	0	2	1	0	1	0	0	0	0	0	4	4.53516e-06
CCKN	0	1	0	0	0	0	0	0	0	1	2	2.26758e-06
CCKP	0	0	0	1	1	1	0	1	0	3	7	7.93653e-06
CCKQ	0	1	0	0	2	0	0	1	0	0	4	4.53516e-06
CCKR	0	0	0	0	0	0	1	0	0	0	1	1.13379e-06
CCKS	0	0	0	0	0	0	0	0	1	1	2	2.26758e-06
CCKT	1	1	1	0	0	1	0	0	0	0	4	4.53516e-06
CCKV	0	1	0	0	1	2	1	1	0	0	6	6.80274e-06
CCKW	0	1	3	2	3	1	4	2	2	8	26	2.94785e-05
CCKY	0	0	1	0	0	2	1	4	0	4	12	1.36055e-05
CCLA	203	0	1	9	4	2	1	5	3	3	231	0.000261905
CCLC	0	14	23	17	22	17	20	35	29	49	226	0.000256236
CCLD	0	3	8	2	1	5	2	8	6	5	40	4.53516e-05
CCLE	0	6	1	0	2	2	0	2	6	5	24	2.72109e-05
CCLF	0	1	4	3	4	1	1	2	6	11	33	3.74151e-05
CCLG	0	2	1	0	6	1	1	3	5	6	25	2.83447e-05
CCLH	0	5	3	4	3	2	6	5	5	1	34	3.85488e-05
CCLI	0	44	34	47	29	30	23	61	64	94	426	0.000482994
CCLK	0	1	0	0	0	1	0	1	0	0	3	3.40137e-06
CCLL	0	0	0	1	1	3	0	1	1	3	10	1.13379e-05
CCLM	0	17	17	17	13	14	6	14	16	26	140	0.000158731
CCLN	0	0	0	1	0	0	0	0	3	8	12	1.36055e-05
CCLP	0	2	4	5	2	5	3	11	14	20	66	7.48301e-05
CCLQ	15	2	0	5	1	1	2	3	4	9	42	4.76192e-05
CCLR	0	2	0	2	0	2	3	2	0	2	13	1.47393e-05
CCLS	0	2	0	5	2	0	1	4	1	5	20	2.26758e-05
CCLT	0	3	0	0	2	0	3	9	5	9	31	3.51475e-05
CCLV	0	29	13	35	26	17	26	59	69	80	354	0.000401361
CCLW	0	33	24	45	45	43	27	47	72	77	413	0.000468255
CCLY	7	27	9	21	20	15	23	47	44	56	269	0.000304989
CCMA	1	3	0	2	2	2	1	3	3	5	22	2.49434e-05
CCMC	0	23	12	27	15	12	10	35	32	32	198	0.00022449
CCMD	0	4	4	3	4	3	3	5	4	15	45	5.10205e-05
CCME	0	0	1	7	2	1	2	2	5	0	20	2.26758e-05
CCMF	1	87	52	128	77	84	58	156	175	198	1016	0.00115193
CCMG	2	2	3	3	2	0	2	2	4	6	26	2.94785e-05
CCMH	0	7	1	3	5	5	3	10	8	14	56	6.34922e-05
CCMI	0	65	37	82	48	48	37	106	138	144	705	0.000799322
CCMK	0	0	0	0	0	0	0	1	1	4	6	6.80274e-06
CCML	0	3	0	4	3	2	4	4	6	8	34	3.85488e-05
CCMM	1	26	12	33	29	19	22	37	61	64	304	0.000344672
CCMN	0	3	0	0	2	0	0	4	3	1	13	1.47393e-05
CCMP	1	2	5	5	2	4	4	9	7	4	43	4.87529e-05
CCMQ	0	2	0	3	4	4	2	6	6	5	32	3.62813e-05
CCMR	0	1	0	1	2	1	1	6	2	3	17	1.92744e-05
CCMS	0	4	1	3	0	1	3	3	1	4	20	2.26758e-05
CCMT	16	3	1	6	3	4	5	13	5	9	65	7.36963e-05
CCMV	0	19	20	28	21	30	17	50	47	48	280	0.000317461
CCMW	0	44	12	27	51	25	25	65	67	84	400	0.000453516
CCMY	0	26	13	17	20	13	8	41	48	45	231	0.000261905
CCNA	0	0	0	1	3	1	2	2	0	1	10	1.13379e-05
CCNC	0	0	1	2	0	2	0	2	2	2	11	1.24717e-05
CCND	0	0	0	0	0	0	0	4	0	1	5	5.66895e-06
CCNE	1	1	0	0	0	0	0	0	0	0	2	2.26758e-06
CCNF	0	4	2	4	3	8	5	5	13	16	60	6.80274e-05
CCNG	0	0	0	0	0	0	2	0	0	0	2	2.26758e-06
CCNH	44	2	0	1	0	3	1	0	1	6	58	6.57598e-05
CCNI	0	0	0	0	6	0	2	7	1	7	23	2.60772e-05
CCNK	0	2	0	1	0	1	0	0	1	1	6	6.80274e-06
CCNL	0	0	0	2	3	0	1	3	1	3	13	1.47393e-05
CCNM	0	2	2	0	1	0	0	2	1	1	9	1.02041e-05
CCNN	0	0	0	0	0	0	0	3	0	0	3	3.40137e-06
CCNP	1	0	0	3	0	2	0	2	0	1	9	1.02041e-05
CCNQ	39	0	0	1	1	0	0	0	1	0	42	4.76192e-05
CCNR	0	1	0	0	0	0	0	0	0	2	3	3.40137e-06
CCNS	0	0	2	0	0	1	0	2	0	1	6	6.80274e-06
CCNT	0	0	0	0	0	0	1	1	2	0	4	4.53516e-06
CCNV	0	1	1	2	2	0	0	1	3	3	13	1.47393e-05
CCNW	0	4	1	6	2	3	3	8	7	11	45	5.10205e-05
CCNY	0	1	0	2	4	1	1	4	7	3	23	2.60772e-05
CCPA	1	1	0	0	0	2	1	2	4	2	13	1.47393e-05
CCPC	0	3	5	9	4	4	1	15	11	7	59	6.68936e-05
CCPD	0	1	7	6	5	4	1	5	3	1	33	3.74151e-05
CCPE	0	0	1	0	0	0	1	2	1	4	9	1.02041e-05
CCPF	0	41	26	35	29	24	22	58	90	77	402	0.000455783
CCPG	0	0	5	2	0	0	0	2	2	4	15	1.70068e-05
CCPH	0	8	5	14	2	8	6	9	3	18	73	8.27666e-05
CCPI	0	21	15	26	19	21	8	30	25	48	213	0.000241497
CCPK	0	0	0	0	0	0	0	2	0	0	2	2.26758e-06
CCPL	0	10	5	21	14	13	7	26	20	46	162	0.000183674
CCPM	1	0	0	5	1	0	4	10	9	13	43	4.87529e-05
CCPN	0	2	1	0	1	1	1	3	3	0	12	1.36055e-05
CCPP	3	1	1	4	0	1	1	6	7	4	28	3.17461e-05
CCPQ	0	2	0	1	1	3	1	3	3	6	20	2.26758e-05
CCPR	0	2	0	3	0	0	0	0	3	1	9	1.02041e-05
CCPS	0	5	0	1	0	2	0	0	2	2	12	1.36055e-05
CCPT	0	0	0	6	4	2	4	3	1	5	25	2.83447e-05
CCPV	0	16	7	16	16	18	13	32	17	23	158	0.000179139
CCPW	0	33	33	39	31	29	33	80	65	75	418	0.000473924
CCPY	1	9	4	17	26	8	9	23	21	18	136	0.000154195
CCQA	0	1	1	1	1	0	1	0	1	3	9	1.02041e-05
CCQC	0	6	4	1	5	1	5	8	10	5	45	5.10205e-05
CCQD	0	4	0	1	2	0	1	4	2	0	14	1.58731e-05
CCQE	94	0	1	2	0	0	0	4	2	5	108	0.000122449
CCQF	0	4	5	5	13	8	9	15	9	17	85	9.63721e-05
CCQG	0	1	2	1	1	2	2	2	1	3	15	1.70068e-05
CCQH	0	3	0	1	1	0	1	2	0	1	9	1.02041e-05
CCQI	0	1	2	3	5	1	3	5	3	6	29	3.28799e-05
CCQK	1	0	0	2	1	0	0	0	0	0	4	4.53516e-06
CCQL	0	8	8	9	9	6	7	25	8	14	94	0.000106576
CCQM	0	1	0	7	2	6	0	6	5	5	32	3.62813e-05
CCQN	1	0	0	1	0	1	1	1	5	3	13	1.47393e-05
CCQP	0	1	0	4	4	5	2	4	1	5	26	2.94785e-05
CCQQ	0	3	1	1	1	1	0	5	2	3	17	1.92744e-05
CCQR	1	4	0	1	0	0	0	0	0	3	9	1.02041e-05
CCQS	0	3	1	3	1	1	1	0	0	5	15	1.70068e-05
CCQT	4	0	1	0	0	0	0	4	2	0	11	1.24717e-05
CCQV	1	2	7	2	8	1	3	6	3	3	36	4.08164e-05
CCQW	0	16	10	21	16	7	5	29	24	37	165	0.000187075
CCQY	1	6	3	2	4	5	7	10	15	10	63	7.14287e-05
CCRA	0	0	0	2	1	0	0	1	0	1	5	5.66895e-06
CCRC	1	1	2	3	2	2	1	1	2	0	15	1.70068e-05
CCRD	0	0	0	0	2	0	2	1	5	4	14	1.58731e-05
CCRE	0	0	1	1	2	0	0	0	0	0	4	4.53516e-06
CCRF	0	6	8	4	1	1	4	7	4	9	44	4.98867e-05
CCRG	0	1	2	0	0	2	0	0	0	2	7	7.93653e-06
CCRH	0	0	0	1	2	1	0	3	1	1	9	1.02041e-05
CCRI	0	3	2	2	4	4	2	7	0	7	31	3.51475e-05
CCRK	0	1	0	0	0	0	1	4	0	0	6	6.80274e-06
CCRL	1	1	1	5	1	2	2	3	6	2	24	2.72109e-05
CCRM	0	0	0	0	0	1	3	2	6	0	12	1.36055e-05
CCRN	0	0	3	0	1	0	0	1	2	3	10	1.13379e-05
CCRP	0	0	0	1	0	0	0	1	0	3	5	5.66895e-06
CCRQ	1	0	2	0	0	0	1	3	2	3	12	1.36055e-05
CCRR	0	0	0	0	2	0	1	0	1	1	5	5.66895e-06
CCRS	7	0	0	0	0	2	0	0	0	2	11	1.24717e-05
CCRT	0	1	2	2	5	0	1	3	0	0	14	1.58731e-05
CCRV	0	4	1	0	3	0	3	0	2	7	20	2.26758e-05
CCRW	0	12	4	7	10	2	2	14	17	16	84	9.52383e-05
CCRY	0	3	2	2	4	3	5	8	12	9	48	5.44219e-05
CCSA	0	2	1	0	0	0	0	0	0	0	3	3.40137e-06
CCSC	0	2	1	1	2	3	2	3	8	3	25	2.83447e-05
CCSD	0	0	2	0	3	2	2	5	0	0	14	1.58731e-05
CCSE	0	4	3	1	1	0	5	4	1	1	20	2.26758e-05
CCSF	0	9	3	10	8	6	5	7	8	14	70	7.93653e-05
CCSG	0	0	0	0	0	1	3	1	1	4	10	1.13379e-05
CCSH	0	0	0	0	1	1	0	2	1	2	7	7.93653e-06
CCSI	0	10	2	12	6	8	4	13	4	8	67	7.59639e-05
CCSK	0	0	0	0	0	0	0	0	0	0	0	0
CCSL	0	6	5	6	12	4	9	10	21	24	97	0.000109978
CCSM	64	4	1	3	4	1	0	3	3	5	88	9.97735e-05
CCSN	1	0	0	4	0	2	3	3	0	1	14	1.58731e-05
CCSP	0	1	2	0	0	1	0	3	2	1	10	1.13379e-05
CCSQ	0	0	0	0	1	1	0	1	3	2	8	9.07032e-06
CCSR	0	3	0	0	0	0	0	2	3	2	10	1.13379e-05
CCSS	0	0	0	0	3	0	1	0	1	4	9	1.02041e-05
CCST	0	0	0	0	0	0	0	3	3	4	10	1.13379e-05
CCSV	0	0	4	0	2	1	0	0	6	4	17	1.92744e-05
CCSW	2	21	5	19	17	14	11	35	28	39	191	0.000216554
CCSY	2	6	6	11	7	8	4	5	12	8	69	7.82315e-05
CCTA	0	0	0	2	3	3	2	1	0	2	13	1.47393e-05
CCTC	0	3	5	6	5	5	5	4	3	8	44	4.98867e-05
CCTD	0	1	2	0	2	1	0	1	7	7	21	2.38096e-05
CCTE	0	1	0	2	1	3	1	1	0	1	10	1.13379e-05
CCTF	0	19	4	13	18	8	15	25	31	43	176	0.000199547
CCTG	0	3	0	0	0	0	1	3	3	1	11	1.24717e-05
CCTH	0	0	3	2	4	3	0	2	7	5	26	2.94785e-05
CCTI	18	46	21	36	53	21	31	55	65	100	446	0.00050567
CCTK	0	2	0	0	0	1	0	0	2	1	6	6.80274e-06
CCTL	0	0	0	0	0	1	0	1	2	1	5	5.66895e-06
CCTM	1	17	5	13	11	10	6	28	24	35	150	0.000170068
CCTN	0	0	0	0	1	1	0	1	1	1	5	5.66895e-06
CCTP	21	8	0	4	1	6	3	2	3	6	54	6.12246e-05
CCTQ	72	1	1	3	1	5	1	3	0	2	89	0.000100907
CCTR	0	1	0	1	0	1	0	1	1	0	5	5.66895e-06
CCTS	0	2	0	1	0	2	1	2	2	3	13	1.47393e-05
CCTT	8	4	0	0	1	0	3	4	4	3	27	3.06123e-05
CCTV	0	5	2	7	6	5	5	12	7	14	63	7.14287e-05
CCTW	0	15	8	9	11	8	11	12	30	28	132	0.00014966
CCTY	0	2	4	4	4	3	1	13	7	15	53	6.00908e-05
CCVA	0	2	0	3	6	4	1	6	11	7	40	4.53516e-05
CCVC	0	30	23	34	33	29	17	48	39	45	298	0.000337869
CCVD	0	7	1	3	2	2	2	8	3	2	30	3.40137e-05
CCVE	0	1	3	1	0	1	0	6	0	2	14	1.58731e-05
CCVF	0	1	2	2	5	0	0	3	4	2	19	2.1542e-05
CCVG	0	2	2	2	3	1	0	9	6	1	26	2.94785e-05
CCVH	4	6	3	8	6	5	4	6	10	7	59	6.68936e-05
CCVI	1	0	0	0	0	0	1	0	0	1	3	3.40137e-06
CCVK	0	0	0	2	2	2	3	3	3	0	15	1.70068e-05
CCVL	0	0	0	0	0	0	0	0	0	0	0	0
CCVM	0	33	31	51	48	35	27	65	81	110	481	0.000545353
CCVN	0	1	0	2	1	1	2	3	1	4	15	1.70068e-05
CCVP	0	3	1	1	2	1	1	4	3	6	22	2.49434e-05
CCVQ	27	8	6	8	12	7	2	7	10	22	109	0.000123583
CCVR	0	1	1	4	0	2	1	2	5	5	21	2.38096e-05
CCVS	0	0	3	2	2	2	2	9	8	8	36	4.08164e-05
CCVT	0	10	6	12	13	8	7	15	13	11	95	0.00010771
CCVV	0	10	3	13	3	7	2	11	13	12	74	8.39004e-05
CCVW	1	69	34	60	45	67	51	91	124	132	674	0.000764174
CCVY	1	48	45	47	53	44	48	103	91	112	592	0.000671203
CCWA	14	33	25	50	35	19	21	40	59	66	362	0.000410432
CCWC	0	22	14	19	10	14	15	30	21	35	180	0.000204082
CCWD	0	14	11	16	14	6	10	35	41	30	177	0.000200681
CCWE	1	33	13	19	24	16	11	41	27	50	235	0.000266441
CCWF	3	60	35	67	59	34	40	88	105	128	619	0.000701816
CCWG	0	13	5	10	14	14	9	32	32	29	158	0.000179139
CCWH	0	29	17	19	24	33	25	38	35	73	293	0.0003322
CCWI	0	57	67	66	51	70	51	104	129	153	748	0.000848074
CCWK	0	6	2	11	7	6	8	14	14	15	83	9.41045e-05
CCWL	1	160	88	140	144	124	97	190	235	316	1495	0.00169502
CCWM	69	42	34	67	59	44	34	80	94	122	645	0.000731294
CCWN	0	2	0	9	1	1	2	5	9	15	44	4.98867e-05
CCWP	0	25	12	24	28	28	19	47	44	51	278	0.000315193
CCWQ	0	23	13	26	23	11	7	36	28	47	214	0.000242631
CCWR	0	9	4	11	1	4	9	12	15	22	87	9.86397e-05
CCWS	0	16	8	5	5	14	6	17	14	20	105	0.000119048
CCWT	0	21	23	28	19	17	12	45	44	49	258	0.000292518
CCWV	0	54	36	61	48	40	44	94	128	124	629	0.000713154
CCWW	0	35	25	45	31	31	26	75	72	94	434	0.000492065
CCWY	0	53	45	54	44	46	48	89	99	127	605	0.000685943
CCYA	0	7	0	4	7	6	1	9	11	4	49	5.55557e-05
CCYC	2	11	5	15	10	15	9	24	25	28	144	0.000163266
CCYD	1	12	5	5	7	9	9	24	14	17	103	0.00011678
CCYE	0	4	10	3	7	8	4	8	7	15	66	7.48301e-05
CCYF	0	75	30	55	59	33	47	76	93	121	589	0.000667802
CCYG	15	6	1	12	9	9	1	11	4	14	82	9.29707e-05
CCYH	1	8	3	6	8	5	6	8	6	14	65	7.36963e-05
CCYI	0	69	37	62	53	54	43	97	91	134	640	0.000725625
CCYK	0	1	0	0	0	1	1	2	2	5	12	1.36055e-05
CCYL	1	56	45	66	53	41	33	96	92	117	600	0.000680274
CCYM	0	41	20	24	29	5	21	44	54	59	297	0.000336735
CCYN	0	1	3	4	3	2	1	2	3	1	20	2.26758e-05
CCYP	0	8	4	1	3	6	4	9	8	9	52	5.8957e-05
CCYQ	0	6	2	10	1	13	4	11	9	6	62	7.02949e-05
CCYR	0	3	2	6	2	6	0	7	1	9	36	4.08164e-05
CCYS	0	4	4	2	2	1	6	6	11	14	50	5.66895e-05
CCYT	1	6	1	4	8	5	9	12	8	9	63	7.14287e-05
CCYV	13	21	12	27	27	21	13	42	34	50	260	0.000294785
CCYW	0	58	36	44	41	47	42	88	100	109	565	0.000640591
CCYY	0	36	19	27	34	29	17	79	69	85	395	0.000447847
CDAA	0	1	0	2	0	2	0	4	1	3	13	1.47393e-05
CDAC	0	0	0	0	0	3	3	0	0	0	6	6.80274e-06
CDAD	0	1	0	0	0	0	0	0	1	1	3	3.40137e-06
CDAE	0	3	0	0	4	2	0	1	1	3	14	1.58731e-05
CDAF	0	8	2	5	5	5	3	5	3	6	42	4.76192e-05
CDAG	0	1	2	0	0	1	1	1	1	0	7	7.93653e-06
CDAH	0	0	0	0	0	2	1	1	2	1	7	7.93653e-06
CDAI	0	3	0	3	3	1	3	5	6	2	26	2.94785e-05
CDAK	0	0	1	0	0	0	3	1	0	0	5	5.66895e-06
CDAL	47	6	0	2	1	1	1	7	0	2	67	7.59639e-05
CDAM	0	1	1	1	2	1	0	0	0	3	9	1.02041e-05
CDAN	0	2	0	0	0	1	0	2	0	3	8	9.07032e-06
CDAP	0	0	0	0	2	2	1	0	0	1	6	6.80274e-06
CDAQ	0	0	1	0	2	0	1	2	2	2	10	1.13379e-05
CDAR	0	1	0	0	0	0	1	1	1	2	6	6.80274e-06
CDAS	0	2	0	0	1	1	1	0	0	2	7	7.93653e-06
CDAT	0	1	0	1	2	0	1	0	0	3	8	9.07032e-06
CDAV	0	4	1	0	2	0	0	1	3	2	13	1.47393e-05
CDAW	0	8	1	11	10	7	9	11	15	18	90	0.000102041
CDAY	0	1	2	3	0	2	1	3	5	4	21	2.38096e-05
CDCA	0	0	0	2	0	1	1	7	2	2	15	1.70068e-05
CDCC	0	18	11	16	13	20	12	30	33	39	192	0.000217688
CDCD	0	3	4	2	1	1	3	7	5	2	28	3.17461e-05
CDCE	0	0	1	3	4	0	5	4	2	4	23	2.60772e-05
CDCF	83	35	32	36	38	28	36	64	55	96	503	0.000570296
CDCG	0	7	2	4	2	1	0	4	3	5	28	3.17461e-05
CDCH	1	7	1	3	1	8	3	5	6	3	38	4.3084e-05
CDCI	0	5	9	18	7	10	10	20	17	26	122	0.000138322
CDCK	0	2	1	0	2	2	1	1	0	1	10	1.13379e-05
CDCL	1	23	14	29	24	33	24	52	46	68	314	0.00035601
CDCM	1	11	3	18	11	4	4	14	13	24	103	0.00011678
CDCN	0	2	0	2	3	0	0	3	1	7	18	2.04082e-05
CDCP	8	2	2	2	2	1	2	2	5	5	31	3.51475e-05
CDCQ	5	3	1	4	2	1	5	4	1	1	27	3.06123e-05
CDCR	0	0	2	0	2	1	2	3	1	5	16	1.81406e-05
CDCS	0	0	3	4	0	0	3	6	0	2	18	2.04082e-05
CDCT	0	4	1	2	2	1	1	2	4	4	21	2.38096e-05
CDCV	0	2	1	4	0	3	4	7	9	9	39	4.42178e-05
CDCW	0	33	16	31	27	15	28	41	63	83	337	0.000382087
CDCY	0	12	10	16	18	11	16	25	12	36	156	0.000176871
CDDA	0	0	1	0	0	0	1	1	4	3	10	1.13379e-05
CDDC	0	1	3	3	0	4	1	2	9	2	25	2.83447e-05
CDDD	0	1	1	3	1	4	0	2	0	2	14	1.58731e-05
CDDE	0	1	1	4	2	4	2	5	5	6	30	3.40137e-05
CDDF	0	6	1	3	5	4	1	3	12	8	43	4.87529e-05
CDDG	0	0	0	1	2	0	0	0	1	1	5	5.66895e-06
CDDH	0	2	1	0	0	0	0	0	1	1	5	5.66895e-06
CDDI	0	2	0	1	1	1	4	1	3	11	24	2.72109e-05
CDDK	0	1	0	0	0	0	0	0	0	0	1	1.13379e-06
CDDL	0	2	1	2	2	2	0	0	3	3	15	1.70068e-05
CDDM	0	1	0	3	2	1	1	0	3	2	13	1.47393e-05
CDDN	0	0	1	1	1	0	1	3	1	0	8	9.07032e-06
CDDP	0	0	0	2	0	1	2	0	1	3	9	1.02041e-05
CDDQ	0	0	1	2	1	0	2	4	2	2	14	1.58731e-05
CDDR	0	0	0	0	0	0	0	0	0	0	0	0
CDDS	0	0	0	0	1	0	2	0	1	1	5	5.66895e-06
CDDT	0	2	0	0	0	0	0	0	1	0	3	3.40137e-06
CDDV	63	0	0	4	1	1	0	1	0	2	72	8.16328e-05
CDDW	0	9	4	9	6	10	4	16	18	10	86	9.75059e-05
CDDY	0	2	3	2	2	5	3	8	9	8	42	4.76192e-05
CDEA	0	2	0	0	0	3	0	2	0	0	7	7.93653e-06
CDEC	0	1	0	6	1	0	1	2	3	0	14	1.58731e-05
CDED	1	1	0	0	0	3	0	3	2	0	10	1.13379e-05
CDEE	1	4	0	3	1	0	0	3	4	5	21	2.38096e-05
CDEF	0	10	2	7	4	3	2	13	5	12	58	6.57598e-05
CDEG	0	1	0	2	1	2	1	0	1	0	8	9.07032e-06
CDEH	13	0	0	0	1	1	0	1	1	1	18	2.04082e-05
CDEI	0	1	1	1	1	0	0	2	3	3	12	1.36055e-05
CDEK	0	0	0	0	0	0	0	0	1	0	1	1.13379e-06
CDEL	0	2	1	5	5	4	1	3	4	2	27	3.06123e-05
CDEM	0	3	0	1	2	0	2	5	5	3	21	2.38096e-05
CDEN	0	0	0	1	0	1	0	0	1	1	4	4.53516e-06
CDEP	0	2	0	1	0	0	2	2	0	1	8	9.07032e-06
CDEQ	0	0	0	0	2	3	0	2	1	6	14	1.58731e-05
CDER	2	2	1	0	2	0	2	1	1	1	12	1.36055e-05
CDES	0	0	1	0	3	0	1	0	2	3	10	1.13379e-05
CDET	0	0	0	2	2	1	0	3	1	4	13	1.47393e-05
CDEV	0	1	0	4	4	1	0	3	2	1	16	1.81406e-05
CDEW	0	8	7	10	9	8	9	17	17	16	101	0.000114513
CDEY	0	2	3	4	2	0	3	4	6	10	34	3.85488e-05
CDFA	0	3	2	2	3	0	2	3	6	3	24	2.72109e-05
CDFC	0	8	9	5	9	7	5	12	22	17	94	0.000106576
CDFD	0	6	4	6	2	7	3	7	4	5	44	4.98867e-05
CDFE	0	1	1	0	2	0	1	2	5	3	15	1.70068e-05
CDFF	13	36	9	27	34	18	24	45	66	74	346	0.000392291
CDFG	0	7	1	3	0	2	1	1	3	5	23	2.60772e-05
CDFH	0	1	3	1	1	4	3	7	2	7	29	3.28799e-05
CDFI	0	12	8	16	15	14	7	22	25	23	142	0.000160998
CDFK	0	0	1	1	2	1	1	3	1	2	12	1.36055e-05
CDFL	0	33	22	34	43	27	32	71	65	72	399	0.000452382
CDFM	0	15	3	10	8	13	14	19	21	21	124	0.00014059
CDFN	0	4	0	1	0	0	0	0	0	0	5	5.66895e-06
CDFP	0	1	0	0	6	5	3	4	5	4	28	3.17461e-05
CDFQ	19	3	4	9	6	1	2	6	8	13	71	8.0499e-05
CDFR	0	0	0	1	1	0	2	1	3	9	17	1.92744e-05
CDFS	0	1	1	3	5	1	1	3	6	12	33	3.74151e-05
CDFT	0	2	2	4	4	4	3	6	2	7	34	3.85488e-05
CDFV	0	9	3	4	14	7	10	15	10	11	83	9.41045e-05
CDFW	0	43	26	57	44	29	35	91	90	104	519	0.000588437
CDFY	1	22	4	14	14	10	16	28	22	43	174	0.000197279
CDGA	0	0	0	0	4	0	0	0	0	0	4	4.53516e-06
CDGC	0	0	1	0	3	2	1	1	0	3	11	1.24717e-05
CDGD	0	1	0	1	1	1	1	0	0	3	8	9.07032e-06
CDGE	0	0	1	0	0	0	0	0	1	1	3	3.40137e-06
CDGF	0	2	2	0	4	0	0	2	0	4	14	1.58731e-05
CDGG	0	1	0	0	0	0	0	0	0	0	1	1.13379e-06
CDGH	1	0	0	0	0	3	0	3	0	0	7	7.93653e-06
CDGI	0	3	0	0	1	0	2	0	1	3	10	1.13379e-05
CDGK	0	0	0	0	1	0	0	0	1	0	2	2.26758e-06
CDGL	0	0	1	0	1	1	0	2	2	3	10	1.13379e-05
CDGM	0	3	0	5	0	0	2	0	2	3	15	1.70068e-05
CDGN	0	0	0	1	0	0	0	0	3	1	5	5.66895e-06
CDGP	0	0	0	1	0	0	0	2	0	2	5	5.66895e-06
CDGQ	0	1	0	0	1	0	0	0	2	0	4	4.53516e-06
CDGR	1	0	0	0	0	0	0	0	0	1	2	2.26758e-06
CDGS	0	0	0	0	0	1	0	1	0	0	2	2.26758e-06
CDGT	1	0	0	1	0	0	1	1	1	0	5	5.66895e-06
CDGV	0	3	0	0	1	1	0	5	6	4	20	2.26758e-05
CDGW	0	2	2	6	4	1	2	1	7	7	32	3.62813e-05
CDGY	0	3	0	3	2	0	1	7	2	1	19	2.1542e-05
CDHA	0	0	0	4	0	0	0	0	4	1	9	1.02041e-05
CDHC	0	1	0	0	0	0	0	6	3	1	11	1.24717e-05
CDHD	0	0	0	0	0	2	1	0	0	3	6	6.80274e-06
CDHE	0	0	0	0	1	0	0	0	0	2	3	3.40137e-06
CDHF	2	7	2	5	2	3	5	9	7	5	47	5.32881e-05
CDHG	0	1	0	0	1	0	0	0	0	1	3	3.40137e-06
CDHH	1	2	0	0	0	0	1	0	1	0	5	5.66895e-06
CDHI	0	0	1	1	3	2	0	2	4	3	16	1.81406e-05
CDHK	0	0	0	0	0	1	0	1	0	0	2	2.26758e-06
CDHL	0	6	0	0	2	5	0	0	4	3	20	2.26758e-05
CDHM	0	0	1	1	1	0	1	1	1	0	6	6.80274e-06
CDHN	0	0	1	0	0	0	0	0	1	0	2	2.26758e-06
CDHP	0	0	1	0	0	0	1	3	2	2	9	1.02041e-05
CDHQ	0	2	0	2	0	0	0	1	0	4	9	1.02041e-05
CDHR	0	0	0	0	0	0	1	2	1	3	7	7.93653e-06
CDHS	0	0	0	1	0	0	0	1	8	4	14	1.58731e-05
CDHT	0	0	0	0	0	2	0	2	4	1	9	1.02041e-05
CDHV	20	1	0	0	0	1	2	2	2	4	32	3.62813e-05
CDHW	0	10	3	5	4	4	0	4	9	14	53	6.00908e-05
CDHY	0	4	2	7	3	3	1	6	7	13	46	5.21543e-05
CDIA	0	0	0	2	1	1	0	1	2	6	13	1.47393e-05
CDIC	0	10	3	5	12	5	7	9	20	18	89	0.000100907
CDID	0	0	0	0	4	2	0	6	2	5	19	2.1542e-05
CDIE	0	0	3	2	0	3	0	2	3	1	14	1.58731e-05
CDIF	0	232	108	218	179	166	145	258	400	432	2138	0.00242404
CDIG	0	1	1	0	2	1	2	1	1	3	12	1.36055e-05
CDIH	0	3	2	0	2	0	5	5	0	5	22	2.49434e-05
CDII	18	14	5	10	12	8	8	17	18	21	131	0.000148526
CDIK	0	0	0	0	1	0	0	0	1	0	2	2.26758e-06
CDIL	0	0	0	2	0	0	0	0	0	0	2	2.26758e-06
CDIM	0	73	33	74	71	45	31	79	85	108	599	0.00067914
CDIN	0	4	1	2	1	0	1	4	2	4	19	2.1542e-05
CDIP	0	1	1	1	4	2	3	3	5	5	25	2.83447e-05
CDIQ	24	12	0	3	7	3	1	9	14	14	87	9.86397e-05
CDIR	0	3	3	0	1	4	1	0	0	6	18	2.04082e-05
CDIS	0	0	3	3	2	0	0	7	3	2	20	2.26758e-05
CDIT	0	2	2	2	7	5	2	6	8	17	51	5.78233e-05
CDIV	54	74	55	104	63	57	60	133	177	204	981	0.00111225
CDIW	0	40	22	36	44	27	23	74	63	79	408	0.000462586
CDIY	0	36	14	22	34	35	26	57	53	77	354	0.000401361
CDKA	0	1	0	0	0	0	0	0	0	0	1	1.13379e-06
CDKC	0	0	0	2	1	0	0	0	0	1	4	4.53516e-06
CDKD	0	1	0	0	1	0	0	0	2	0	4	4.53516e-06
CDKE	0	0	0	1	1	1	1	2	0	0	6	6.80274e-06
CDKF	0	1	0	1	0	0	0	0	2	0	4	4.53516e-06
CDKG	0	0	0	0	0	0	0	0	0	0	0	0
CDKH	0	0	0	0	0	0	0	0	0	0	0	0
CDKI	0	1	0	0	1	0	0	0	0	1	3	3.40137e-06
CDKK	1	0	0	0	1	0	0	0	0	1	3	3.40137e-06
CDKL	1	1	0	0	1	1	0	0	2	4	10	1.13379e-05
CDKM	0	2	0	0	1	0	0	0	1	0	4	4.53516e-06
CDKN	0	0	0	0	1	0	0	0	0	1	2	2.26758e-06
CDKP	0	0	0	0	1	0	1	0	4	0	6	6.80274e-06
CDKQ	0	1	1	1	0	0	2	3	1	0	9	1.02041e-05
CDKR	0	1	0	1	0	0	0	0	0	0	2	2.26758e-06
CDKS	0	2	1	0	0	0	1	0	0	0	4	4.53516e-06
CDKT	0	0	0	0	1	2	1	0	1	1	6	6.80274e-06
CDKV	1	0	0	0	2	1	0	0	0	1	5	5.66895e-06
CDKW	0	2	2	0	6	5	0	1	1	5	22	2.49434e-05
CDKY	0	0	0	0	1	1	0	0	0	3	5	5.66895e-06
CDLA	0	2	0	0	4	1	2	4	0	2	15	1.70068e-05
CDLC	0	8	3	5	2	1	2	5	6	15	47	5.32881e-05
CDLD	0	1	0	0	0	1	0	9	1	2	14	1.58731e-05
CDLE	0	1	1	2	2	1	0	5	2	3	17	1.92744e-05
CDLF	0	56	21	39	66	54	39	74	90	106	545	0.000617915
CDLG	0	1	2	0	1	0	0	2	3	5	14	1.58731e-05
CDLH	0	1	1	0	0	4	0	0	1	4	11	1.24717e-05
CDLI	0	4	2	5	9	2	4	9	8	15	58	6.57598e-05
CDLK	0	1	0	0	1	0	0	3	1	2	8	9.07032e-06
CDLL	0	32	15	25	24	25	15	41	44	52	273	0.000309525
CDLM	1	4	3	8	1	4	3	8	5	4	41	4.64854e-05
CDLN	4	0	0	0	1	0	0	1	1	1	8	9.07032e-06
CDLP	0	2	1	0	2	1	3	4	1	4	18	2.04082e-05
CDLQ	2	1	1	1	1	1	1	0	3	3	14	1.58731e-05
CDLR	0	1	0	1	2	0	0	1	2	0	7	7.93653e-06
CDLS	0	1	0	4	1	4	2	5	4	3	24	2.72109e-05
CDLT	0	1	0	7	2	0	0	3	0	1	14	1.58731e-05
CDLV	0	4	0	3	1	0	3	11	6	12	40	4.53516e-05
CDLW	0	13	12	14	8	14	13	25	35	49	183	0.000207483
CDLY	0	5	2	6	9	11	5	8	6	19	71	8.0499e-05
CDMA	0	0	0	2	0	3	0	2	3	0	10	1.13379e-05
CDMC	3	2	2	2	4	2	3	10	4	5	37	4.19502e-05
CDMD	0	4	0	1	0	0	2	3	3	4	17	1.92744e-05
CDME	60	0	0	1	1	1	1	3	2	2	71	8.0499e-05
CDMF	7	28	25	30	24	23	28	51	61	64	341	0.000386622
CDMG	2	1	0	0	2	2	2	2	2	0	13	1.47393e-05
CDMH	0	0	0	3	2	0	0	1	0	3	9	1.02041e-05
CDMI	0	4	3	7	4	3	5	19	9	11	65	7.36963e-05
CDMK	0	0	0	0	0	1	0	0	1	2	4	4.53516e-06
CDML	108	39	20	23	27	26	18	50	60	55	426	0.000482994
CDMM	1	0	3	1	6	5	4	4	8	10	42	4.76192e-05
CDMN	0	1	0	0	0	0	0	0	0	0	1	1.13379e-06
CDMP	0	2	2	1	1	2	2	6	3	4	23	2.60772e-05
CDMQ	0	0	0	3	0	0	4	1	1	0	9	1.02041e-05
CDMR	0	2	0	2	0	0	2	3	1	2	12	1.36055e-05
CDMS	1	0	0	0	2	1	0	4	0	2	10	1.13379e-05
CDMT	11	1	0	0	1	2	0	0	6	4	25	2.83447e-05
CDMV	0	1	2	2	6	3	6	7	7	6	40	4.53516e-05
CDMW	4	17	9	12	28	15	23	42	49	58	257	0.000291384
CDMY	1	8	1	0	3	2	5	12	15	10	57	6.4626e-05
CDNA	0	0	2	2	0	0	0	0	1	1	6	6.80274e-06
CDNC	0	0	1	3	0	0	0	0	0	3	7	7.93653e-06
CDND	0	0	1	0	0	0	0	2	1	4	8	9.07032e-06
CDNE	0	0	0	0	0	0	1	0	0	0	1	1.13379e-06
CDNF	0	1	0	3	0	0	2	1	2	1	10	1.13379e-05
CDNG	0	0	0	0	1	0	0	0	1	1	3	3.40137e-06
CDNH	0	0	0	1	0	0	1	0	2	0	4	4.53516e-06
CDNI	1	0	1	1	1	3	0	0	0	2	9	1.02041e-05
CDNK	160	0	0	0	0	0	0	1	0	1	162	0.000183674
CDNL	0	3	0	2	2	0	0	2	4	0	13	1.47393e-05
CDNM	0	2	0	0	1	2	0	0	0	2	7	7.93653e-06
CDNN	0	0	0	0	0	0	0	0	1	0	1	1.13379e-06
CDNP	0	2	0	1	0	0	1	0	1	1	6	6.80274e-06
CDNQ	0	0	0	1	1	0	0	1	2	1	6	6.80274e-06
CDNR	0	0	0	0	0	0	0	0	0	0	0	0
CDNS	0	0	0	0	1	0	0	0	0	0	1	1.13379e-06
CDNT	1	0	0	0	0	0	1	0	1	1	4	4.53516e-06
CDNV	0	0	0	0	3	0	1	0	4	0	8	9.07032e-06
CDNW	1	2	2	0	2	1	2	2	3	3	18	2.04082e-05
CDNY	0	0	0	1	0	1	1	0	0	1	4	4.53516e-06
CDPA	0	0	0	0	1	0	2	2	2	2	9	1.02041e-05
CDPC	0	3	0	0	5	1	0	3	1	1	14	1.58731e-05
CDPD	0	3	1	1	4	1	2	5	2	2	21	2.38096e-05
CDPE	7	0	1	0	0	0	0	0	0	1	9	1.02041e-05
CDPF	0	40	17	17	19	24	18	53	57	68	313	0.000354876
CDPG	0	3	0	2	1	2	0	1	1	2	12	1.36055e-05
CDPH	23	1	0	0	0	0	0	0	0	0	24	2.72109e-05
CDPI	0	17	15	9	7	6	8	16	24	22	124	0.00014059
CDPK	0	0	0	0	0	0	0	1	0	1	2	2.26758e-06
CDPL	0	41	31	53	52	42	37	93	99	125	573	0.000649661
CDPM	0	0	3	5	0	2	1	4	1	6	22	2.49434e-05
CDPN	2	2	0	1	0	2	0	0	1	1	9	1.02041e-05
CDPP	3	1	0	3	1	0	1	1	3	4	17	1.92744e-05
CDPQ	0	3	2	0	1	1	0	0	0	1	8	9.07032e-06
CDPR	0	2	0	1	1	1	1	2	1	3	12	1.36055e-05
CDPS	0	1	1	0	2	0	0	2	2	4	12	1.36055e-05
CDPT	13	0	0	1	0	1	0	4	0	3	22	2.49434e-05
CDPV	7	3	4	7	1	1	0	6	10	11	50	5.66895e-05
CDPW	0	14	7	6	9	13	9	24	16	25	123	0.000139456
CDPY	0	3	6	2	10	2	14	8	12	8	65	7.36963e-05
CDQA	0	3	0	1	1	1	0	3	0	5	14	1.58731e-05
CDQC	1	3	0	2	1	0	1	1	4	1	14	1.58731e-05
CDQD	1	0	0	0	1	1	0	0	0	2	5	5.66895e-06
CDQE	0	1	0	1	3	2	0	1	3	1	12	1.36055e-05
CDQF	0	3	1	1	2	2	1	4	2	9	25	2.83447e-05
CDQG	0	0	0	2	0	0	0	0	0	3	5	5.66895e-06
CDQH	0	0	1	0	0	1	0	0	0	0	2	2.26758e-06
CDQI	0	6	2	4	3	0	2	4	3	3	27	3.06123e-05
CDQK	0	1	0	0	1	1	0	1	2	0	6	6.80274e-06
CDQL	1	2	0	1	1	4	3	4	2	3	21	2.38096e-05
CDQM	81	0	0	5	4	1	0	2	1	2	96	0.000108844
CDQN	0	0	0	2	2	0	0	3	1	1	9	1.02041e-05
CDQP	1	1	0	1	1	0	0	0	0	2	6	6.80274e-06
CDQQ	31	5	0	0	3	0	1	4	4	5	53	6.00908e-05
CDQR	0	1	0	0	1	1	1	0	2	0	6	6.80274e-06
CDQS	0	2	0	3	1	1	1	0	1	0	9	1.02041e-05
CDQT	0	1	0	1	1	2	1	1	0	3	10	1.13379e-05
CDQV	1	2	0	0	0	6	2	3	1	1	16	1.81406e-05
CDQW	0	13	8	9	14	1	7	20	19	15	106	0.000120182
CDQY	0	2	0	3	4	0	0	5	5	4	23	2.60772e-05
CDRA	0	0	0	0	0	0	1	1	0	2	4	4.53516e-06
CDRC	0	0	0	1	2	0	0	1	2	3	9	1.02041e-05
CDRD	0	0	0	2	0	2	0	0	1	0	5	5.66895e-06
CDRE	6	0	1	1	1	0	0	0	0	0	9	1.02041e-05
CDRF	0	2	2	1	2	0	3	2	2	11	25	2.83447e-05
CDRG	0	0	0	1	0	0	0	0	0	0	1	1.13379e-06
CDRH	0	0	1	0	0	0	0	2	1	1	5	5.66895e-06
CDRI	1	0	0	1	1	0	1	1	1	0	6	6.80274e-06
CDRK	0	0	0	0	1	0	1	0	1	2	5	5.66895e-06
CDRL	0	1	1	1	0	0	2	3	1	2	11	1.24717e-05
CDRM	0	1	0	0	0	0	0	2	1	0	4	4.53516e-06
CDRN	0	1	0	0	0	0	0	0	0	1	2	2.26758e-06
CDRP	0	2	1	0	0	1	0	1	1	1	7	7.93653e-06
CDRQ	0	0	0	1	2	0	1	1	2	3	10	1.13379e-05
CDRR	0	0	0	1	0	0	0	2	1	0	4	4.53516e-06
CDRS	0	0	0	0	0	1	0	1	0	1	3	3.40137e-06
CDRT	1	1	0	2	0	1	0	0	0	3	8	9.07032e-06
CDRV	0	0	0	0	3	1	0	4	1	3	12	1.36055e-05
CDRW	1	4	4	1	8	2	7	8	10	7	52	5.8957e-05
CDRY	0	1	1	0	0	2	3	8	4	5	24	2.72109e-05
CDSA	0	4	1	2	0	2	0	0	0	2	11	1.24717e-05
CDSC	2	4	1	1	2	1	1	7	1	3	23	2.60772e-05
CDSD	1	1	4	0	5	1	0	3	1	7	23	2.60772e-05
CDSE	0	1	0	1	0	4	2	2	1	10	21	2.38096e-05
CDSF	0	2	2	6	9	7	4	13	7	8	58	6.57598e-05
CDSG	1	0	0	0	1	0	0	1	1	1	5	5.66895e-06
CDSH	0	0	0	0	2	0	0	1	0	3	6	6.80274e-06
CDSI	1	1	1	3	0	0	0	2	1	1	10	1.13379e-05
CDSK	0	0	0	0	0	2	0	0	1	0	3	3.40137e-06
CDSL	2	2	0	4	2	0	3	2	5	4	24	2.72109e-05
CDSM	0	2	0	2	0	3	0	4	1	2	14	1.58731e-05
CDSN	0	0	0	0	0	2	0	0	1	0	3	3.40137e-06
CDSP	0	6	2	1	3	1	0	1	6	2	22	2.49434e-05
CDSQ	0	0	2	0	1	1	0	0	1	0	5	5.66895e-06
CDSR	0	4	0	0	0	1	0	0	1	2	8	9.07032e-06
CDSS	0	3	2	3	0	0	2	0	0	1	11	1.24717e-05
CDST	0	1	1	1	2	0	0	1	1	1	8	9.07032e-06
CDSV	0	2	0	0	3	0	1	5	3	1	15	1.70068e-05
CDSW	0	6	5	6	11	11	3	15	13	26	96	0.000108844
CDSY	0	0	0	1	4	0	4	2	0	2	13	1.47393e-05
CDTA	0	0	1	0	0	0	0	2	1	1	5	5.66895e-06
CDTC	0	1	0	0	2	2	1	2	1	2	11	1.24717e-05
CDTD	0	1	1	5	5	5	4	4	8	7	40	4.53516e-05
CDTE	0	3	0	0	0	1	1	1	1	6	13	1.47393e-05
CDTF	0	1	1	3	4	0	3	6	3	1	22	2.49434e-05
CDTG	0	0	1	0	1	2	3	1	2	3	13	1.47393e-05
CDTH	0	1	1	1	1	0	0	2	3	2	11	1.24717e-05
CDTI	0	3	0	4	3	0	5	3	3	11	32	3.62813e-05
CDTK	0	0	0	1	0	0	1	0	0	0	2	2.26758e-06
CDTL	0	13	8	10	10	7	1	16	17	33	115	0.000130386
CDTM	0	1	1	4	1	0	0	2	2	1	12	1.36055e-05
CDTN	0	2	0	2	1	0	0	2	0	1	8	9.07032e-06
CDTP	0	2	1	1	1	4	3	9	2	5	28	3.17461e-05
CDTQ	1	1	0	2	3	1	2	1	0	3	14	1.58731e-05
CDTR	0	0	0	0	0	0	0	1	0	0	1	1.13379e-06
CDTS	0	2	1	3	0	0	0	1	2	3	12	1.36055e-05
CDTT	0	1	1	3	5	4	1	1	0	0	16	1.81406e-05
CDTV	0	0	0	3	2	1	0	1	3	2	12	1.36055e-05
CDTW	1	14	5	10	19	12	6	26	28	30	151	0.000171202
CDTY	0	4	0	3	0	4	2	8	10	8	39	4.42178e-05
CDVA	2	0	0	4	4	1	0	2	2	1	16	1.81406e-05
CDVC	0	2	0	5	0	8	0	7	1	6	29	3.28799e-05
CDVD	0	3	0	0	1	2	3	3	3	3	18	2.04082e-05
CDVE	1	0	1	0	1	0	0	5	1	1	10	1.13379e-05
CDVF	0	55	33	68	80	63	43	109	91	122	664	0.000752836
CDVG	0	0	0	0	3	0	0	3	0	1	7	7.93653e-06
CDVH	0	2	0	1	4	2	2	3	4	0	18	2.04082e-05
[truncated: 6,853 more rows]

## Sheet: NGS E-Score
8000 Motif	NGS E-Score 25/ScLib	NGS E-Score 37/ScLib	NGS E-Score 42/ScLib
[truncated: 8,000 more rows]
